# Supplementary material for: Per- and Polyfluoroalkyl Substance-Induced Skin Barrier Disruption and the Potential Role of Calcitriol in Atopic Dermatitis
Source: Int J Mol Sci. 2025 Jul 23;26(15):7085. doi: 10.3390/ijms26157085 (PMC12346516; doi:10.3390/ijms26157085)
Supplement: Supplementary file 1 [file ijms-26-07085-s001.zip]

Archive with 3 entries (3 files):
- Table S1. PFNA_DEG Result-SYHwang.xlsx
- Table S2. PFOA_DEG Result-SYHwang.xlsx
- Table S3. Downstream molecules in calcitriol pathway-SYHwang.xlsx
