# Supplementary material for: Per- and Polyfluoroalkyl Substance-Induced Skin Barrier Disruption and the Potential Role of Calcitriol in Atopic Dermatitis
Source: Int J Mol Sci. 2025 Jul 23;26(15):7085. doi: 10.3390/ijms26157085 (PMC12346516; doi:10.3390/ijms26157085)
Supplement: Supplementary file 1 [file ijms-26-07085-s001.zip › Table S1. PFNA_DEG Result-SYHwang.xlsx]

## Sheet: PFNA_H_A vs. PFNA_L_NA
Name	Chromosome	Region	Max group mean	Log₂ fold change	Fold change	P-value	Gene ID	ENSEMBL	Biotype
OR4F5	1	65419..71585	0	#N/A	#N/A	#N/A	ENSG00000186092	ENSG00000186092	protein_coding
OR4F29	1	complement(450740..451678)	0.155077	-1.14234	-2.20739	0.218793	ENSG00000284733	ENSG00000284733	protein_coding
OR4F16	1	complement(685716..686654)	0.154291	-0.934864	-1.91171	0.324746	ENSG00000284662	ENSG00000284662	protein_coding
SAMD11	1	923923..944575	0.183878	-0.975257	-1.96599	0.307691	ENSG00000187634	ENSG00000187634	protein_coding
NOC2L	1	complement(944203..959309)	87.8052	0.133793	1.09717	0.299034	ENSG00000188976	ENSG00000188976	protein_coding
KLHL17	1	960584..965719	15.401	0.301288	1.23224	0.210644	ENSG00000187961	ENSG00000187961	protein_coding
PLEKHN1	1	966482..975865	1.49609	0.252159	1.19099	0.682454	ENSG00000187583	ENSG00000187583	protein_coding
PERM1	1	complement(975198..982117)	0.133243	-3.04343	-8.2445	0.00614878	ENSG00000187642	ENSG00000187642	protein_coding
HES4	1	complement(998962..1000172)	13.6419	-0.308932	-1.23879	0.582525	ENSG00000188290	ENSG00000188290	protein_coding
ISG15	1	1001138..1014540	91.5029	0.0792853	1.05649	0.812118	ENSG00000187608	ENSG00000187608	protein_coding
AGRN	1	1020120..1056119	7.36353	0.292095	1.22442	0.135622	ENSG00000188157	ENSG00000188157	protein_coding
RNF223	1	complement(1070967..1074306)	0.156112	-1.31848	-2.49403	0.158746	ENSG00000237330	ENSG00000237330	protein_coding
C1orf159	1	complement(1081818..1116361)	13.085	0.159316	1.11676	0.397594	ENSG00000131591	ENSG00000131591	protein_coding
TTLL10	1	1173880..1197936	0.869319	-0.65786	-1.57774	0.144624	ENSG00000162571	ENSG00000162571	protein_coding
TNFRSF18	1	complement(1203508..1206592)	36.2854	-0.469605	-1.38473	0.121868	ENSG00000186891	ENSG00000186891	protein_coding
TNFRSF4	1	complement(1211326..1214153)	12.3397	-0.196952	-1.14627	0.580081	ENSG00000186827	ENSG00000186827	protein_coding
SDF4	1	complement(1216931..1232031)	136.006	0.0940784	1.06738	0.507192	ENSG00000078808	ENSG00000078808	protein_coding
B3GALT6	1	1232237..1235041	22.1209	0.116205	1.08388	0.539469	ENSG00000176022	ENSG00000176022	protein_coding
C1QTNF12	1	complement(1242446..1246722)	3.38942	0.844098	1.79514	0.181897	ENSG00000184163	ENSG00000184163	protein_coding
UBE2J2	1	complement(1253909..1273864)	47.1255	0.134558	1.09776	0.357785	ENSG00000160087	ENSG00000160087	protein_coding
SCNN1D	1	1280436..1292029	7.59188	0.0524727	1.03704	0.843264	ENSG00000162572	ENSG00000162572	protein_coding
ACAP3	1	complement(1292390..1309609)	48.2229	0.158499	1.11613	0.470301	ENSG00000131584	ENSG00000131584	protein_coding
PUSL1	1	1308597..1311677	12.1715	-0.0186371	-1.013	0.941995	ENSG00000169972	ENSG00000169972	protein_coding
INTS11	1	complement(1311585..1324687)	68.0016	0.0968489	1.06944	0.477214	ENSG00000127054	ENSG00000127054	protein_coding
CPTP	1	1324756..1328896	21.5938	0.198378	1.14741	0.478067	ENSG00000224051	ENSG00000224051	protein_coding
TAS1R3	1	1331280..1335314	2.24142	0.0559497	1.03954	0.893463	ENSG00000169962	ENSG00000169962	protein_coding
DVL1	1	complement(1335276..1349418)	36.8583	0.0349084	1.02449	0.826094	ENSG00000107404	ENSG00000107404	protein_coding
MXRA8	1	complement(1352689..1361777)	4.70715	-0.129611	-1.094	0.653467	ENSG00000162576	ENSG00000162576	protein_coding
AURKAIP1	1	complement(1373730..1375207)	95.8633	0.239683	1.18073	0.157086	ENSG00000175756	ENSG00000175756	protein_coding
CCNL2	1	complement(1385711..1399335)	187.766	0.0457389	1.03221	0.759601	ENSG00000221978	ENSG00000221978	protein_coding
MRPL20	1	complement(1401909..1407293)	82.9298	0.0994722	1.07138	0.444929	ENSG00000242485	ENSG00000242485	protein_coding
ANKRD65	1	complement(1418420..1421769)	0.0653727	-1.7302	-3.31773	0.06917	ENSG00000235098	ENSG00000235098	protein_coding
TMEM88B	1	1425871..1430255	0.0371761	-0.222208	-1.16652	0.813455	ENSG00000205116	ENSG00000205116	protein_coding
VWA1	1	1434861..1442882	0.0624538	-0.296176	-1.22789	0.740433	ENSG00000179403	ENSG00000179403	protein_coding
ATAD3C	1	1449689..1470163	0.71797	0.188818	1.13983	0.735534	ENSG00000215915	ENSG00000215915	protein_coding
ATAD3B	1	1471765..1497848	63.2965	0.302842	1.23357	0.217805	ENSG00000160072	ENSG00000160072	protein_coding
ATAD3A	1	1512162..1534685	22.0455	-0.319776	-1.24814	0.124381	ENSG00000197785	ENSG00000197785	protein_coding
TMEM240	1	complement(1534778..1540624)	0.394892	0.243951	1.18423	0.758754	ENSG00000205090	ENSG00000205090	protein_coding
SSU72	1	complement(1541673..1574863)	58.9301	-0.0231615	-1.01618	0.862984	ENSG00000160075	ENSG00000160075	protein_coding
FNDC10	1	complement(1598012..1600135)	4.17763	-0.0796991	-1.0568	0.855796	ENSG00000228594	ENSG00000228594	protein_coding
MIB2	1	1615454..1630605	35.4684	0.405517	1.32456	0.10223	ENSG00000197530	ENSG00000197530	protein_coding
MMP23B	1	1632163..1635263	18.4681	0.883206	1.84447	0.0139904	ENSG00000189409	ENSG00000189409	protein_coding
CDK11B	1	complement(1635225..1659012)	99.5685	0.12317	1.08913	0.481005	ENSG00000248333	ENSG00000248333	protein_coding
SLC35E2B	1	complement(1659529..1692795)	94.5652	0.129233	1.09371	0.482364	ENSG00000189339	ENSG00000189339	protein_coding
CDK11A	1	complement(1702379..1724357)	92.8181	0.149899	1.10949	0.507489	ENSG00000008128	ENSG00000008128	protein_coding
NADK	1	complement(1751232..1780457)	86.9348	0.288723	1.22156	0.163315	ENSG00000008130	ENSG00000008130	protein_coding
GNB1	1	complement(1785285..1892292)	159.578	-0.242046	-1.18267	0.056192	ENSG00000078369	ENSG00000078369	protein_coding
CALML6	1	1915108..1917296	1.06877	0.265689	1.20221	0.695332	ENSG00000169885	ENSG00000169885	protein_coding
TMEM52	1	complement(1917590..1919279)	0.60975	0.216485	1.1619	0.768233	ENSG00000178821	ENSG00000178821	protein_coding
CFAP74	1	complement(1921951..2003837)	0.177454	5.19494	36.6296	3.03492e-06	ENSG00000142609	ENSG00000142609	protein_coding
GABRD	1	2019329..2030758	0.120761	0.276325	1.21111	0.779315	ENSG00000187730	ENSG00000187730	protein_coding
PRKCZ	1	2050411..2185395	5.19596	0.127659	1.09252	0.697416	ENSG00000067606	ENSG00000067606	protein_coding
FAAP20	1	complement(2184461..2212720)	32.9469	0.235885	1.17763	0.20871	ENSG00000162585	ENSG00000162585	protein_coding
SKI	1	2227388..2310213	244.091	0.027454	1.01921	0.932315	ENSG00000157933	ENSG00000157933	protein_coding
MORN1	1	complement(2321253..2391707)	1.13525	0.0868814	1.06207	0.838914	ENSG00000116151	ENSG00000116151	protein_coding
RER1	1	2391775..2405442	52.5442	0.126268	1.09147	0.312597	ENSG00000157916	ENSG00000157916	protein_coding
PEX10	1	complement(2403964..2413797)	10.1168	0.409794	1.3285	0.0774584	ENSG00000157911	ENSG00000157911	protein_coding
PLCH2	1	2425980..2505532	15.6437	0.765941	1.70048	0.0437513	ENSG00000149527	ENSG00000149527	protein_coding
PANK4	1	complement(2508537..2526597)	35.6677	-0.0484195	-1.03413	0.784397	ENSG00000157881	ENSG00000157881	protein_coding
HES5	1	complement(2528745..2530263)	0.230163	-0.98047	-1.97311	0.304279	ENSG00000197921	ENSG00000197921	protein_coding
TNFRSF14	1	2555639..2565382	165.418	0.192638	1.14285	0.284633	ENSG00000157873	ENSG00000157873	protein_coding
gene:ENSG00000225931	1	2566410..2569888	0	#N/A	#N/A	#N/A	ENSG00000225931	ENSG00000225931	TEC
PRXL2B	1	2586491..2591469	35.2084	-0.169904	-1.12498	0.406606	ENSG00000157870	ENSG00000157870	protein_coding
MMEL1	1	complement(2590639..2633016)	0.24069	-0.326026	-1.25356	0.733618	ENSG00000142606	ENSG00000142606	protein_coding
TTC34	1	complement(2636986..2801693)	1.17842	0.0859104	1.06136	0.837031	ENSG00000215912	ENSG00000215912	protein_coding
ACTRT2	1	3021467..3022903	0.0679121	-0.65915	-1.57915	0.554547	ENSG00000169717	ENSG00000169717	protein_coding
PRDM16	1	3069168..3438621	0.517497	0.494341	1.40868	0.35957	ENSG00000142611	ENSG00000142611	protein_coding
gene:ENSG00000279839	1	3205988..3208664	0	#N/A	#N/A	#N/A	ENSG00000279839	ENSG00000279839	TEC
ARHGEF16	1	3454665..3481113	0.0951157	-0.113284	-1.08169	0.895864	ENSG00000130762	ENSG00000130762	protein_coding
MEGF6	1	complement(3487951..3611508)	20.1036	-0.0263747	-1.01845	0.914128	ENSG00000162591	ENSG00000162591	protein_coding
TPRG1L	1	3625015..3630127	59.0671	0.0945639	1.06774	0.488864	ENSG00000158109	ENSG00000158109	protein_coding
WRAP73	1	complement(3630767..3652761)	38.3131	0.341691	1.26724	0.0705123	ENSG00000116213	ENSG00000116213	protein_coding
TP73	1	3652516..3736201	0.340831	0.0969647	1.06952	0.86645	ENSG00000078900	ENSG00000078900	protein_coding
CCDC27	1	3746460..3771645	0.0273459	-2.0334	-4.09369	0.115782	ENSG00000162592	ENSG00000162592	protein_coding
SMIM1	1	3772749..3775982	3.70281	0.768564	1.70357	0.195923	ENSG00000235169	ENSG00000235169	protein_coding
LRRC47	1	complement(3778559..3796498)	36.9825	0.192549	1.14278	0.228859	ENSG00000130764	ENSG00000130764	protein_coding
CEP104	1	complement(3812086..3857396)	12.1915	-0.0412204	-1.02898	0.829206	ENSG00000116198	ENSG00000116198	protein_coding
DFFB	1	3857267..3885429	8.92051	0.441004	1.35755	0.118367	ENSG00000169598	ENSG00000169598	protein_coding
C1orf174	1	complement(3889125..3900293)	31.417	0.0906398	1.06484	0.628721	ENSG00000198912	ENSG00000198912	protein_coding
AJAP1	1	4654609..4792534	0.128758	0.141646	1.10316	0.835838	ENSG00000196581	ENSG00000196581	protein_coding
NPHP4	1	complement(5862811..5992473)	6.76631	0.359695	1.28315	0.167552	ENSG00000131697	ENSG00000131697	protein_coding
KCNAB2	1	5990927..6101193	76.4465	0.419808	1.33775	0.010016	ENSG00000069424	ENSG00000069424	protein_coding
CHD5	1	complement(6101787..6180321)	0.166811	-0.535311	-1.44925	0.415085	ENSG00000116254	ENSG00000116254	protein_coding
gene:ENSG00000285629	1	complement(6159430..6197757)	0.703698	0.676839	1.59863	0.448321	ENSG00000285629	ENSG00000285629	protein_coding
RPL22	1	complement(6185020..6209389)	609.1	-0.200393	-1.14901	0.170088	ENSG00000116251	ENSG00000116251	protein_coding
RNF207	1	6205475..6221299	1.31666	0.106334	1.07649	0.834709	ENSG00000158286	ENSG00000158286	protein_coding
ICMT	1	complement(6221193..6235972)	9.21323	0.236541	1.17816	0.308452	ENSG00000116237	ENSG00000116237	protein_coding
HES3	1	6244179..6245578	0.0801601	0.62096	1.5379	0.490409	ENSG00000173673	ENSG00000173673	protein_coding
GPR153	1	complement(6247353..6261098)	3.14211	0.84609	1.79762	0.059158	ENSG00000158292	ENSG00000158292	protein_coding
ACOT7	1	complement(6264269..6393767)	7.58274	0.238949	1.18013	0.396855	ENSG00000097021	ENSG00000097021	protein_coding
HES2	1	complement(6412418..6424670)	0.0423891	1.13662	2.19865	0.223704	ENSG00000069812	ENSG00000069812	protein_coding
ESPN	1	6424776..6461367	1.41866	-0.0245442	-1.01716	0.955711	ENSG00000187017	ENSG00000187017	protein_coding
TNFRSF25	1	complement(6460786..6466175)	223.43	0.0832412	1.0594	0.736542	ENSG00000215788	ENSG00000215788	protein_coding
PLEKHG5	1	complement(6467122..6520074)	2.00358	-0.280585	-1.21469	0.399007	ENSG00000171680	ENSG00000171680	protein_coding
NOL9	1	complement(6521347..6554513)	31.7841	0.173651	1.12791	0.354762	ENSG00000162408	ENSG00000162408	protein_coding
TAS1R1	1	6555307..6579755	0.2146	0.249248	1.18859	0.779917	ENSG00000173662	ENSG00000173662	protein_coding
ZBTB48	1	6579994..6589280	41.1025	0.133984	1.09732	0.401337	ENSG00000204859	ENSG00000204859	protein_coding
KLHL21	1	complement(6590724..6614607)	27.2412	0.012176	1.00848	0.954033	ENSG00000162413	ENSG00000162413	protein_coding
PHF13	1	6613731..6624030	14.7672	-0.0617395	-1.04372	0.794743	ENSG00000116273	ENSG00000116273	protein_coding
THAP3	1	6624868..6635586	10.9318	0.18642	1.13794	0.461188	ENSG00000041988	ENSG00000041988	protein_coding
DNAJC11	1	complement(6634168..6701924)	32.1872	0.0538507	1.03803	0.730254	ENSG00000007923	ENSG00000007923	protein_coding
CAMTA1	1	6785454..7769706	2.85688	-0.356298	-1.28014	0.0821891	ENSG00000171735	ENSG00000171735	protein_coding
VAMP3	1	7771296..7781432	53.3029	-0.355996	-1.27987	0.0716017	ENSG00000049245	ENSG00000049245	protein_coding
PER3	1	7784291..7845177	1.7467	0.292342	1.22463	0.437501	ENSG00000049246	ENSG00000049246	protein_coding
UTS2	1	complement(7843083..7853512)	8.33783	-0.407014	-1.32594	0.551945	ENSG00000049247	ENSG00000049247	protein_coding
TNFRSF9	1	complement(7915871..7943165)	1.63698	-0.829876	-1.77753	0.0813324	ENSG00000049249	ENSG00000049249	protein_coding
PARK7	1	7954291..7985505	134.596	0.012924	1.009	0.921171	ENSG00000116288	ENSG00000116288	protein_coding
ERRFI1	1	complement(8004404..8026309)	2.31138	-0.00546373	-1.00379	0.989688	ENSG00000116285	ENSG00000116285	protein_coding
SLC45A1	1	8318114..8344167	0.174326	0.564231	1.4786	0.542107	ENSG00000162426	ENSG00000162426	protein_coding
RERE	1	complement(8352397..8848921)	37.4597	0.0344051	1.02413	0.816137	ENSG00000142599	ENSG00000142599	protein_coding
ENO1	1	complement(8861000..8879190)	514.352	-0.0466144	-1.03284	0.77581	ENSG00000074800	ENSG00000074800	protein_coding
CA6	1	8945867..8975092	2.17638	0.0219002	1.0153	0.96298	ENSG00000131686	ENSG00000131686	protein_coding
SLC2A7	1	complement(9002973..9026423)	0.190464	-0.570859	-1.48541	0.519048	ENSG00000197241	ENSG00000197241	protein_coding
SLC2A5	1	complement(9035106..9088478)	4.1618	-0.00171826	-1.00119	0.996603	ENSG00000142583	ENSG00000142583	protein_coding
GPR157	1	complement(9100305..9129102)	2.33669	0.233326	1.17554	0.458074	ENSG00000180758	ENSG00000180758	protein_coding
H6PD	1	9234774..9271337	32.7906	0.321914	1.24999	0.0950049	ENSG00000049239	ENSG00000049239	protein_coding
SPSB1	1	9292894..9369532	23.5023	-0.304713	-1.23517	0.52872	ENSG00000171621	ENSG00000171621	protein_coding
SLC25A33	1	9539465..9585173	15.2644	-0.308414	-1.23835	0.220798	ENSG00000171612	ENSG00000171612	protein_coding
TMEM201	1	9588911..9614877	5.83854	0.19245	1.1427	0.338233	ENSG00000188807	ENSG00000188807	protein_coding
PIK3CD	1	9629889..9729114	183.537	0.0675075	1.0479	0.712267	ENSG00000171608	ENSG00000171608	protein_coding
CLSTN1	1	complement(9728926..9823984)	70.2946	0.23391	1.17602	0.16348	ENSG00000171603	ENSG00000171603	protein_coding
gene:ENSG00000280113	1	complement(9826289..9828271)	0	#N/A	#N/A	#N/A	ENSG00000280113	ENSG00000280113	TEC
CTNNBIP1	1	complement(9848276..9910336)	13.7331	0.143455	1.10455	0.48862	ENSG00000178585	ENSG00000178585	protein_coding
LZIC	1	complement(9922113..9943407)	12.4664	-0.0182118	-1.0127	0.902556	ENSG00000162441	ENSG00000162441	protein_coding
NMNAT1	1	9943428..9985501	3.23272	0.398185	1.31785	0.285963	ENSG00000173614	ENSG00000173614	protein_coding
RBP7	1	9997206..10016021	21.9323	-0.409047	-1.32781	0.472975	ENSG00000162444	ENSG00000162444	protein_coding
UBE4B	1	10032832..10181239	22.9494	0.0211238	1.01475	0.87943	ENSG00000130939	ENSG00000130939	protein_coding
KIF1B	1	10210570..10381603	5.82703	-0.0553273	-1.03909	0.796972	ENSG00000054523	ENSG00000054523	protein_coding
PGD	1	10398592..10420511	104.397	0.0337945	1.0237	0.895771	ENSG00000142657	ENSG00000142657	protein_coding
CENPS-CORT	1	10430102..10452153	0.798283	-0.541362	-1.45535	0.424968	ENSG00000251503	ENSG00000251503	protein_coding
CENPS	1	10430433..10442808	3.64771	-0.152921	-1.11182	0.747017	ENSG00000175279	ENSG00000175279	protein_coding
CORT	1	10450031..10451998	0.373461	0.766956	1.70168	0.410434	ENSG00000241563	ENSG00000241563	protein_coding
DFFA	1	complement(10456522..10472529)	10.558	-0.10009	-1.07184	0.513241	ENSG00000160049	ENSG00000160049	protein_coding
PEX14	1	10472288..10630758	22.0361	0.37872	1.30019	0.0882067	ENSG00000142655	ENSG00000142655	protein_coding
CASZ1	1	complement(10636604..10796650)	20.6604	-0.208325	-1.15535	0.458604	ENSG00000130940	ENSG00000130940	protein_coding
C1orf127	1	complement(10946471..10982076)	0.466882	-0.282734	-1.2165	0.706917	ENSG00000175262	ENSG00000175262	protein_coding
TARDBP	1	11012344..11030528	95.7901	-0.238156	-1.17948	0.0547298	ENSG00000120948	ENSG00000120948	protein_coding
MASP2	1	complement(11022009..11047239)	9.46973	-0.336244	-1.26247	0.192706	ENSG00000009724	ENSG00000009724	protein_coding
SRM	1	complement(11054584..11060020)	42.9413	0.158847	1.11639	0.462991	ENSG00000116649	ENSG00000116649	protein_coding
EXOSC10	1	complement(11066618..11099869)	76.9043	-0.0779446	-1.05551	0.615555	ENSG00000171824	ENSG00000171824	protein_coding
MTOR	1	complement(11106535..11262556)	34.0755	0.116462	1.08407	0.398461	ENSG00000198793	ENSG00000198793	protein_coding
ANGPTL7	1	11189355..11195981	0.0570402	0.853134	1.80642	0.358576	ENSG00000171819	ENSG00000171819	protein_coding
UBIAD1	1	11273198..11296049	16.0896	0.15401	1.11266	0.327083	ENSG00000120942	ENSG00000120942	protein_coding
DISP3	1	11479155..11537551	0.501714	-0.310117	-1.23981	0.594943	ENSG00000204624	ENSG00000204624	protein_coding
FBXO2	1	complement(11637018..11655785)	2.19676	0.96474	1.95171	0.15568	ENSG00000116661	ENSG00000116661	protein_coding
FBXO44	1	11654375..11663327	25.5416	0.29988	1.23104	0.19004	ENSG00000132879	ENSG00000132879	protein_coding
MAD2L2	1	complement(11657230..11691811)	12.4949	0.393482	1.31356	0.0246704	ENSG00000116670	ENSG00000116670	protein_coding
FBXO6	1	11664200..11674354	15.4267	0.512232	1.42625	0.117708	ENSG00000116663	ENSG00000116663	protein_coding
DRAXIN	1	11691710..11725857	0.404823	0.229682	1.17258	0.741407	ENSG00000162490	ENSG00000162490	protein_coding
AGTRAP	1	11736084..11754802	65.1704	0.29008	1.22271	0.392954	ENSG00000177674	ENSG00000177674	protein_coding
C1orf167	1	11761787..11789585	0.0282215	1.78858	3.45475	0.0577159	ENSG00000215910	ENSG00000215910	protein_coding
MTHFR	1	complement(11785723..11806455)	20.7438	0.155778	1.11402	0.39443	ENSG00000177000	ENSG00000177000	protein_coding
CLCN6	1	11806096..11848079	19.7007	-0.00164104	-1.00114	0.991978	ENSG00000011021	ENSG00000011021	protein_coding
NPPA	1	complement(11845709..11848345)	0.682485	-0.13572	-1.09864	0.846754	ENSG00000175206	ENSG00000175206	protein_coding
NPPB	1	complement(11857464..11858945)	0.0712843	1.64111	3.11905	0.10483	ENSG00000120937	ENSG00000120937	protein_coding
KIAA2013	1	complement(11919591..11926428)	45.3906	0.389737	1.31015	0.0273497	ENSG00000116685	ENSG00000116685	protein_coding
PLOD1	1	11934205..11975538	15.3287	0.377402	1.299	0.411983	ENSG00000083444	ENSG00000083444	protein_coding
MFN2	1	11980181..12015211	58.0547	0.092427	1.06616	0.547033	ENSG00000116688	ENSG00000116688	protein_coding
MIIP	1	12019466..12032045	56.174	0.522224	1.43617	0.0122745	ENSG00000116691	ENSG00000116691	protein_coding
TNFRSF8	1	12063303..12144207	2.12179	-0.29461	-1.22655	0.542093	ENSG00000120949	ENSG00000120949	protein_coding
TNFRSF1B	1	12166991..12209228	370.512	0.0284268	1.0199	0.913063	ENSG00000028137	ENSG00000028137	protein_coding
VPS13D	1	12230030..12512047	23.0206	0.0759514	1.05406	0.612416	ENSG00000048707	ENSG00000048707	protein_coding
DHRS3	1	complement(12567909..12620133)	89.866	0.135794	1.0987	0.688155	ENSG00000162496	ENSG00000162496	protein_coding
AADACL4	1	12644085..12667076	0.0306377	-0.857436	-1.81181	0.376686	ENSG00000204518	ENSG00000204518	protein_coding
AADACL3	1	12716110..12728760	0.0065636	-1.20421	-2.30412	0.352778	ENSG00000188984	ENSG00000188984	protein_coding
CFAP107	1	12746200..12763699	0.00283434	0.628396	1.54585	0.641097	ENSG00000157330	ENSG00000157330	protein_coding
PRAMEF12	1	12773738..12777906	0.0552807	-0.993386	-1.99085	0.312613	ENSG00000116726	ENSG00000116726	protein_coding
PRAMEF1	1	12791397..12796628	0.0369658	0.136145	1.09896	0.886011	ENSG00000116721	ENSG00000116721	protein_coding
PRAMEF11	1	complement(12824605..12831410)	0.0721284	0.0209118	1.0146	0.984091	ENSG00000239810	ENSG00000239810	protein_coding
HNRNPCL1	1	complement(12847377..12848720)	0.0391173	-1.66722	-3.17602	0.196072	ENSG00000179172	ENSG00000179172	protein_coding
PRAMEF2	1	12857086..12861909	0.0648365	-1.33661	-2.52558	0.313915	ENSG00000120952	ENSG00000120952	protein_coding
PRAMEF4	1	complement(12879212..12886201)	0.0621615	-1.74675	-3.35602	0.182608	ENSG00000243073	ENSG00000243073	protein_coding
PRAMEF10	1	complement(12892896..12898270)	0.0232703	-1.44556	-2.72368	0.256229	ENSG00000187545	ENSG00000187545	protein_coding
PRAMEF7	1	12916610..12920751	0.092947	-1.08036	-2.11456	0.424565	ENSG00000204510	ENSG00000204510	protein_coding
PRAMEF6	1	complement(12938472..12947580)	0.104433	0.418735	1.33676	0.740855	ENSG00000232423	ENSG00000232423	protein_coding
PRAMEF27	1	complement(13049476..13056575)	0.104803	0.644011	1.56267	0.623335	ENSG00000274764	ENSG00000274764	protein_coding
HNRNPCL3	1	13060769..13062878	0.0888582	-0.38852	-1.30905	0.732427	ENSG00000277058	ENSG00000277058	protein_coding
PRAMEF25	1	13068677..13077884	0.0932938	0.42769	1.34508	0.734971	ENSG00000229571	ENSG00000229571	protein_coding
HNRNPCL2	1	complement(13115488..13116854)	0.0537219	-2.0342	-4.09596	0.115579	ENSG00000275774	ENSG00000275774	protein_coding
PRAMEF26	1	complement(13148905..13158116)	0.0182322	-1.66566	-3.17258	0.19241	ENSG00000280267	ENSG00000280267	protein_coding
HNRNPCL4	1	complement(13163914..13165631)	0	-0.0641632	-1.04548	0.96498	ENSG00000179412	ENSG00000179412	protein_coding
PRAMEF9	1	13171848..13179459	0.0251937	-1.2402	-2.36231	0.344617	ENSG00000204505	ENSG00000204505	protein_coding
PRAMEF13	1	complement(13196188..13201409)	0.010899	-1.20421	-2.30412	0.353949	ENSG00000279169	ENSG00000279169	protein_coding
PRAMEF18	1	complement(13222695..13226154)	0.0375747	-1.41271	-2.66236	0.282101	ENSG00000279804	ENSG00000279804	protein_coding
PRAMEF5	1	13254198..13263435	0.0430437	-1.41272	-2.66239	0.282099	ENSG00000270601	ENSG00000270601	protein_coding
PRAMEF8	1	complement(13281304..13285137)	0.0440561	-1.44342	-2.71964	0.270506	ENSG00000182330	ENSG00000182330	protein_coding
PRAMEF33	1	13303539..13308907	0.0811917	-0.986503	-1.98138	0.368181	ENSG00000237700	ENSG00000237700	protein_coding
PRAMEF15	1	13315581..13322598	0.104654	0.63454	1.55244	0.624121	ENSG00000204501	ENSG00000204501	protein_coding
PRAMEF14	1	complement(13341892..13347134)	0.0327978	-0.731105	-1.65991	0.506483	ENSG00000204481	ENSG00000204481	protein_coding
PRAMEF19	1	complement(13368431..13371947)	0.00417889	-0.550917	-1.46502	0.689126	ENSG00000204480	ENSG00000204480	protein_coding
PRAMEF17	1	13389632..13392629	0.0281109	-1.6654	-3.17201	0.193229	ENSG00000204479	ENSG00000204479	protein_coding
PRAMEF20	1	13410450..13421328	0.038887	-1.31009	-2.47957	0.223975	ENSG00000204478	ENSG00000204478	protein_coding
LRRC38	1	complement(13474973..13514003)	0.0698944	-0.980947	-1.97376	0.311125	ENSG00000162494	ENSG00000162494	protein_coding
PDPN	1	13583465..13617957	0.0119853	-1.66561	-3.17247	0.196005	ENSG00000162493	ENSG00000162493	protein_coding
PRDM2	1	13700188..13825079	66.698	-0.371679	-1.29386	0.0224911	ENSG00000116731	ENSG00000116731	protein_coding
KAZN	1	13892792..15118043	0.278904	-0.132923	-1.09651	0.770449	ENSG00000189337	ENSG00000189337	protein_coding
TMEM51	1	15152532..15220478	6.7439	-0.415158	-1.33344	0.621681	ENSG00000171729	ENSG00000171729	protein_coding
FHAD1	1	15236521..15400283	0.220998	-0.365309	-1.28816	0.670231	ENSG00000142621	ENSG00000142621	protein_coding
EFHD2	1	15409888..15430339	332.52	0.281377	1.21535	0.211928	ENSG00000142634	ENSG00000142634	protein_coding
CTRC	1	15438442..15449242	1.652	0.335581	1.26189	0.525767	ENSG00000162438	ENSG00000162438	protein_coding
CELA2A	1	15456728..15472091	0.0247517	-1.2042	-2.30409	0.354752	ENSG00000142615	ENSG00000142615	protein_coding
CELA2B	1	15465909..15491395	0.153603	-1.9477	-3.85759	0.0744887	ENSG00000215704	ENSG00000215704	protein_coding
CASP9	1	complement(15490832..15526534)	20.4162	-0.545526	-1.45955	0.0700108	ENSG00000132906	ENSG00000132906	protein_coding
DNAJC16	1	15526813..15592379	8.00905	0.0122668	1.00854	0.946641	ENSG00000116138	ENSG00000116138	protein_coding
AGMAT	1	complement(15571699..15585051)	5.62593	0.0761723	1.05422	0.8154	ENSG00000116771	ENSG00000116771	protein_coding
DDI2	1	15617458..15669044	46.6868	0.134452	1.09768	0.70301	ENSG00000197312	ENSG00000197312	protein_coding
RSC1A1	1	15659713..15662033	7.8044	-0.984625	-1.9788	0.221568	ENSG00000215695	ENSG00000215695	protein_coding
PLEKHM2	1	15684320..15734769	147.487	-0.0696689	-1.04948	0.754403	ENSG00000116786	ENSG00000116786	protein_coding
SLC25A34	1	15736258..15741392	9.22675	-0.191189	-1.1417	0.484493	ENSG00000162461	ENSG00000162461	protein_coding
TMEM82	1	15742499..15747982	0.0430371	-2.03452	-4.09686	0.115051	ENSG00000162460	ENSG00000162460	protein_coding
FBLIM1	1	15756607..15786594	0.062976	-1.42869	-2.69201	0.13038	ENSG00000162458	ENSG00000162458	protein_coding
UQCRHL	1	complement(15807169..15809348)	1.52013	-0.136384	-1.09915	0.79385	ENSG00000233954	ENSG00000233954	protein_coding
SPEN	1	15836095..15940456	51.0579	-0.130463	-1.09464	0.405309	ENSG00000065526	ENSG00000065526	protein_coding
ZBTB17	1	complement(15941869..15976132)	54.7351	-0.0317246	-1.02223	0.865912	ENSG00000116809	ENSG00000116809	protein_coding
SRARP	1	16004236..16008807	0.0223186	-2.28249	-4.86518	0.0679586	ENSG00000183888	ENSG00000183888	protein_coding
HSPB7	1	complement(16014028..16019594)	0.00669317	-0.273399	-1.20865	0.830644	ENSG00000173641	ENSG00000173641	protein_coding
CLCNKA	1	16018875..16034050	0.0410695	-0.509693	-1.42375	0.610345	ENSG00000186510	ENSG00000186510	protein_coding
CLCNKB	1	16040252..16057311	0.0163977	-1.00376	-2.00522	0.315968	ENSG00000184908	ENSG00000184908	protein_coding
FAM131C	1	complement(16057769..16073651)	0.0672183	-2.83398	-7.13038	0.0485706	ENSG00000185519	ENSG00000185519	protein_coding
EPHA2	1	complement(16124337..16156069)	1.64141	-0.0683857	-1.04854	0.896342	ENSG00000142627	ENSG00000142627	protein_coding
ARHGEF19	1	complement(16197854..16212652)	4.65496	0.192216	1.14252	0.587086	ENSG00000142632	ENSG00000142632	protein_coding
CPLANE2	1	complement(16231692..16237183)	2.05785	0.0805923	1.05745	0.8777	ENSG00000132881	ENSG00000132881	protein_coding
FBXO42	1	complement(16246840..16352480)	17.9027	0.0850075	1.06069	0.575026	ENSG00000037637	ENSG00000037637	protein_coding
SZRD1	1	16352575..16398145	101.673	-0.194204	-1.14409	0.166792	ENSG00000055070	ENSG00000055070	protein_coding
SPATA21	1	complement(16387117..16437424)	0.029948	-1.34106	-2.53338	0.218187	ENSG00000187144	ENSG00000187144	protein_coding
NECAP2	1	16440721..16460078	181.417	-0.145428	-1.10606	0.295124	ENSG00000157191	ENSG00000157191	protein_coding
NBPF1	1	complement(16562319..16613562)	8.64208	0.0604221	1.04277	0.859446	ENSG00000219481	ENSG00000219481	protein_coding
CROCC	1	16740273..16972964	29.4956	0.251525	1.19046	0.19193	ENSG00000058453	ENSG00000058453	protein_coding
MFAP2	1	complement(16974502..16980632)	0.727215	-2.40554	-5.29833	0.00448605	ENSG00000117122	ENSG00000117122	protein_coding
ATP13A2	1	complement(16985958..17011928)	30.4572	0.231036	1.17368	0.183339	ENSG00000159363	ENSG00000159363	protein_coding
gene:ENSG00000288636	1	complement(17005068..17011757)	0	#N/A	#N/A	#N/A	ENSG00000288636	ENSG00000288636	protein_coding
SDHB	1	complement(17018664..17054151)	55.2033	-0.0576173	-1.04075	0.692661	ENSG00000117118	ENSG00000117118	protein_coding
PADI2	1	complement(17066761..17119451)	15.1442	0.404476	1.32361	0.37424	ENSG00000117115	ENSG00000117115	protein_coding
PADI1	1	17205128..17246007	0.0251511	-2.62566	-6.17168	0.0528813	ENSG00000142623	ENSG00000142623	protein_coding
PADI3	1	17249098..17284233	0.02329	-1.59663	-3.02436	0.128133	ENSG00000142619	ENSG00000142619	protein_coding
PADI4	1	17308195..17364004	54.9796	0.440902	1.35745	0.276231	ENSG00000159339	ENSG00000159339	protein_coding
PADI6	1	17372196..17401699	0.150836	1.23497	2.35376	0.161678	ENSG00000276747	ENSG00000276747	protein_coding
RCC2	1	complement(17406760..17439677)	160.46	-0.190387	-1.14107	0.185937	ENSG00000179051	ENSG00000179051	protein_coding
ARHGEF10L	1	17539698..17697874	4.77141	0.20388	1.15179	0.668318	ENSG00000074964	ENSG00000074964	protein_coding
ACTL8	1	17755333..17827063	0.0433005	-1.43547	-2.70471	0.277899	ENSG00000117148	ENSG00000117148	protein_coding
IGSF21	1	18107798..18378483	0.0053391	0.148925	1.10874	0.899735	ENSG00000117154	ENSG00000117154	protein_coding
gene:ENSG00000280222	1	18109389..18115861	0	#N/A	#N/A	#N/A	ENSG00000280222	ENSG00000280222	TEC
KLHDC7A	1	18480930..18485974	0.0728873	-0.659968	-1.58005	0.482441	ENSG00000179023	ENSG00000179023	protein_coding
PAX7	1	18630846..18748866	0.0100979	-0.583776	-1.49877	0.523214	ENSG00000009709	ENSG00000009709	protein_coding
TAS1R2	1	complement(18839599..18859660)	0.0967398	-1.38969	-2.62022	0.156478	ENSG00000179002	ENSG00000179002	protein_coding
ALDH4A1	1	complement(18871430..18902724)	9.69739	0.548408	1.46247	0.0653237	ENSG00000159423	ENSG00000159423	protein_coding
IFFO2	1	complement(18904280..18956676)	26.834	-0.0381187	-1.02677	0.871593	ENSG00000169991	ENSG00000169991	protein_coding
UBR4	1	complement(19074510..19210266)	77.818	-0.124758	-1.09033	0.608747	ENSG00000127481	ENSG00000127481	protein_coding
EMC1	1	complement(19215660..19251552)	16.2616	-0.120429	-1.08706	0.455365	ENSG00000127463	ENSG00000127463	protein_coding
MRTO4	1	19251805..19260128	30.9259	-0.314856	-1.24389	0.164427	ENSG00000053372	ENSG00000053372	protein_coding
AKR7L	1	complement(19265982..19274194)	1.60873	0.544109	1.45812	0.310058	ENSG00000211454	ENSG00000211454	protein_coding
AKR7A3	1	complement(19282573..19288770)	2.27225	-0.146743	-1.10707	0.792744	ENSG00000162482	ENSG00000162482	protein_coding
AKR7A2	1	complement(19301991..19312144)	13.9218	0.175109	1.12905	0.540485	ENSG00000053371	ENSG00000053371	protein_coding
SLC66A1	1	19312326..19329300	9.53824	0.395533	1.31543	0.16661	ENSG00000040487	ENSG00000040487	protein_coding
CAPZB	1	complement(19338775..19485539)	34.5458	0.0486034	1.03426	0.733522	ENSG00000077549	ENSG00000077549	protein_coding
MICOS10	1	19484403..19629821	10.5459	0.184312	1.13627	0.391967	ENSG00000173436	ENSG00000173436	protein_coding
NBL1	1	19596979..19658456	11.2824	0.343076	1.26846	0.507536	ENSG00000158747	ENSG00000158747	protein_coding
MICOS10-NBL1	1	19597067..19656927	6.17327	-0.865588	-1.82208	0.0713369	ENSG00000270136	ENSG00000270136	protein_coding
HTR6	1	19664875..19680966	0.0893635	-0.534552	-1.44849	0.546309	ENSG00000158748	ENSG00000158748	protein_coding
TMCO4	1	complement(19682240..19799945)	8.92548	0.198983	1.14789	0.459687	ENSG00000162542	ENSG00000162542	protein_coding
RNF186	1	complement(19814029..19815283)	0.0706916	-1.39765	-2.63472	0.291723	ENSG00000178828	ENSG00000178828	protein_coding
OTUD3	1	19882395..19912945	15.9163	0.15678	1.1148	0.306881	ENSG00000169914	ENSG00000169914	protein_coding
PLA2G2E	1	complement(19920009..19923617)	0.0565082	-0.972069	-1.96165	0.363666	ENSG00000188784	ENSG00000188784	protein_coding
PLA2G2A	1	complement(19975431..19980416)	0.0261425	1.10498	2.15096	0.352778	ENSG00000188257	ENSG00000188257	protein_coding
PLA2G5	1	20028179..20091911	0.00840198	-0.214422	-1.16024	0.84877	ENSG00000127472	ENSG00000127472	protein_coding
PLA2G2D	1	complement(20111939..20119566)	0.49766	-1.50646	-2.84112	0.113819	ENSG00000117215	ENSG00000117215	protein_coding
PLA2G2F	1	20139323..20150381	0.00559492	0.148992	1.10879	0.899689	ENSG00000158786	ENSG00000158786	protein_coding
PLA2G2C	1	complement(20161253..20186518)	0.0268607	0.130629	1.09477	0.897993	ENSG00000187980	ENSG00000187980	protein_coding
UBXN10	1	20186096..20196050	0.607903	0.313743	1.24293	0.610713	ENSG00000162543	ENSG00000162543	protein_coding
VWA5B1	1	20290875..20359518	0.0152905	-1.68651	-3.21876	0.0776396	ENSG00000158816	ENSG00000158816	protein_coding
CAMK2N1	1	complement(20482391..20486210)	0.60733	1.13476	2.19582	0.155522	ENSG00000162545	ENSG00000162545	protein_coding
MUL1	1	complement(20499448..20508151)	37.0486	0.250683	1.18977	0.137976	ENSG00000090432	ENSG00000090432	protein_coding
FAM43B	1	20552573..20555020	0.0434892	-1.33733	-2.52683	0.31377	ENSG00000183114	ENSG00000183114	protein_coding
CDA	1	20589086..20618903	41.0778	-0.0390205	-1.02742	0.913542	ENSG00000158825	ENSG00000158825	protein_coding
PINK1	1	20633458..20651511	42.7685	0.0768672	1.05473	0.714448	ENSG00000158828	ENSG00000158828	protein_coding
DDOST	1	complement(20651767..20661544)	141.826	0.0645044	1.04573	0.658392	ENSG00000244038	ENSG00000244038	protein_coding
KIF17	1	complement(20664014..20718017)	0.106521	0.310901	1.24048	0.733772	ENSG00000117245	ENSG00000117245	protein_coding
SH2D5	1	complement(20719731..20732837)	0.176258	1.25161	2.38106	0.163879	ENSG00000189410	ENSG00000189410	protein_coding
HP1BP3	1	complement(20740266..20787323)	70.2517	0.055438	1.03917	0.723733	ENSG00000127483	ENSG00000127483	protein_coding
EIF4G3	1	complement(20806292..21177285)	17.8678	-0.00179276	-1.00124	0.991653	ENSG00000075151	ENSG00000075151	protein_coding
ECE1	1	complement(21217247..21345572)	101.851	-0.37119	-1.29342	0.113887	ENSG00000117298	ENSG00000117298	protein_coding
NBPF3	1	21440128..21485005	3.29499	0.0330986	1.02321	0.945657	ENSG00000142794	ENSG00000142794	protein_coding
ALPL	1	21509397..21578410	5.47974	-0.625866	-1.54314	0.150134	ENSG00000162551	ENSG00000162551	protein_coding
gene:ENSG00000289715	1	21547404..21554002	0	#N/A	#N/A	#N/A	ENSG00000289715	ENSG00000289715	protein_coding
RAP1GAP	1	complement(21596221..21669357)	1.79059	-0.593192	-1.50858	0.389726	ENSG00000076864	ENSG00000076864	protein_coding
USP48	1	complement(21678298..21783606)	33.7285	0.0730601	1.05195	0.587481	ENSG00000090686	ENSG00000090686	protein_coding
LDLRAD2	1	21812265..21825225	1.81793	0.221249	1.16574	0.622953	ENSG00000187942	ENSG00000187942	protein_coding
HSPG2	1	complement(21822244..21937310)	1.69657	0.11309	1.08154	0.757541	ENSG00000142798	ENSG00000142798	protein_coding
CELA3B	1	21977022..21998642	0.0253842	-1.44556	-2.72368	0.256402	ENSG00000219073	ENSG00000219073	protein_coding
CELA3A	1	22001657..22012542	0.0204552	-0.914234	-1.88457	0.491216	ENSG00000142789	ENSG00000142789	protein_coding
gene:ENSG00000289694	1	22025142..22092943	108.42	-0.469943	-1.38505	0.150143	ENSG00000289694	ENSG00000289694	protein_coding
CDC42	1	22052627..22101360	29.467	-0.402787	-1.32206	0.0182921	ENSG00000070831	ENSG00000070831	protein_coding
WNT4	1	complement(22117313..22143969)	0.40451	-0.15525	-1.11361	0.783003	ENSG00000162552	ENSG00000162552	protein_coding
gene:ENSG00000279625	1	complement(22364630..22366482)	0	#N/A	#N/A	#N/A	ENSG00000279625	ENSG00000279625	TEC
ZBTB40	1	22428838..22531157	35.6988	-0.0267655	-1.01873	0.906041	ENSG00000184677	ENSG00000184677	protein_coding
EPHA8	1	22563489..22603595	0.0482262	-0.514117	-1.42812	0.595821	ENSG00000070886	ENSG00000070886	protein_coding
C1QA	1	22635077..22639678	2.92284	2.19369	4.57475	0.0105535	ENSG00000173372	ENSG00000173372	protein_coding
gene:ENSG00000289692	1	22636506..22644067	0.91604	-0.293672	-1.22576	0.78725	ENSG00000289692	ENSG00000289692	protein_coding
C1QC	1	22643014..22648110	0.792118	1.76907	3.40835	0.053092	ENSG00000159189	ENSG00000159189	protein_coding
C1QB	1	22652762..22661637	1.68194	1.97856	3.94099	0.0240677	ENSG00000173369	ENSG00000173369	protein_coding
EPHB2	1	22710839..22921500	0.199338	0.573164	1.48778	0.458553	ENSG00000133216	ENSG00000133216	protein_coding
LACTBL1	1	complement(22953043..22972866)	0	-0.0642001	-1.04551	0.96496	ENSG00000215906	ENSG00000215906	protein_coding
TEX46	1	complement(23010834..23019100)	0.0223471	-0.91423	-1.88456	0.491218	ENSG00000227868	ENSG00000227868	protein_coding
KDM1A	1	23019443..23083689	30.1152	0.0164087	1.01144	0.891456	ENSG00000004487	ENSG00000004487	protein_coding
LUZP1	1	complement(23084030..23178152)	16.3713	-0.171106	-1.12592	0.482827	ENSG00000169641	ENSG00000169641	protein_coding
gene:ENSG00000293565	1	complement(23094326..23094376)	0	#N/A	#N/A	#N/A	ENSG00000293565	ENSG00000293565	protein_coding
HTR1D	1	complement(23191895..23217502)	0.0080191	-1.20421	-2.30412	0.355073	ENSG00000179546	ENSG00000179546	protein_coding
HNRNPR	1	complement(23303771..23344336)	53.2015	-0.246214	-1.18609	0.0808768	ENSG00000125944	ENSG00000125944	protein_coding
ZNF436	1	complement(23359448..23369836)	7.78061	0.0535143	1.03779	0.819486	ENSG00000125945	ENSG00000125945	protein_coding
TCEA3	1	complement(23380909..23424748)	5.50188	-0.0609071	-1.04312	0.8722	ENSG00000204219	ENSG00000204219	protein_coding
ASAP3	1	complement(23428563..23484637)	0.377079	-0.193395	-1.14345	0.740374	ENSG00000088280	ENSG00000088280	protein_coding
E2F2	1	complement(23506438..23531233)	12.2476	0.397371	1.31711	0.356648	ENSG00000007968	ENSG00000007968	protein_coding
ID3	1	complement(23557926..23559501)	62.9385	-0.52336	-1.4373	0.217027	ENSG00000117318	ENSG00000117318	protein_coding
RPL11	1	23691742..23696835	2544.53	-0.148423	-1.10836	0.304374	ENSG00000142676	ENSG00000142676	protein_coding
ELOA	1	23743448..23762059	33.6932	-0.0041053	-1.00285	0.972666	ENSG00000011007	ENSG00000011007	protein_coding
PITHD1	1	23778418..23788232	64.6479	-0.0161106	-1.01123	0.915806	ENSG00000057757	ENSG00000057757	protein_coding
LYPLA2	1	23791110..23795539	91.6601	0.201783	1.15012	0.236903	ENSG00000011009	ENSG00000011009	protein_coding
GALE	1	complement(23795599..23800781)	11.8869	0.403324	1.32255	0.14281	ENSG00000117308	ENSG00000117308	protein_coding
HMGCL	1	complement(23801885..23838620)	27.4093	0.506238	1.42034	0.0449256	ENSG00000117305	ENSG00000117305	protein_coding
FUCA1	1	complement(23845077..23868290)	14.7075	0.147566	1.1077	0.493583	ENSG00000179163	ENSG00000179163	protein_coding
CNR2	1	complement(23870515..23913362)	7.3718	-0.299494	-1.23071	0.362527	ENSG00000188822	ENSG00000188822	protein_coding
PNRC2	1	23956839..23963462	126.39	-0.208704	-1.15565	0.186447	ENSG00000189266	ENSG00000189266	protein_coding
SRSF10	1	complement(23964347..23980927)	58.6982	-0.15336	-1.11216	0.386165	ENSG00000188529	ENSG00000188529	protein_coding
MYOM3	1	complement(24056035..24112135)	0.0160735	1.03403	2.04774	0.269811	ENSG00000142661	ENSG00000142661	protein_coding
IL22RA1	1	complement(24119771..24143140)	0.0205256	0.0383142	1.02691	0.968266	ENSG00000142677	ENSG00000142677	protein_coding
IFNLR1	1	complement(24154168..24187959)	4.97703	-0.189652	-1.14049	0.51981	ENSG00000185436	ENSG00000185436	protein_coding
GRHL3	1	24199558..24364482	0.0502186	-0.36088	-1.28421	0.665786	ENSG00000158055	ENSG00000158055	protein_coding
STPG1	1	complement(24356999..24416934)	1.56923	0.174768	1.12878	0.649165	ENSG00000001460	ENSG00000001460	protein_coding
NIPAL3	1	24415802..24475252	14.082	0.148782	1.10863	0.516611	ENSG00000001461	ENSG00000001461	protein_coding
RCAN3	1	24502351..24541040	81.5115	-0.00383494	-1.00266	0.984604	ENSG00000117602	ENSG00000117602	protein_coding
NCMAP	1	24556087..24609328	0.178236	-0.543301	-1.4573	0.536199	ENSG00000184454	ENSG00000184454	protein_coding
SRRM1	1	24631716..24673281	92.1561	-0.203463	-1.15146	0.109713	ENSG00000133226	ENSG00000133226	protein_coding
CLIC4	1	24745382..24844321	15.4897	-0.560037	-1.47431	0.0253304	ENSG00000169504	ENSG00000169504	protein_coding
RUNX3	1	complement(24899511..24965121)	307.143	0.131037	1.09508	0.489057	ENSG00000020633	ENSG00000020633	protein_coding
SYF2	1	complement(25222276..25232502)	119.039	-0.25646	-1.19454	0.116725	ENSG00000117614	ENSG00000117614	protein_coding
RSRP1	1	complement(25242249..25338213)	119.394	-0.208398	-1.1554	0.193113	ENSG00000117616	ENSG00000117616	protein_coding
RHD	1	25272393..25330445	4.4832	-0.208974	-1.15587	0.616008	ENSG00000187010	ENSG00000187010	protein_coding
TMEM50A	1	25338317..25362361	135.368	-0.267201	-1.20347	0.0574405	ENSG00000183726	ENSG00000183726	protein_coding
RHCE	1	complement(25362249..25430192)	3.51122	-0.241986	-1.18262	0.732551	ENSG00000188672	ENSG00000188672	protein_coding
MACO1	1	25430858..25500209	65.8106	-0.0303267	-1.02124	0.912878	ENSG00000204178	ENSG00000204178	protein_coding
LDLRAP1	1	25543604..25591200	102.892	0.162192	1.11899	0.434818	ENSG00000157978	ENSG00000157978	protein_coding
MAN1C1	1	25616791..25784450	30.1022	-0.023703	-1.01657	0.927825	ENSG00000117643	ENSG00000117643	protein_coding
SELENON	1	25800193..25818221	37.9274	-0.0418689	-1.02945	0.78991	ENSG00000162430	ENSG00000162430	protein_coding
gene:ENSG00000255054	1	25811470..25823744	0.195224	-0.502521	-1.41669	0.542483	ENSG00000255054	ENSG00000255054	protein_coding
MTFR1L	1	25818640..25832942	23.8326	0.243452	1.18382	0.107124	ENSG00000117640	ENSG00000117640	protein_coding
AUNIP	1	complement(25831913..25859458)	1.04202	0.194821	1.14458	0.749051	ENSG00000127423	ENSG00000127423	protein_coding
PAQR7	1	complement(25861484..25875708)	5.92902	0.247325	1.187	0.411446	ENSG00000182749	ENSG00000182749	protein_coding
STMN1	1	complement(25884181..25906991)	44.6841	-0.298744	-1.23007	0.135559	ENSG00000117632	ENSG00000117632	protein_coding
PAFAH2	1	complement(25959767..25998117)	37.5418	0.615174	1.53174	0.0255219	ENSG00000158006	ENSG00000158006	protein_coding
EXTL1	1	26019884..26036464	0.0438218	-1.70039	-3.24989	0.108601	ENSG00000158008	ENSG00000158008	protein_coding
SLC30A2	1	complement(26037252..26046118)	0.0187427	-0.076634	-1.05455	0.939239	ENSG00000158014	ENSG00000158014	protein_coding
TRIM63	1	complement(26051301..26068436)	0.0336995	-0.85132	-1.80415	0.383176	ENSG00000158022	ENSG00000158022	protein_coding
PDIK1L	1	26111165..26125555	6.74109	0.183387	1.13555	0.52355	ENSG00000175087	ENSG00000175087	protein_coding
FAM110D	1	26159079..26163962	0.0518341	-3.17368	-9.02343	0.0258337	ENSG00000197245	ENSG00000197245	protein_coding
C1orf232	1	complement(26164101..26168963)	0	-0.0641632	-1.04548	0.96498	ENSG00000282872	ENSG00000282872	protein_coding
ZNF593OS	1	complement(26169516..26171832)	0.713905	0.181531	1.13409	0.78083	ENSG00000236782	ENSG00000236782	protein_coding
ZNF593	1	26169908..26170873	27.0337	-0.15621	-1.11436	0.608776	ENSG00000142684	ENSG00000142684	protein_coding
CNKSR1	1	26177484..26189884	2.24616	-0.226196	-1.16975	0.559149	ENSG00000142675	ENSG00000142675	protein_coding
CATSPER4	1	26190561..26202968	0.0508287	-3.12079	-8.69865	0.0229396	ENSG00000188782	ENSG00000188782	protein_coding
CEP85	1	26234200..26278808	17.1875	-0.00545321	-1.00379	0.973177	ENSG00000130695	ENSG00000130695	protein_coding
SH3BGRL3	1	26280086..26281522	1031.12	-0.144518	-1.10536	0.536413	ENSG00000142669	ENSG00000142669	protein_coding
UBXN11	1	complement(26281328..26318363)	67.0226	0.194853	1.14461	0.433242	ENSG00000158062	ENSG00000158062	protein_coding
CD52	1	26317958..26320523	1371.68	0.0762369	1.05426	0.81944	ENSG00000169442	ENSG00000169442	protein_coding
CRYBG2	1	complement(26321698..26360080)	0.367455	0.730383	1.65908	0.281213	ENSG00000176092	ENSG00000176092	protein_coding
ZNF683	1	complement(26361634..26374522)	4.47812	0.829338	1.77687	0.107922	ENSG00000176083	ENSG00000176083	protein_coding
LIN28A	1	26410817..26429728	0.0422736	1.26668	2.40608	0.197373	ENSG00000131914	ENSG00000131914	protein_coding
DHDDS	1	26432282..26471306	10.4203	-0.0411933	-1.02896	0.822971	ENSG00000117682	ENSG00000117682	protein_coding
HMGN2	1	26472440..26478209	187.908	0.158273	1.11595	0.244378	ENSG00000198830	ENSG00000198830	protein_coding
RPS6KA1	1	26529761..26575030	77.0707	0.441582	1.35809	0.0382775	ENSG00000117676	ENSG00000117676	protein_coding
ARID1A	1	26693236..26782104	71.2124	-0.047867	-1.03374	0.760137	ENSG00000117713	ENSG00000117713	protein_coding
PIGV	1	26787054..26800659	5.35067	0.131649	1.09555	0.556659	ENSG00000060642	ENSG00000060642	protein_coding
ZDHHC18	1	26826688..26857604	44.4974	0.0245661	1.01717	0.849112	ENSG00000204160	ENSG00000204160	protein_coding
SFN	1	26863149..26864456	2.57581	0.0615948	1.04362	0.904651	ENSG00000175793	ENSG00000175793	protein_coding
GPN2	1	complement(26876132..26890283)	22.294	0.0641199	1.04545	0.654986	ENSG00000142751	ENSG00000142751	protein_coding
GPATCH3	1	complement(26890488..26900467)	34.7487	0.00729066	1.00507	0.967948	ENSG00000198746	ENSG00000198746	protein_coding
NUDC	1	26900238..26946871	68.1814	-0.0068136	-1.00473	0.969482	ENSG00000090273	ENSG00000090273	protein_coding
NR0B2	1	complement(26911489..26913975)	0.0747548	-2.48022	-5.57983	0.0687917	ENSG00000131910	ENSG00000131910	protein_coding
KDF1	1	complement(26949562..26960468)	1.01545	0.272347	1.20777	0.666606	ENSG00000175707	ENSG00000175707	protein_coding
TRNP1	1	26993692..27001912	2.10698	-0.133317	-1.09681	0.84905	ENSG00000253368	ENSG00000253368	protein_coding
TENT5B	1	complement(27005020..27012850)	0.18295	-1.85888	-3.62725	0.0624946	ENSG00000158246	ENSG00000158246	protein_coding
SLC9A1	1	complement(27098809..27166981)	25.6529	0.0265183	1.01855	0.891295	ENSG00000090020	ENSG00000090020	protein_coding
WDTC1	1	27234632..27308636	45.988	0.0492796	1.03475	0.831727	ENSG00000142784	ENSG00000142784	protein_coding
TMEM222	1	27322145..27336400	36.4208	0.189517	1.14038	0.31993	ENSG00000186501	ENSG00000186501	protein_coding
SYTL1	1	27342020..27353937	155.236	0.254688	1.19308	0.359428	ENSG00000142765	ENSG00000142765	protein_coding
MAP3K6	1	complement(27355184..27366961)	3.45898	0.543754	1.45776	0.209318	ENSG00000142733	ENSG00000142733	protein_coding
FCN3	1	complement(27369110..27374824)	0.113063	-2.17696	-4.52199	0.0393656	ENSG00000142748	ENSG00000142748	protein_coding
CD164L2	1	complement(27379176..27383333)	0.0823253	-2.31236	-4.96695	0.0314534	ENSG00000174950	ENSG00000174950	protein_coding
GPR3	1	27392622..27395814	2.56698	-0.735631	-1.66513	0.0745624	ENSG00000181773	ENSG00000181773	protein_coding
WASF2	1	complement(27404230..27490167)	102.171	-0.0775892	-1.05525	0.643013	ENSG00000158195	ENSG00000158195	protein_coding
AHDC1	1	complement(27534035..27604431)	18.8658	0.0328427	1.02303	0.867168	ENSG00000126705	ENSG00000126705	protein_coding
FGR	1	complement(27612064..27635185)	264.854	0.219326	1.16419	0.42446	ENSG00000000938	ENSG00000000938	protein_coding
IFI6	1	complement(27666064..27672212)	76.0581	0.125043	1.09054	0.661522	ENSG00000126709	ENSG00000126709	protein_coding
FAM76A	1	27725961..27763116	9.82032	-0.104221	-1.07491	0.587964	ENSG00000009780	ENSG00000009780	protein_coding
STX12	1	27773219..27824443	38.7252	-0.227579	-1.17087	0.194386	ENSG00000117758	ENSG00000117758	protein_coding
PPP1R8	1	27830782..27851676	53.2679	0.161258	1.11826	0.279773	ENSG00000117751	ENSG00000117751	protein_coding
THEMIS2	1	27872543..27886685	240.059	0.459323	1.3749	0.108814	ENSG00000130775	ENSG00000130775	protein_coding
RPA2	1	complement(27891524..27914746)	64.4125	0.25591	1.19409	0.0945586	ENSG00000117748	ENSG00000117748	protein_coding
SMPDL3B	1	27935000..27959157	0.512132	-0.0756578	-1.05384	0.907716	ENSG00000130768	ENSG00000130768	protein_coding
XKR8	1	27959588..27968093	17.2136	0.62794	1.54536	0.00611062	ENSG00000158156	ENSG00000158156	protein_coding
EYA3	1	complement(27970344..28088637)	13.1531	-0.0988737	-1.07094	0.545414	ENSG00000158161	ENSG00000158161	protein_coding
PTAFR	1	complement(28147166..28193936)	25.3707	0.131599	1.09551	0.767226	ENSG00000169403	ENSG00000169403	protein_coding
DNAJC8	1	complement(28199456..28233029)	113.959	-0.243457	-1.18383	0.0769601	ENSG00000126698	ENSG00000126698	protein_coding
ATP5IF1	1	28236109..28246906	69.708	0.218506	1.16353	0.190233	ENSG00000130770	ENSG00000130770	protein_coding
SESN2	1	28259518..28282491	24.0356	-0.122345	-1.0885	0.688428	ENSG00000130766	ENSG00000130766	protein_coding
MED18	1	28329002..28335965	13.8999	0.145589	1.10618	0.52715	ENSG00000130772	ENSG00000130772	protein_coding
PHACTR4	1	28369582..28500364	28.8613	0.264705	1.20139	0.180722	ENSG00000204138	ENSG00000204138	protein_coding
RCC1	1	28505943..28539300	21.3988	-0.237102	-1.17862	0.18219	ENSG00000180198	ENSG00000180198	protein_coding
gene:ENSG00000279443	1	28544460..28546542	0	#N/A	#N/A	#N/A	ENSG00000279443	ENSG00000279443	TEC
TRNAU1AP	1	28553085..28578545	22.3166	0.0502683	1.03546	0.807711	ENSG00000180098	ENSG00000180098	protein_coding
TAF12	1	complement(28587829..28648291)	6.3436	0.150162	1.10969	0.490465	ENSG00000120656	ENSG00000120656	protein_coding
RAB42	1	28592200..28595449	0.180014	1.43531	2.7044	0.107556	ENSG00000188060	ENSG00000188060	protein_coding
GMEB1	1	28668778..28719353	12.2976	-0.137353	-1.09989	0.396571	ENSG00000162419	ENSG00000162419	protein_coding
YTHDF2	1	28736621..28769775	84.2528	-0.206001	-1.15349	0.132403	ENSG00000198492	ENSG00000198492	protein_coding
OPRD1	1	28812170..28871267	0.188194	0.218389	1.16343	0.761738	ENSG00000116329	ENSG00000116329	protein_coding
EPB41	1	28887091..29120046	102.677	-0.208168	-1.15522	0.19888	ENSG00000159023	ENSG00000159023	protein_coding
TMEM200B	1	complement(29119429..29123903)	0.121158	0.226317	1.16984	0.80642	ENSG00000253304	ENSG00000253304	protein_coding
SRSF4	1	complement(29147743..29181900)	175.21	0.0322507	1.02261	0.84846	ENSG00000116350	ENSG00000116350	protein_coding
MECR	1	complement(29192657..29230942)	6.52402	0.309983	1.23969	0.333283	ENSG00000116353	ENSG00000116353	protein_coding
PTPRU	1	29236516..29326813	0.316774	0.380735	1.302	0.668012	ENSG00000060656	ENSG00000060656	protein_coding
gene:ENSG00000289710	1	complement(30576655..30576825)	0	#N/A	#N/A	#N/A	ENSG00000289710	ENSG00000289710	protein_coding
MATN1	1	complement(30711277..30723585)	2.73611	-0.676089	-1.5978	0.0764094	ENSG00000162510	ENSG00000162510	protein_coding
LAPTM5	1	complement(30732469..30757774)	1987.46	-0.21723	-1.1625	0.231207	ENSG00000162511	ENSG00000162511	protein_coding
SDC3	1	complement(30869466..30908758)	2.55362	0.100264	1.07197	0.816179	ENSG00000162512	ENSG00000162512	protein_coding
PUM1	1	complement(30931506..31065991)	67.1342	-0.47248	-1.38749	0.00378713	ENSG00000134644	ENSG00000134644	protein_coding
NKAIN1	1	complement(31179745..31239887)	0.027107	1.50039	2.82919	0.137313	ENSG00000084628	ENSG00000084628	protein_coding
SNRNP40	1	complement(31259568..31296788)	57.593	0.285424	1.21877	0.207186	ENSG00000060688	ENSG00000060688	protein_coding
ZCCHC17	1	31296982..31364953	34.4277	0.240257	1.1812	0.227551	ENSG00000121766	ENSG00000121766	protein_coding
FABP3	1	complement(31365253..31376850)	0.900493	-1.11856	-2.1713	0.172065	ENSG00000121769	ENSG00000121769	protein_coding
SERINC2	1	31409565..31434680	6.98145	0.402023	1.32136	0.466916	ENSG00000168528	ENSG00000168528	protein_coding
TINAGL1	1	31576485..31587686	19.9944	1.29523	2.45415	0.169504	ENSG00000142910	ENSG00000142910	protein_coding
HCRTR1	1	31617686..31632518	0.60545	0.44045	1.35703	0.574151	ENSG00000121764	ENSG00000121764	protein_coding
PEF1	1	complement(31629866..31644896)	97.5178	-0.0564763	-1.03992	0.693998	ENSG00000162517	ENSG00000162517	protein_coding
COL16A1	1	complement(31652263..31704319)	0.142291	0.0648971	1.04601	0.936066	ENSG00000084636	ENSG00000084636	protein_coding
ADGRB2	1	complement(31727117..31764893)	0.592987	0.347809	1.27263	0.516675	ENSG00000121753	ENSG00000121753	protein_coding
SPOCD1	1	complement(31790422..31816022)	0.563568	0.394556	1.31454	0.585141	ENSG00000134668	ENSG00000134668	protein_coding
PTP4A2	1	complement(31906421..31944856)	154.354	-0.158839	-1.11639	0.288793	ENSG00000184007	ENSG00000184007	protein_coding
gene:ENSG00000288678	1	complement(31919563..31938010)	0	#N/A	#N/A	#N/A	ENSG00000288678	ENSG00000288678	protein_coding
KHDRBS1	1	32013868..32060850	127.862	-0.115533	-1.08338	0.335667	ENSG00000121774	ENSG00000121774	protein_coding
TMEM39B	1	32072031..32102866	19.1136	-0.0981266	-1.07038	0.617691	ENSG00000121775	ENSG00000121775	protein_coding
KPNA6	1	32108056..32176563	39.7586	-0.186448	-1.13796	0.196944	ENSG00000025800	ENSG00000025800	protein_coding
TXLNA	1	32179675..32198285	42.9079	-0.242717	-1.18322	0.0831745	ENSG00000084652	ENSG00000084652	protein_coding
CCDC28B	1	32200595..32205453	26.1241	-0.30028	-1.23138	0.187895	ENSG00000160050	ENSG00000160050	protein_coding
IQCC	1	32205671..32208682	5.52096	0.25466	1.19305	0.39425	ENSG00000160051	ENSG00000160051	protein_coding
DCDC2B	1	32209089..32216192	1.00924	0.398846	1.31845	0.563062	ENSG00000222046	ENSG00000222046	protein_coding
TMEM234	1	complement(32214472..32222359)	6.85622	0.0498016	1.03512	0.839923	ENSG00000160055	ENSG00000160055	protein_coding
EIF3I	1	32221077..32245397	45.5767	-0.155184	-1.11356	0.217827	ENSG00000084623	ENSG00000084623	protein_coding
FAM167B	1	32247222..32248856	0.664391	-0.445964	-1.36222	0.570752	ENSG00000183615	ENSG00000183615	protein_coding
LCK	1	32251244..32286165	218.885	0.154839	1.1133	0.433562	ENSG00000182866	ENSG00000182866	protein_coding
HDAC1	1	32292083..32333635	159.306	0.07872	1.05608	0.582518	ENSG00000116478	ENSG00000116478	protein_coding
MARCKSL1	1	complement(32333839..32336233)	209.924	-0.206219	-1.15366	0.387871	ENSG00000175130	ENSG00000175130	protein_coding
TSSK3	1	32351521..32364312	30.3008	-0.105346	-1.07575	0.678479	ENSG00000162526	ENSG00000162526	protein_coding
FAM229A	1	complement(32361270..32364278)	30.8759	0.515355	1.42935	0.154059	ENSG00000225828	ENSG00000225828	protein_coding
BSDC1	1	complement(32364633..32394731)	71.5447	-0.144496	-1.10534	0.395349	ENSG00000160058	ENSG00000160058	protein_coding
gene:ENSG00000254553	1	32465057..32600792	0.0533157	-2.75798	-6.7645	0.023763	ENSG00000254553	ENSG00000254553	protein_coding
ZBTB8B	1	32465072..32496686	0.00988529	1.24975	2.378	0.14299	ENSG00000273274	ENSG00000273274	protein_coding
ZBTB8A	1	32539427..32605941	0.313791	-0.322256	-1.25028	0.56339	ENSG00000160062	ENSG00000160062	protein_coding
ZBTB8OS	1	complement(32600172..32650903)	14.5864	0.17175	1.12642	0.324826	ENSG00000176261	ENSG00000176261	protein_coding
RBBP4	1	32651142..32686211	54.7374	0.0077744	1.0054	0.959247	ENSG00000162521	ENSG00000162521	protein_coding
SYNC	1	complement(32679906..32703596)	0.0809552	-2.90089	-7.46889	0.00987312	ENSG00000162520	ENSG00000162520	protein_coding
NHSL3	1	32741830..32774970	7.95114	-0.497547	-1.41181	0.071664	ENSG00000162522	ENSG00000162522	protein_coding
YARS1	1	complement(32775237..32818031)	92.7669	0.138226	1.10055	0.589834	ENSG00000134684	ENSG00000134684	protein_coding
S100PBP	1	32816767..32858875	25.6883	0.0182421	1.01272	0.913056	ENSG00000116497	ENSG00000116497	protein_coding
FNDC5	1	complement(32862268..32872482)	0.753889	0.358621	1.2822	0.5378	ENSG00000160097	ENSG00000160097	protein_coding
HPCA	1	32885994..32898441	0.0684701	-0.0483929	-1.03411	0.960283	ENSG00000121905	ENSG00000121905	protein_coding
TMEM54	1	complement(32894594..32901438)	0.451046	-0.493717	-1.40807	0.585143	ENSG00000121900	ENSG00000121900	protein_coding
RNF19B	1	complement(32936445..32964809)	49.0157	-0.29482	-1.22673	0.275487	ENSG00000116514	ENSG00000116514	protein_coding
gene:ENSG00000278966	1	32973553..32974463	0	#N/A	#N/A	#N/A	ENSG00000278966	ENSG00000278966	TEC
AK2	1	complement(33007986..33080996)	13.427	0.16756	1.12316	0.426438	ENSG00000004455	ENSG00000004455	protein_coding
AZIN2	1	33081104..33123492	1.25233	0.993235	1.99064	0.0251397	ENSG00000142920	ENSG00000142920	protein_coding
gene:ENSG00000278997	1	complement(33141871..33143230)	0	#N/A	#N/A	#N/A	ENSG00000278997	ENSG00000278997	TEC
TRIM62	1	complement(33145399..33182059)	22.261	0.103359	1.07427	0.614959	ENSG00000116525	ENSG00000116525	protein_coding
gene:ENSG00000279179	1	33162851..33166298	0	#N/A	#N/A	#N/A	ENSG00000279179	ENSG00000279179	TEC
ZNF362	1	33256492..33300719	50.2156	0.310913	1.24049	0.200108	ENSG00000160094	ENSG00000160094	protein_coding
A3GALT2	1	complement(33306766..33321098)	0.274758	0.313311	1.24256	0.754094	ENSG00000184389	ENSG00000184389	protein_coding
PHC2	1	complement(33323623..33431095)	68.0316	0.109453	1.07882	0.667372	ENSG00000134686	ENSG00000134686	protein_coding
ZSCAN20	1	33472645..33501643	0.353608	-0.358314	-1.28193	0.4448	ENSG00000121903	ENSG00000121903	protein_coding
CSMD2	1	complement(33513998..34165842)	0.0101602	-0.905843	-1.87364	0.414906	ENSG00000121904	ENSG00000121904	protein_coding
HMGB4	1	33860475..33864791	0.0127958	1.25518	2.38697	0.202196	ENSG00000176256	ENSG00000176256	protein_coding
C1orf94	1	34166883..34219131	0.00531404	-0.91423	-1.88456	0.491218	ENSG00000142698	ENSG00000142698	protein_coding
SMIM12	1	complement(34712737..34859755)	13.0463	-0.188979	-1.13996	0.17815	ENSG00000163866	ENSG00000163866	protein_coding
GJB5	1	34755047..34758512	0.0857868	-0.403385	-1.32261	0.657546	ENSG00000189280	ENSG00000189280	protein_coding
GJB4	1	34759740..34762327	0.458154	2.59715	6.05089	0.00390995	ENSG00000189433	ENSG00000189433	protein_coding
GJB3	1	34781214..34786369	0.0393814	-0.27289	-1.20823	0.736335	ENSG00000188910	ENSG00000188910	protein_coding
GJA4	1	34792999..34795747	0.728892	-1.23851	-2.35954	0.168162	ENSG00000187513	ENSG00000187513	protein_coding
DLGAP3	1	complement(34865436..34929650)	1.74325	0.728916	1.65739	0.0997624	ENSG00000116544	ENSG00000116544	protein_coding
gene:ENSG00000284773	1	complement(34974356..34985313)	7.85771	0.689452	1.61267	0.0436964	ENSG00000284773	ENSG00000284773	protein_coding
TMEM35B	1	complement(34981380..34985347)	13.9015	0.875577	1.83474	0.0301231	ENSG00000243749	ENSG00000243749	protein_coding
gene:ENSG00000271741	1	complement(34981533..35031741)	13.3522	0.0916996	1.06562	0.77189	ENSG00000271741	ENSG00000271741	protein_coding
ZMYM6	1	complement(34986165..35031945)	15.844	0.144763	1.10555	0.423763	ENSG00000163867	ENSG00000163867	protein_coding
ZMYM1	1	35032172..35118818	3.21557	0.185803	1.13745	0.512638	ENSG00000197056	ENSG00000197056	protein_coding
SFPQ	1	complement(35176378..35193446)	395.714	-0.28599	-1.21925	0.151421	ENSG00000116560	ENSG00000116560	protein_coding
ZMYM4	1	35268709..35422058	17.3556	-0.00910385	-1.00633	0.962239	ENSG00000146463	ENSG00000146463	protein_coding
KIAA0319L	1	complement(35393883..35557950)	21.6769	-0.0495509	-1.03494	0.788028	ENSG00000142687	ENSG00000142687	protein_coding
NCDN	1	35557473..35567274	11.4854	0.233433	1.17563	0.428127	ENSG00000020129	ENSG00000020129	protein_coding
TFAP2E	1	35573314..35595328	3.80614	0.293988	1.22602	0.415319	ENSG00000116819	ENSG00000116819	protein_coding
PSMB2	1	complement(35599541..35641526)	38.3478	0.00681466	1.00473	0.958018	ENSG00000126067	ENSG00000126067	protein_coding
C1orf216	1	complement(35713877..35718894)	6.37792	0.219062	1.16398	0.497409	ENSG00000142686	ENSG00000142686	protein_coding
CLSPN	1	complement(35720218..35769978)	1.23236	0.447022	1.36322	0.239198	ENSG00000092853	ENSG00000092853	protein_coding
AGO4	1	35808016..35857890	25.6208	0.0314949	1.02207	0.864705	ENSG00000134698	ENSG00000134698	protein_coding
AGO1	1	35869808..35930532	25.4143	0.196463	1.14589	0.406123	ENSG00000092847	ENSG00000092847	protein_coding
AGO3	1	35930718..36072500	4.5839	-0.183292	-1.13547	0.384049	ENSG00000126070	ENSG00000126070	protein_coding
TEKT2	1	36084094..36088275	0.374762	-1.86343	-3.63873	0.0263664	ENSG00000092850	ENSG00000092850	protein_coding
ADPRS	1	36088892..36093932	53.4557	0.0978677	1.07019	0.513286	ENSG00000116863	ENSG00000116863	protein_coding
COL8A2	1	complement(36095239..36125222)	1.38848	0.445212	1.36151	0.422469	ENSG00000171812	ENSG00000171812	protein_coding
TRAPPC3	1	complement(36136570..36156053)	56.0341	-0.0279493	-1.01956	0.855766	ENSG00000054116	ENSG00000054116	protein_coding
MAP7D1	1	36155579..36180849	182.473	0.0387353	1.02721	0.86716	ENSG00000116871	ENSG00000116871	protein_coding
THRAP3	1	36224432..36305357	113.227	-0.102858	-1.0739	0.448928	ENSG00000054118	ENSG00000054118	protein_coding
SH3D21	1	36306368..36329340	6.53759	-0.474183	-1.38913	0.378285	ENSG00000214193	ENSG00000214193	protein_coding
EVA1B	1	complement(36322030..36324154)	15.9941	0.506266	1.42037	0.262119	ENSG00000142694	ENSG00000142694	protein_coding
STK40	1	complement(36339624..36385924)	94.8497	-0.213405	-1.15942	0.289589	ENSG00000196182	ENSG00000196182	protein_coding
LSM10	1	complement(36391238..36397908)	69.7407	0.148284	1.10825	0.403474	ENSG00000181817	ENSG00000181817	protein_coding
OSCP1	1	complement(36415827..36450451)	1.06781	-0.0431531	-1.03036	0.95056	ENSG00000116885	ENSG00000116885	protein_coding
MRPS15	1	complement(36455718..36464384)	79.1712	-0.0740512	-1.05267	0.626306	ENSG00000116898	ENSG00000116898	protein_coding
CSF3R	1	complement(36466043..36483278)	259.674	0.147653	1.10777	0.641424	ENSG00000119535	ENSG00000119535	protein_coding
GRIK3	1	complement(36795527..37034515)	0.00809799	-1.69164	-3.23025	0.160098	ENSG00000163873	ENSG00000163873	protein_coding
ZC3H12A	1	37474580..37484377	134.84	0.0651315	1.04618	0.753373	ENSG00000163874	ENSG00000163874	protein_coding
MEAF6	1	complement(37489993..37514766)	20.7709	-0.0908913	-1.06503	0.494603	ENSG00000163875	ENSG00000163875	protein_coding
SNIP1	1	complement(37534449..37554293)	20.4777	0.0616874	1.04369	0.699745	ENSG00000163877	ENSG00000163877	protein_coding
DNALI1	1	37556919..37566857	0.293099	-0.553359	-1.4675	0.483334	ENSG00000163879	ENSG00000163879	protein_coding
GNL2	1	complement(37566816..37595937)	60.8601	-0.313831	-1.243	0.0450187	ENSG00000134697	ENSG00000134697	protein_coding
RSPO1	1	complement(37611350..37634892)	0.0116047	-1.44556	-2.72368	0.256623	ENSG00000169218	ENSG00000169218	protein_coding
AIRIM	1	complement(37681570..37692249)	11.1509	-0.0203209	-1.01419	0.915527	ENSG00000116922	ENSG00000116922	protein_coding
CDCA8	1	37692481..37709719	4.75684	0.769546	1.70473	0.0782717	ENSG00000134690	ENSG00000134690	protein_coding
EPHA10	1	complement(37713880..37765133)	0.033073	0.413799	1.33219	0.631467	ENSG00000183317	ENSG00000183317	protein_coding
MANEAL	1	37793847..37801137	0.48549	0.892885	1.85689	0.266011	ENSG00000185090	ENSG00000185090	protein_coding
YRDC	1	complement(37802945..37808208)	27.8197	-0.246369	-1.18622	0.173586	ENSG00000196449	ENSG00000196449	protein_coding
C1orf122	1	37806979..37809454	23.1558	0.284381	1.21789	0.116095	ENSG00000197982	ENSG00000197982	protein_coding
MTF1	1	complement(37809574..37859592)	18.2344	0.0165618	1.01155	0.910804	ENSG00000188786	ENSG00000188786	protein_coding
INPP5B	1	complement(37860697..37947053)	13.7395	0.0751899	1.0535	0.737656	ENSG00000204084	ENSG00000204084	protein_coding
SF3A3	1	complement(37956975..37990075)	107.821	0.25241	1.1912	0.220822	ENSG00000183431	ENSG00000183431	protein_coding
FHL3	1	complement(37996764..38005606)	51.1558	0.607844	1.52398	0.135104	ENSG00000183386	ENSG00000183386	protein_coding
UTP11	1	38009258..38024820	23.781	-0.13725	-1.09981	0.497484	ENSG00000183520	ENSG00000183520	protein_coding
POU3F1	1	complement(38043829..38046793)	0.91725	0.877474	1.83716	0.179448	ENSG00000185668	ENSG00000185668	protein_coding
RRAGC	1	complement(38838198..38859772)	42.4897	-0.559421	-1.47368	0.00613442	ENSG00000116954	ENSG00000116954	protein_coding
MYCBP	1	complement(38862493..38873368)	13.641	0.111141	1.08008	0.623496	ENSG00000214114	ENSG00000214114	protein_coding
gene:ENSG00000274944	1	complement(38864501..38881617)	0.307027	-1.29994	-2.46219	0.182149	ENSG00000274944	ENSG00000274944	protein_coding
GJA9	1	complement(38874069..38881587)	0.154994	-0.290193	-1.2228	0.740675	ENSG00000131233	ENSG00000131233	protein_coding
RHBDL2	1	complement(38885807..38941830)	0.0809222	-0.337387	-1.26347	0.715935	ENSG00000158315	ENSG00000158315	protein_coding
AKIRIN1	1	38991276..39006059	140.514	-0.180927	-1.13361	0.213271	ENSG00000174574	ENSG00000174574	protein_coding
NDUFS5	1	39026318..39034636	242.358	-0.0246519	-1.01723	0.8804	ENSG00000168653	ENSG00000168653	protein_coding
MACF1	1	39081316..39487177	40.8954	-0.118183	-1.08537	0.587206	ENSG00000127603	ENSG00000127603	protein_coding
BMP8A	1	39491636..39529869	10.1835	0.338284	1.26425	0.153258	ENSG00000183682	ENSG00000183682	protein_coding
PABPC4	1	complement(39560709..39576790)	109.891	-0.0549156	-1.0388	0.682488	ENSG00000090621	ENSG00000090621	protein_coding
HEYL	1	complement(39623435..39639643)	0.0725976	-3.45647	-10.9774	0.00475186	ENSG00000163909	ENSG00000163909	protein_coding
NT5C1A	1	complement(39651229..39672107)	0.644959	-0.570759	-1.48531	0.599552	ENSG00000116981	ENSG00000116981	protein_coding
HPCAL4	1	complement(39678648..39691485)	5.19791	-0.373116	-1.29515	0.452894	ENSG00000116983	ENSG00000116983	protein_coding
PPIE	1	39692182..39763914	15.026	0.249276	1.18861	0.314174	ENSG00000084072	ENSG00000084072	protein_coding
BMP8B	1	complement(39757182..39788865)	3.38416	0.378237	1.29975	0.233885	ENSG00000116985	ENSG00000116985	protein_coding
OXCT2	1	complement(39769523..39771348)	2.27715	0.593278	1.50867	0.347183	ENSG00000198754	ENSG00000198754	protein_coding
TRIT1	1	complement(39838110..39883511)	6.99648	0.148973	1.10878	0.425074	ENSG00000043514	ENSG00000043514	protein_coding
MYCL	1	complement(39895428..39902256)	1.4967	0.610838	1.52715	0.350367	ENSG00000116990	ENSG00000116990	protein_coding
MFSD2A	1	39955112..39969968	4.97142	-0.143978	-1.10495	0.701486	ENSG00000168389	ENSG00000168389	protein_coding
CAP1	1	40040233..40072649	230.768	-0.0276227	-1.01933	0.866234	ENSG00000131236	ENSG00000131236	protein_coding
PPT1	1	complement(40072710..40097260)	89.2877	-0.0423848	-1.02981	0.873238	ENSG00000131238	ENSG00000131238	protein_coding
RLF	1	40161387..40240921	38.7533	-0.177601	-1.131	0.305999	ENSG00000117000	ENSG00000117000	protein_coding
TMCO2	1	40245947..40251684	0.320047	0.998499	1.99792	0.235277	ENSG00000188800	ENSG00000188800	protein_coding
ZMPSTE24	1	40258041..40294180	19.1208	0.0467907	1.03296	0.814958	ENSG00000084073	ENSG00000084073	protein_coding
COL9A2	1	complement(40300489..40317813)	13.071	-0.10555	-1.0759	0.693098	ENSG00000049089	ENSG00000049089	protein_coding
SMAP2	1	40344850..40423326	680.882	0.0466467	1.03286	0.786081	ENSG00000084070	ENSG00000084070	protein_coding
ZFP69B	1	40450102..40463718	6.96599	-0.15165	-1.11084	0.677968	ENSG00000187801	ENSG00000187801	protein_coding
gene:ENSG00000279667	1	40473055..40474059	0	#N/A	#N/A	#N/A	ENSG00000279667	ENSG00000279667	TEC
ZFP69	1	40477290..40496343	5.66488	-0.030539	-1.02139	0.909176	ENSG00000187815	ENSG00000187815	protein_coding
EXO5	1	40508741..40516038	16.5159	0.00356398	1.00247	0.986882	ENSG00000164002	ENSG00000164002	protein_coding
ZNF684	1	40531573..40548167	3.80897	0.213242	1.15929	0.495688	ENSG00000117010	ENSG00000117010	protein_coding
RIMS3	1	complement(40620680..40665682)	1.68197	0.0823233	1.05872	0.811507	ENSG00000117016	ENSG00000117016	protein_coding
NFYC	1	40691648..40771603	36.4547	0.0538748	1.03805	0.670668	ENSG00000066136	ENSG00000066136	protein_coding
KCNQ4	1	40783787..40840452	0.410188	-0.242466	-1.18301	0.697987	ENSG00000117013	ENSG00000117013	protein_coding
CITED4	1	complement(40861054..40862363)	10.6854	0.539252	1.45322	0.214045	ENSG00000179862	ENSG00000179862	protein_coding
CTPS1	1	40979300..41012565	21.069	-0.0217855	-1.01522	0.910517	ENSG00000171793	ENSG00000171793	protein_coding
SLFNL1	1	complement(41015589..41023237)	1.95099	0.484944	1.39953	0.212265	ENSG00000171790	ENSG00000171790	protein_coding
SCMH1	1	complement(41027202..41242306)	11.0403	-0.145319	-1.10597	0.553551	ENSG00000010803	ENSG00000010803	protein_coding
FOXO6	1	41361922..41383590	1.3998	-2.17654	-4.52068	0.0056643	ENSG00000204060	ENSG00000204060	protein_coding
EDN2	1	complement(41478775..41484683)	0.229294	1.70777	3.26655	0.0761398	ENSG00000127129	ENSG00000127129	protein_coding
HIVEP3	1	complement(41506365..42035925)	7.98269	-0.503611	-1.41776	0.0703676	ENSG00000127124	ENSG00000127124	protein_coding
gene:ENSG00000284895	1	complement(41585306..41628816)	0	#N/A	#N/A	#N/A	ENSG00000284895	ENSG00000284895	protein_coding
GUCA2B	1	42153410..42155820	0.0293768	-0.91423	-1.88456	0.491218	ENSG00000044012	ENSG00000044012	protein_coding
GUCA2A	1	complement(42162690..42164745)	0	-0.064804	-1.04594	0.965359	ENSG00000197273	ENSG00000197273	protein_coding
FOXJ3	1	complement(42176539..42335877)	52.6826	0.00526457	1.00366	0.970872	ENSG00000198815	ENSG00000198815	protein_coding
RIMKLA	1	42380792..42424232	0.0471804	0.104489	1.07511	0.912975	ENSG00000177181	ENSG00000177181	protein_coding
ZMYND12	1	complement(42430329..42456253)	0.251855	-0.0661419	-1.04691	0.93824	ENSG00000066185	ENSG00000066185	protein_coding
PPCS	1	42456117..42473385	28.5132	0.308169	1.23814	0.0596817	ENSG00000127125	ENSG00000127125	protein_coding
CCDC30	1	42463221..42657190	0.274686	-0.156389	-1.11449	0.762302	ENSG00000186409	ENSG00000186409	protein_coding
PPIH	1	42658335..42676758	18.7894	0.164428	1.12072	0.240047	ENSG00000171960	ENSG00000171960	protein_coding
YBX1	1	42682418..42703805	363.211	-0.263526	-1.20041	0.0590095	ENSG00000065978	ENSG00000065978	protein_coding
CLDN19	1	complement(42733093..42740254)	0.0453051	-0.733354	-1.6625	0.450173	ENSG00000164007	ENSG00000164007	protein_coding
P3H1	1	complement(42746335..42767084)	27.4479	0.417011	1.33516	0.036325	ENSG00000117385	ENSG00000117385	protein_coding
C1orf50	1	42767245..42779491	8.98177	-0.0293411	-1.02055	0.882506	ENSG00000164008	ENSG00000164008	protein_coding
gene:ENSG00000283580	1	42767292..42794493	4.21549	0.207941	1.15504	0.750136	ENSG00000283580	ENSG00000283580	protein_coding
TMEM269	1	42784991..42816619	0.473793	0.687687	1.6107	0.314165	ENSG00000274386	ENSG00000274386	protein_coding
SVBP	1	complement(42807052..42817397)	37.4494	-0.0960742	-1.06886	0.599351	ENSG00000177868	ENSG00000177868	protein_coding
ERMAP	1	42817122..42844991	15.7349	0.119446	1.08632	0.640539	ENSG00000164010	ENSG00000164010	protein_coding
ZNF691	1	42846573..42852477	7.87581	0.580915	1.4958	0.0994484	ENSG00000164011	ENSG00000164011	protein_coding
SLC2A1	1	complement(42925353..42958893)	54.024	0.160845	1.11794	0.47272	ENSG00000117394	ENSG00000117394	protein_coding
CFAP144	1	43145153..43156396	0.179904	-1.53602	-2.89993	0.0883339	ENSG00000186973	ENSG00000186973	protein_coding
EBNA1BP2	1	complement(43164175..43270936)	27.6959	0.162904	1.11954	0.475865	ENSG00000117395	ENSG00000117395	protein_coding
CFAP57	1	43172330..43254358	0.028251	-0.53892	-1.45288	0.550114	ENSG00000243710	ENSG00000243710	protein_coding
TMEM125	1	43269983..43274002	0.137158	-0.618315	-1.53508	0.498864	ENSG00000179178	ENSG00000179178	protein_coding
C1orf210	1	complement(43281877..43285617)	0.149938	-1.68398	-3.21314	0.101354	ENSG00000253313	ENSG00000253313	protein_coding
TIE1	1	43300982..43323108	3.49581	0.321964	1.25003	0.456608	ENSG00000066056	ENSG00000066056	protein_coding
MPL	1	43337818..43354466	0.973032	-0.475541	-1.39044	0.366604	ENSG00000117400	ENSG00000117400	protein_coding
CDC20	1	43358981..43363203	6.03157	0.290822	1.22334	0.536142	ENSG00000117399	ENSG00000117399	protein_coding
ELOVL1	1	complement(43363398..43368074)	72.7336	0.0563782	1.03985	0.709729	ENSG00000066322	ENSG00000066322	protein_coding
MED8	1	complement(43383917..43389808)	36.3924	0.0564839	1.03993	0.743796	ENSG00000159479	ENSG00000159479	protein_coding
SZT2	1	43389882..43454247	22.29	0.070152	1.04983	0.624694	ENSG00000198198	ENSG00000198198	protein_coding
HYI	1	complement(43450989..43453989)	7.71513	0.368375	1.2909	0.253821	ENSG00000178922	ENSG00000178922	protein_coding
PTPRF	1	43525187..43623666	0.776038	-0.713425	-1.63969	0.149429	ENSG00000142949	ENSG00000142949	protein_coding
KDM4A	1	43650149..43705518	27.2112	0.0870568	1.0622	0.562454	ENSG00000066135	ENSG00000066135	protein_coding
gene:ENSG00000284989	1	43650149..43931014	0	-0.0715883	-1.05087	0.963982	ENSG00000284989	ENSG00000284989	protein_coding
ST3GAL3	1	43705824..43931165	2.51952	0.189174	1.14011	0.52967	ENSG00000126091	ENSG00000126091	protein_coding
ARTN	1	43933320..43937240	0.254971	-0.542204	-1.4562	0.463139	ENSG00000117407	ENSG00000117407	protein_coding
IPO13	1	43946950..43968022	12.6575	0.282222	1.21607	0.13363	ENSG00000117408	ENSG00000117408	protein_coding
DPH2	1	43970000..43973369	30.3301	0.0451832	1.03181	0.810621	ENSG00000132768	ENSG00000132768	protein_coding
ATP6V0B	1	43974487..43978295	144.134	0.0272563	1.01907	0.899457	ENSG00000117410	ENSG00000117410	protein_coding
B4GALT2	1	43978943..43991170	1.08278	-0.0720336	-1.0512	0.870311	ENSG00000117411	ENSG00000117411	protein_coding
CCDC24	1	43991359..43996528	1.95819	0.217038	1.16234	0.67639	ENSG00000159214	ENSG00000159214	protein_coding
SLC6A9	1	complement(43991500..44031467)	1.74717	-0.37285	-1.29491	0.588367	ENSG00000196517	ENSG00000196517	protein_coding
KLF17	1	44118821..44135140	0.0252678	-0.712535	-1.63868	0.521624	ENSG00000171872	ENSG00000171872	protein_coding
KLF18	1	complement(44137821..44141631)	0	#N/A	#N/A	#N/A	ENSG00000283039	ENSG00000283039	protein_coding
DMAP1	1	44213455..44220681	69.0148	0.28405	1.21761	0.129045	ENSG00000178028	ENSG00000178028	protein_coding
ERI3	1	complement(44221070..44355260)	21.4515	0.101778	1.07309	0.670579	ENSG00000117419	ENSG00000117419	protein_coding
RNF220	1	44405194..44651723	79.8727	0.11367	1.08198	0.431078	ENSG00000187147	ENSG00000187147	protein_coding
TMEM53	1	complement(44635238..44674481)	2.63858	-0.288032	-1.22097	0.430917	ENSG00000126106	ENSG00000126106	protein_coding
ARMH1	1	44674692..44725591	49.1241	-0.0304227	-1.02131	0.887134	ENSG00000198520	ENSG00000198520	protein_coding
KIF2C	1	44739818..44767767	4.22258	0.37678	1.29844	0.29625	ENSG00000142945	ENSG00000142945	protein_coding
RPS8	1	44775251..44778779	6702.95	-0.0570092	-1.04031	0.682299	ENSG00000142937	ENSG00000142937	protein_coding
BEST4	1	complement(44781836..44788170)	3.82173	0.447747	1.36391	0.465586	ENSG00000142959	ENSG00000142959	protein_coding
PLK3	1	44800377..44805995	157.819	-0.241287	-1.18205	0.280056	ENSG00000173846	ENSG00000173846	protein_coding
DYNLT4	1	complement(44805893..44807351)	11.842	-0.417801	-1.33589	0.262063	ENSG00000188396	ENSG00000188396	protein_coding
BTBD19	1	44808523..44817381	17.8016	-0.329989	-1.257	0.3029	ENSG00000222009	ENSG00000222009	protein_coding
PTCH2	1	complement(44819154..44843253)	4.55488	0.100305	1.072	0.751872	ENSG00000117425	ENSG00000117425	protein_coding
EIF2B3	1	complement(44850522..44986722)	8.777	0.25919	1.19681	0.454593	ENSG00000070785	ENSG00000070785	protein_coding
HECTD3	1	complement(45002540..45011324)	36.2147	0.307235	1.23733	0.0951434	ENSG00000126107	ENSG00000126107	protein_coding
UROD	1	45010950..45015575	39.948	0.169216	1.12445	0.391553	ENSG00000126088	ENSG00000126088	protein_coding
ZSWIM5	1	complement(45016399..45306209)	0.336164	0.522582	1.43652	0.431365	ENSG00000162415	ENSG00000162415	protein_coding
HPDL	1	45326895..45328710	4.07887	1.04747	2.0669	0.0401085	ENSG00000186603	ENSG00000186603	protein_coding
MUTYH	1	complement(45329163..45340893)	15.8023	0.135146	1.0982	0.466294	ENSG00000132781	ENSG00000132781	protein_coding
gene:ENSG00000288208	1	complement(45329262..45491155)	0.49997	2.03349	4.09394	0.0726552	ENSG00000288208	ENSG00000288208	protein_coding
TOE1	1	45340052..45343973	27.4726	-0.0251391	-1.01758	0.901552	ENSG00000132773	ENSG00000132773	protein_coding
TESK2	1	complement(45343883..45491163)	7.83665	-0.0974184	-1.06986	0.752541	ENSG00000070759	ENSG00000070759	protein_coding
CCDC163	1	complement(45493866..45500079)	1.07034	-0.966166	-1.95364	0.177702	ENSG00000280670	ENSG00000280670	protein_coding
MMACHC	1	45500300..45513382	1.23205	0.129224	1.09371	0.774075	ENSG00000132763	ENSG00000132763	protein_coding
PRDX1	1	complement(45510914..45542732)	75.2867	-0.0943218	-1.06756	0.623927	ENSG00000117450	ENSG00000117450	protein_coding
AKR1A1	1	45550543..45570049	38.9563	-0.0858704	-1.06133	0.67902	ENSG00000117448	ENSG00000117448	protein_coding
NASP	1	45583846..45618904	68.4098	-0.197262	-1.14652	0.231603	ENSG00000132780	ENSG00000132780	protein_coding
CCDC17	1	complement(45620044..45624057)	3.71704	-0.204221	-1.15206	0.648114	ENSG00000159588	ENSG00000159588	protein_coding
GPBP1L1	1	complement(45627304..45688113)	96.0957	-0.0878477	-1.06278	0.485838	ENSG00000159592	ENSG00000159592	protein_coding
TMEM69	1	45688181..45694436	31.1419	-0.155158	-1.11354	0.389176	ENSG00000159596	ENSG00000159596	protein_coding
IPP	1	complement(45694324..45750653)	3.70743	0.352873	1.2771	0.235071	ENSG00000197429	ENSG00000197429	protein_coding
MAST2	1	45786987..46036122	9.32359	0.160009	1.11729	0.411733	ENSG00000086015	ENSG00000086015	protein_coding
PIK3R3	1	complement(46040140..46133036)	1.25641	-0.0485611	-1.03423	0.913358	ENSG00000117461	ENSG00000117461	protein_coding
P3R3URF-PIK3R3	1	complement(46043661..46176488)	0.353395	-0.73761	-1.66741	0.48371	ENSG00000278139	ENSG00000278139	protein_coding
TSPAN1	1	46175073..46185962	0.194181	0.393193	1.3133	0.696835	ENSG00000117472	ENSG00000117472	protein_coding
P3R3URF	1	complement(46175486..46176488)	0	-0.0641632	-1.04548	0.96498	ENSG00000250719	ENSG00000250719	protein_coding
POMGNT1	1	complement(46188683..46220305)	17.6717	0.235892	1.17763	0.223266	ENSG00000085998	ENSG00000085998	protein_coding
LURAP1	1	46203334..46221256	0.121786	0.206816	1.15414	0.820543	ENSG00000171357	ENSG00000171357	protein_coding
RAD54L	1	46246461..46278480	1.49416	0.411729	1.33028	0.320799	ENSG00000085999	ENSG00000085999	protein_coding
LRRC41	1	complement(46261196..46303616)	23.265	-0.0129534	-1.00902	0.927535	ENSG00000132128	ENSG00000132128	protein_coding
UQCRH	1	46303698..46316776	247.968	-0.0417225	-1.02934	0.768393	ENSG00000173660	ENSG00000173660	protein_coding
NSUN4	1	46340789..46369218	9.71088	-0.297498	-1.22901	0.1231	ENSG00000117481	ENSG00000117481	protein_coding
FAAH	1	46394317..46413848	12.1019	0.235437	1.17726	0.35928	ENSG00000117480	ENSG00000117480	protein_coding
DMBX1	1	46489836..46516216	0.116209	-3.03977	-8.22361	0.00409328	ENSG00000197587	ENSG00000197587	protein_coding
TMEM275	1	complement(46532166..46543969)	0	-0.0652504	-1.04627	0.965518	ENSG00000282881	ENSG00000282881	protein_coding
KNCN	1	complement(46545641..46551647)	0.0183485	-0.053083	-1.03748	0.952912	ENSG00000162456	ENSG00000162456	protein_coding
MKNK1	1	complement(46557407..46616843)	31.7049	0.103536	1.0744	0.571254	ENSG00000079277	ENSG00000079277	protein_coding
MOB3C	1	complement(46607719..46616811)	15.7781	-0.0318312	-1.02231	0.86548	ENSG00000142961	ENSG00000142961	protein_coding
ATPAF1	1	complement(46632737..46673867)	10.7111	0.245686	1.18566	0.220278	ENSG00000123472	ENSG00000123472	protein_coding
TEX38	1	46668855..46673594	0.260086	1.2469	2.37331	0.136642	ENSG00000186118	ENSG00000186118	protein_coding
EFCAB14	1	complement(46674659..46719146)	50.2878	-0.00201829	-1.0014	0.986138	ENSG00000159658	ENSG00000159658	protein_coding
CYP4B1	1	46757838..46819413	0.0206161	-1.86387	-3.63983	0.148912	ENSG00000142973	ENSG00000142973	protein_coding
CYP4A11	1	complement(46929177..46941484)	0.00690233	-1.20421	-2.30412	0.352778	ENSG00000187048	ENSG00000187048	protein_coding
CYP4X1	1	47023669..47050751	0.0117976	-0.504304	-1.41844	0.642466	ENSG00000186377	ENSG00000186377	protein_coding
CYP4Z1	1	47067231..47118318	0.0123105	-1.20421	-2.30412	0.352778	ENSG00000186160	ENSG00000186160	protein_coding
CYP4A22	1	47137435..47149727	0.00925109	-1.46384	-2.75842	0.265084	ENSG00000162365	ENSG00000162365	protein_coding
PDZK1IP1	1	complement(47183582..47191044)	1.29601	0.223379	1.16746	0.757207	ENSG00000162366	ENSG00000162366	protein_coding
TAL1	1	complement(47216290..47232225)	7.86822	-0.148908	-1.10873	0.751735	ENSG00000162367	ENSG00000162367	protein_coding
STIL	1	complement(47250139..47314892)	2.89951	0.397808	1.3175	0.209882	ENSG00000123473	ENSG00000123473	protein_coding
CMPK1	1	47333790..47394866	54.9256	-0.12228	-1.08845	0.554919	ENSG00000162368	ENSG00000162368	protein_coding
FOXE3	1	47416285..47418052	0.124848	-1.36352	-2.57313	0.193358	ENSG00000186790	ENSG00000186790	protein_coding
FOXD2	1	47438044..47440691	0.910707	1.46265	2.75614	0.05239	ENSG00000186564	ENSG00000186564	protein_coding
TRABD2B	1	complement(47760528..47997385)	0.0140225	-1.03791	-2.05325	0.342243	ENSG00000269113	ENSG00000269113	protein_coding
gene:ENSG00000279096	1	48102068..48104736	0	#N/A	#N/A	#N/A	ENSG00000279096	ENSG00000279096	TEC
SLC5A9	1	48222685..48248644	0.378438	2.06827	4.19384	0.0254092	ENSG00000117834	ENSG00000117834	protein_coding
gene:ENSG00000279214	1	complement(48262230..48263179)	0	#N/A	#N/A	#N/A	ENSG00000279214	ENSG00000279214	TEC
SPATA6	1	complement(48295373..48472208)	1.38591	0.0892015	1.06378	0.866512	ENSG00000132122	ENSG00000132122	protein_coding
AGBL4	1	complement(48532854..50023954)	0.0280816	0.317874	1.24649	0.756622	ENSG00000186094	ENSG00000186094	protein_coding
BEND5	1	complement(48727519..48776969)	5.77488	-0.120808	-1.08734	0.685584	ENSG00000162373	ENSG00000162373	protein_coding
gene:ENSG00000279324	1	49994318..49996218	0	#N/A	#N/A	#N/A	ENSG00000279324	ENSG00000279324	TEC
ELAVL4	1	50024029..50203772	0.0719483	0.707733	1.63324	0.436396	ENSG00000162374	ENSG00000162374	protein_coding
DMRTA2	1	complement(50417550..50423443)	0.0988678	-2.84975	-7.20875	0.00655511	ENSG00000142700	ENSG00000142700	protein_coding
FAF1	1	complement(50437028..50960267)	9.88319	-0.082034	-1.05851	0.705808	ENSG00000185104	ENSG00000185104	protein_coding
CDKN2C	1	50960745..50974634	7.79869	0.601525	1.51732	0.034845	ENSG00000123080	ENSG00000123080	protein_coding
C1orf185	1	51102221..51148086	0.00872349	-0.550917	-1.46502	0.689126	ENSG00000204006	ENSG00000204006	protein_coding
RNF11	1	51236273..51273447	62.9136	-0.487362	-1.40188	0.0209705	ENSG00000123091	ENSG00000123091	protein_coding
TTC39A	1	complement(51287258..51345116)	0.309716	-0.978442	-1.97034	0.0667913	ENSG00000085831	ENSG00000085831	protein_coding
EPS15	1	complement(51354263..51519328)	36.5645	0.147885	1.10794	0.370045	ENSG00000085832	ENSG00000085832	protein_coding
OSBPL9	1	51577179..51798427	29.7097	-0.289585	-1.22229	0.07256	ENSG00000117859	ENSG00000117859	protein_coding
NRDC	1	complement(51789191..51878805)	75.016	-0.0789381	-1.05624	0.773133	ENSG00000078618	ENSG00000078618	protein_coding
RAB3B	1	complement(51907956..51990700)	0.0427917	-1.14698	-2.21449	0.170118	ENSG00000169213	ENSG00000169213	protein_coding
TXNDC12	1	complement(52020131..52055772)	34.8322	0.0957687	1.06863	0.531287	ENSG00000117862	ENSG00000117862	protein_coding
gene:ENSG00000285839	1	complement(52020153..52033350)	1.54977	0.880193	1.84062	0.441441	ENSG00000285839	ENSG00000285839	protein_coding
KTI12	1	complement(52032103..52033810)	20.3378	0.072208	1.05132	0.717307	ENSG00000198841	ENSG00000198841	protein_coding
BTF3L4	1	52056199..52090716	22.2174	-0.175849	-1.12963	0.333198	ENSG00000134717	ENSG00000134717	protein_coding
ZFYVE9	1	52142089..52348671	2.82925	-0.021162	-1.01478	0.941096	ENSG00000157077	ENSG00000157077	protein_coding
CC2D1B	1	complement(52345723..52366205)	35.7672	0.0714358	1.05076	0.606543	ENSG00000154222	ENSG00000154222	protein_coding
ORC1	1	complement(52372829..52404423)	9.29473	0.698935	1.62331	0.0699202	ENSG00000085840	ENSG00000085840	protein_coding
PRPF38A	1	52404602..52420836	38.5419	-0.106967	-1.07696	0.413954	ENSG00000134748	ENSG00000134748	protein_coding
TUT4	1	complement(52408282..52553487)	63.5336	0.0612463	1.04337	0.758867	ENSG00000134744	ENSG00000134744	protein_coding
GPX7	1	52602371..52609051	38.5947	0.0693531	1.04925	0.76509	ENSG00000116157	ENSG00000116157	protein_coding
SHISAL2A	1	52633168..52669683	21.9203	0.357232	1.28097	0.22101	ENSG00000182183	ENSG00000182183	protein_coding
COA7	1	complement(52684449..52698347)	7.93858	-0.292245	-1.22454	0.158703	ENSG00000162377	ENSG00000162377	protein_coding
ZYG11B	1	52726453..52827336	7.27342	-0.00251007	-1.00174	0.989194	ENSG00000162378	ENSG00000162378	protein_coding
ZYG11A	1	52842511..52894998	0.0626693	0.400619	1.32007	0.651625	ENSG00000203995	ENSG00000203995	protein_coding
ECHDC2	1	complement(52895910..52927212)	28.0327	0.0445253	1.03134	0.831148	ENSG00000121310	ENSG00000121310	protein_coding
SCP2	1	52927276..53051698	14.632	0.196486	1.1459	0.271799	ENSG00000116171	ENSG00000116171	protein_coding
PODN	1	53062052..53085501	1.11575	1.54617	2.9204	0.0547304	ENSG00000174348	ENSG00000174348	protein_coding
SLC1A7	1	complement(53087179..53142638)	0.823802	0.95524	1.9389	0.274125	ENSG00000162383	ENSG00000162383	protein_coding
CPT2	1	53196792..53214197	17.8175	0.589158	1.50437	0.0118058	ENSG00000157184	ENSG00000157184	protein_coding
CZIB	1	complement(53214099..53220634)	41.3664	0.297215	1.22877	0.220044	ENSG00000162384	ENSG00000162384	protein_coding
MAGOH	1	complement(53226900..53238518)	129.524	-0.284933	-1.21835	0.082696	ENSG00000162385	ENSG00000162385	protein_coding
LRP8	1	complement(53242364..53328469)	6.72016	0.238786	1.18	0.229803	ENSG00000157193	ENSG00000157193	protein_coding
gene:ENSG00000293253	1	complement(53413149..53440018)	0.0134155	0.635667	1.55366	0.619231	ENSG00000293253	ENSG00000293253	protein_coding
DMRTB1	1	53459399..53467488	0.0371593	-1.44183	-2.71665	0.27071	ENSG00000143006	ENSG00000143006	protein_coding
GLIS1	1	complement(53506237..53739164)	0.116483	-0.926762	-1.901	0.293809	ENSG00000174332	ENSG00000174332	protein_coding
NDC1	1	complement(53765478..53838463)	12.4328	0.161105	1.11814	0.430437	ENSG00000058804	ENSG00000058804	protein_coding
YIPF1	1	complement(53851719..53889798)	19.3688	0.0910054	1.06511	0.63067	ENSG00000058799	ENSG00000058799	protein_coding
DIO1	1	53891239..53911086	0.287523	-0.79025	-1.72937	0.385115	ENSG00000211452	ENSG00000211452	protein_coding
IFT25	1	complement(53916574..53945699)	12.0382	-0.0429021	-1.03018	0.872365	ENSG00000081870	ENSG00000081870	protein_coding
LRRC42	1	53946077..53968168	9.81636	-0.129079	-1.0936	0.572151	ENSG00000116212	ENSG00000116212	protein_coding
LDLRAD1	1	complement(54007298..54018186)	0.041603	-2.83372	-7.12911	0.0315933	ENSG00000203985	ENSG00000203985	protein_coding
TMEM59	1	complement(54026681..54053504)	28.9703	0.028448	1.01991	0.826169	ENSG00000116209	ENSG00000116209	protein_coding
gene:ENSG00000280378	1	complement(54033126..54034880)	0	#N/A	#N/A	#N/A	ENSG00000280378	ENSG00000280378	TEC
TCEANC2	1	54053584..54112519	4.30177	0.103863	1.07465	0.68641	ENSG00000116205	ENSG00000116205	protein_coding
gene:ENSG00000256407	1	complement(54132686..54200073)	0.0723245	-0.658679	-1.57864	0.486087	ENSG00000256407	ENSG00000256407	protein_coding
CDCP2	1	complement(54132687..54153770)	0.0588971	-0.410563	-1.3292	0.6758	ENSG00000157211	ENSG00000157211	protein_coding
CYB5RL	1	complement(54169651..54200036)	2.59035	-0.159659	-1.11702	0.605383	ENSG00000215883	ENSG00000215883	protein_coding
MRPL37	1	54184041..54225464	43.2702	-0.0917214	-1.06564	0.563576	ENSG00000116221	ENSG00000116221	protein_coding
SSBP3	1	complement(54225432..54413479)	60.7609	0.092735	1.06639	0.655477	ENSG00000157216	ENSG00000157216	protein_coding
ACOT11	1	54542257..54639192	0.528744	-0.966502	-1.9541	0.0579241	ENSG00000162390	ENSG00000162390	protein_coding
FAM151A	1	complement(54609181..54623556)	0.0530715	-1.06718	-2.09534	0.361529	ENSG00000162391	ENSG00000162391	protein_coding
MROH7	1	54641754..54710266	0.448839	-1.44968	-2.73148	0.0344813	ENSG00000184313	ENSG00000184313	protein_coding
MROH7-TTC4	1	54641786..54742308	0.339598	0.931424	1.90716	0.30854	ENSG00000271723	ENSG00000271723	protein_coding
TTC4	1	54715861..54742657	24.4986	-0.0854454	-1.06102	0.674168	ENSG00000243725	ENSG00000243725	protein_coding
PARS2	1	complement(54756898..54764523)	2.05451	0.486765	1.4013	0.333453	ENSG00000162396	ENSG00000162396	protein_coding
TTC22	1	complement(54779712..54801323)	3.3112	0.759068	1.6924	0.0319682	ENSG00000006555	ENSG00000006555	protein_coding
CIMAP2	1	54806063..54842252	0.517924	1.44162	2.71626	0.0818326	ENSG00000162398	ENSG00000162398	protein_coding
DHCR24	1	complement(54849627..54887195)	2.88511	0.481743	1.39643	0.275688	ENSG00000116133	ENSG00000116133	protein_coding
TMEM61	1	54886833..54992296	0.00973852	-0.91423	-1.88456	0.491218	ENSG00000143001	ENSG00000143001	protein_coding
BSND	1	54998933..55017172	0.0111144	2.2653	4.80754	0.0280313	ENSG00000162399	ENSG00000162399	protein_coding
PCSK9	1	55039445..55064852	0.039763	-1.45128	-2.73451	0.119078	ENSG00000169174	ENSG00000169174	protein_coding
USP24	1	complement(55066359..55215378)	71.5895	-0.00424576	-1.00295	0.98089	ENSG00000162402	ENSG00000162402	protein_coding
gene:ENSG00000284686	1	complement(56173433..56524495)	0.233003	1.41947	2.67488	0.12769	ENSG00000284686	ENSG00000284686	protein_coding
PLPP3	1	complement(56494761..56645301)	10.7064	-0.873545	-1.83216	0.176929	ENSG00000162407	ENSG00000162407	protein_coding
PRKAA2	1	56645314..56715335	0.00274284	-0.563657	-1.47801	0.638268	ENSG00000162409	ENSG00000162409	protein_coding
FYB2	1	complement(56718789..56819696)	0.00557449	-0.91423	-1.88456	0.491218	ENSG00000187889	ENSG00000187889	protein_coding
C8A	1	56854768..56918223	0.0184829	-1.66703	-3.1756	0.195668	ENSG00000157131	ENSG00000157131	protein_coding
C8B	1	complement(56929207..56974383)	0.0198206	-1.61949	-3.07266	0.127216	ENSG00000021852	ENSG00000021852	protein_coding
DAB1	1	complement(56994778..58546734)	0.176297	0.926239	1.90032	0.32262	ENSG00000173406	ENSG00000173406	protein_coding
OMA1	1	complement(58415384..58546802)	7.66049	-0.0596955	-1.04225	0.849573	ENSG00000162600	ENSG00000162600	protein_coding
TACSTD2	1	complement(58575433..58577252)	0.81656	0.0441081	1.03105	0.95775	ENSG00000184292	ENSG00000184292	protein_coding
MYSM1	1	complement(58643440..58700090)	27.8965	-0.143837	-1.10484	0.36194	ENSG00000162601	ENSG00000162601	protein_coding
JUN	1	complement(58776845..58784048)	258.992	-0.435238	-1.35213	0.174153	ENSG00000177606	ENSG00000177606	protein_coding
FGGY	1	59296638..59810647	0.406661	0.0126969	1.00884	0.980299	ENSG00000172456	ENSG00000172456	protein_coding
HOOK1	1	59814786..59876322	8.95184	-0.384819	-1.3057	0.121339	ENSG00000134709	ENSG00000134709	protein_coding
CYP2J2	1	complement(59893308..59926773)	0.724017	-0.676299	-1.59804	0.33326	ENSG00000134716	ENSG00000134716	protein_coding
C1orf87	1	complement(59987269..60073770)	0.0175054	-1.63728	-3.11079	0.26111	ENSG00000162598	ENSG00000162598	protein_coding
NFIA	1	60865259..61462788	0.505783	0.59225	1.5076	0.238802	ENSG00000162599	ENSG00000162599	protein_coding
TM2D1	1	complement(61681046..61725423)	9.31746	-0.0818264	-1.05836	0.643122	ENSG00000162604	ENSG00000162604	protein_coding
PATJ	1	61742477..62178675	4.22906	-0.0399644	-1.02809	0.848021	ENSG00000132849	ENSG00000132849	protein_coding
L1TD1	1	62194790..62235060	0.987947	-1.30524	-2.47124	0.053943	ENSG00000240563	ENSG00000240563	protein_coding
KANK4	1	complement(62236165..62319434)	0.330621	-0.989795	-1.9859	0.388602	ENSG00000132854	ENSG00000132854	protein_coding
USP1	1	62436297..62451804	36.4045	-0.0105996	-1.00737	0.952901	ENSG00000162607	ENSG00000162607	protein_coding
DOCK7	1	complement(62454298..62688386)	2.0038	-0.211832	-1.15816	0.376794	ENSG00000116641	ENSG00000116641	protein_coding
ANGPTL3	1	62597520..62606313	0.100118	1.84488	3.59223	0.0543238	ENSG00000132855	ENSG00000132855	protein_coding
gene:ENSG00000278967	1	62607766..62609584	0	#N/A	#N/A	#N/A	ENSG00000278967	ENSG00000278967	TEC
ATG4C	1	62784132..62865516	5.29175	0.190166	1.1409	0.71145	ENSG00000125703	ENSG00000125703	protein_coding
ITGB3BP	1	complement(63320884..63593721)	6.64463	0.238421	1.1797	0.559103	ENSG00000142856	ENSG00000142856	protein_coding
FOXD3	1	63322567..63325128	0.0761435	-1.92802	-3.80533	0.0951282	ENSG00000187140	ENSG00000187140	protein_coding
ALG6	1	63367575..63438553	6.34523	-0.0693295	-1.04923	0.816639	ENSG00000088035	ENSG00000088035	protein_coding
EFCAB7	1	63523372..63572693	6.95929	0.102627	1.07373	0.762926	ENSG00000203965	ENSG00000203965	protein_coding
PGM1	1	63593411..63660245	13.0103	-0.137038	-1.09964	0.527846	ENSG00000079739	ENSG00000079739	protein_coding
ROR1	1	63774017..64181498	0.77561	-0.641717	-1.56019	0.185625	ENSG00000185483	ENSG00000185483	protein_coding
UBE2U	1	64203623..64267368	0.0268591	0.89209	1.85586	0.329202	ENSG00000177414	ENSG00000177414	protein_coding
CACHD1	1	64470129..64693058	8.6802	-0.269582	-1.20546	0.443734	ENSG00000158966	ENSG00000158966	protein_coding
RAVER2	1	64745075..64833232	5.81381	-0.716508	-1.6432	0.00418103	ENSG00000162437	ENSG00000162437	protein_coding
JAK1	1	complement(64833223..65067754)	186.618	-0.198205	-1.14727	0.136721	ENSG00000162434	ENSG00000162434	protein_coding
AK4	1	65147549..65232145	0.360898	-0.392056	-1.31226	0.473007	ENSG00000162433	ENSG00000162433	protein_coding
DNAJC6	1	65248219..65415871	1.0718	-0.867731	-1.82479	0.175517	ENSG00000116675	ENSG00000116675	protein_coding
LEPROT	1	65420587..65436007	23.4096	-0.0673777	-1.04781	0.668436	ENSG00000213625	ENSG00000213625	protein_coding
LEPR	1	65420652..65641559	0.568824	0.0883546	1.06316	0.855601	ENSG00000116678	ENSG00000116678	protein_coding
PDE4B	1	65792514..66374579	88.1936	-0.00906383	-1.0063	0.965566	ENSG00000184588	ENSG00000184588	protein_coding
SGIP1	1	66533267..66751139	0.0747578	-0.249675	-1.18894	0.744708	ENSG00000118473	ENSG00000118473	protein_coding
DYNLT5	1	66752459..66779047	0.690574	-0.499038	-1.41327	0.477828	ENSG00000152760	ENSG00000152760	protein_coding
INSL5	1	complement(66797740..66801276)	0.041369	0.618271	1.53503	0.568408	ENSG00000172410	ENSG00000172410	protein_coding
DNAI4	1	complement(66812885..66924856)	0.16428	-0.529104	-1.44303	0.513429	ENSG00000152763	ENSG00000152763	protein_coding
MIER1	1	66924895..66988619	26.0798	-0.266835	-1.20317	0.1444	ENSG00000198160	ENSG00000198160	protein_coding
SLC35D1	1	complement(66999350..67054148)	27.3203	0.0700727	1.04977	0.664696	ENSG00000116704	ENSG00000116704	protein_coding
C1orf141	1	complement(67092165..67231853)	0.00934085	1.45857	2.74836	0.198809	ENSG00000203963	ENSG00000203963	protein_coding
IL23R	1	67138907..67259979	0.118054	-1.59818	-3.02762	0.0829913	ENSG00000162594	ENSG00000162594	protein_coding
IL12RB2	1	67307364..67398724	7.85651	-0.0413415	-1.02907	0.928781	ENSG00000081985	ENSG00000081985	protein_coding
SERBP1	1	complement(67407810..67430415)	91.225	-0.176025	-1.12977	0.203661	ENSG00000142864	ENSG00000142864	protein_coding
GADD45A	1	67685201..67688334	43.686	0.351014	1.27546	0.238433	ENSG00000116717	ENSG00000116717	protein_coding
GNG12	1	complement(67701475..67833467)	0.0663901	-1.04902	-2.06912	0.219501	ENSG00000172380	ENSG00000172380	protein_coding
DIRAS3	1	complement(68045886..68051717)	0.041529	-1.69622	-3.24051	0.116433	ENSG00000162595	ENSG00000162595	protein_coding
WLS	1	complement(68098473..68233120)	2.12601	-0.00160709	-1.00111	0.997954	ENSG00000116729	ENSG00000116729	protein_coding
RPE65	1	complement(68428822..68451103)	0.00823942	-0.745717	-1.67681	0.484103	ENSG00000116745	ENSG00000116745	protein_coding
DEPDC1	1	complement(68474152..68497221)	0.532866	0.529917	1.44385	0.4089	ENSG00000024526	ENSG00000024526	protein_coding
LRRC7	1	69567922..70151945	0.0604956	-0.698076	-1.62234	0.213418	ENSG00000033122	ENSG00000033122	protein_coding
LRRC40	1	complement(70144805..70205579)	17.2552	-0.231484	-1.17404	0.292062	ENSG00000066557	ENSG00000066557	protein_coding
SRSF11	1	70205682..70253052	241.442	-0.173637	-1.1279	0.322663	ENSG00000116754	ENSG00000116754	protein_coding
ANKRD13C	1	complement(70258999..70354734)	19.953	-0.115766	-1.08355	0.533371	ENSG00000118454	ENSG00000118454	protein_coding
CTH	1	70411218..70439851	1.69294	-0.423364	-1.34105	0.546876	ENSG00000116761	ENSG00000116761	protein_coding
PTGER3	1	complement(70852353..71047816)	0.128097	0.374573	1.29646	0.56169	ENSG00000050628	ENSG00000050628	protein_coding
ZRANB2	1	complement(71063291..71081289)	66.1501	-0.204817	-1.15254	0.239782	ENSG00000132485	ENSG00000132485	protein_coding
NEGR1	1	complement(71395943..72282539)	0.0579736	-1.26591	-2.40478	0.0983649	ENSG00000172260	ENSG00000172260	protein_coding
gene:ENSG00000280317	1	complement(72979014..72979314)	0	#N/A	#N/A	#N/A	ENSG00000280317	ENSG00000280317	TEC
LRRIQ3	1	complement(74026015..74198187)	0.0315397	-0.52293	-1.43687	0.584793	ENSG00000162620	ENSG00000162620	protein_coding
FPGT-TNNI3K	1	74198235..74544393	0.283144	0.260722	1.19808	0.670431	ENSG00000259030	ENSG00000259030	protein_coding
FPGT	1	74198238..74234086	1.68261	0.232187	1.17461	0.606485	ENSG00000254685	ENSG00000254685	protein_coding
TNNI3K	1	74235387..74544428	0.0615871	-0.0761358	-1.05419	0.936363	ENSG00000116783	ENSG00000116783	protein_coding
LRRC53	1	complement(74469376..74512611)	0	-0.0641632	-1.04548	0.96498	ENSG00000162621	ENSG00000162621	protein_coding
ERICH3	1	complement(74568117..74673792)	0.0750301	-1.71591	-3.28505	0.0554446	ENSG00000178965	ENSG00000178965	protein_coding
CRYZ	1	complement(74705482..74733408)	10.589	0.0453409	1.03193	0.869793	ENSG00000116791	ENSG00000116791	protein_coding
TYW3	1	74733152..74766678	17.4381	0.0149609	1.01042	0.926211	ENSG00000162623	ENSG00000162623	protein_coding
LHX8	1	75128434..75161533	0.00603523	-0.91423	-1.88456	0.491218	ENSG00000162624	ENSG00000162624	protein_coding
SLC44A5	1	complement(75202129..75611114)	0.068088	-0.192809	-1.14299	0.872587	ENSG00000137968	ENSG00000137968	protein_coding
ACADM	1	75724431..75787575	7.84172	0.0575122	1.04067	0.784702	ENSG00000117054	ENSG00000117054	protein_coding
RABGGTB	1	75786197..75795086	78.0594	-0.2484	-1.18789	0.0799499	ENSG00000137955	ENSG00000137955	protein_coding
MSH4	1	75796882..75913242	0.129994	-0.647803	-1.56678	0.425106	ENSG00000057468	ENSG00000057468	protein_coding
ASB17	1	complement(75918873..75932404)	0.0307401	0.601929	1.51774	0.500062	ENSG00000154007	ENSG00000154007	protein_coding
ST6GALNAC3	1	76074746..76634603	0.518227	-0.0395309	-1.02778	0.936886	ENSG00000184005	ENSG00000184005	protein_coding
ST6GALNAC5	1	76867480..77067546	0.0219327	-1.12582	-2.18226	0.249053	ENSG00000117069	ENSG00000117069	protein_coding
PIGK	1	complement(77088989..77219430)	6.6482	0.0466645	1.03287	0.920369	ENSG00000142892	ENSG00000142892	protein_coding
AK5	1	77282019..77559966	7.89657	0.144776	1.10556	0.777073	ENSG00000154027	ENSG00000154027	protein_coding
ZZZ3	1	complement(77562416..77683419)	16.4824	-0.124811	-1.09036	0.450356	ENSG00000036549	ENSG00000036549	protein_coding
USP33	1	complement(77695987..77759852)	35.4334	-0.0899286	-1.06432	0.553872	ENSG00000077254	ENSG00000077254	protein_coding
MIGA1	1	77779624..77879540	6.50419	-0.00480277	-1.00333	0.982572	ENSG00000180488	ENSG00000180488	protein_coding
NEXN	1	77888513..77943895	0.970858	-0.0712754	-1.05065	0.90889	ENSG00000162614	ENSG00000162614	protein_coding
FUBP1	1	complement(77944055..77979110)	74.704	-0.485901	-1.40046	0.00716473	ENSG00000162613	ENSG00000162613	protein_coding
DNAJB4	1	77979175..78017964	5.86938	-0.261379	-1.19862	0.450431	ENSG00000162616	ENSG00000162616	protein_coding
GIPC2	1	77979542..78138444	0.0156787	-1.34323	-2.53719	0.250222	ENSG00000137960	ENSG00000137960	protein_coding
PTGFR	1	78303884..78540701	0.00307835	-0.915011	-1.88558	0.496358	ENSG00000122420	ENSG00000122420	protein_coding
IFI44L	1	78619902..78646145	12.2647	-0.164255	-1.12059	0.678371	ENSG00000137959	ENSG00000137959	protein_coding
IFI44	1	78649796..78664078	37.6409	0.212377	1.1586	0.496833	ENSG00000137965	ENSG00000137965	protein_coding
ADGRL4	1	complement(78889764..79282124)	0.00379461	-0.91423	-1.88456	0.491218	ENSG00000162618	ENSG00000162618	protein_coding
ADGRL2	1	81306147..81993932	0.0797083	1.46954	2.76934	0.0759869	ENSG00000117114	ENSG00000117114	protein_coding
TTLL7	1	complement(83865024..83999150)	0.108885	-0.49717	-1.41144	0.518951	ENSG00000137941	ENSG00000137941	protein_coding
PRKACB	1	84078062..84238498	49.9133	0.00259775	1.0018	0.988983	ENSG00000142875	ENSG00000142875	protein_coding
SAMD13	1	84298366..84389957	0.540907	0.794923	1.73498	0.300599	ENSG00000203943	ENSG00000203943	protein_coding
DNASE2B	1	84398484..84415018	0.00522617	0.635638	1.55363	0.619363	ENSG00000137976	ENSG00000137976	protein_coding
RPF1	1	84479259..84498352	48.1575	-0.20141	-1.14982	0.240352	ENSG00000117133	ENSG00000117133	protein_coding
GNG5	1	complement(84498323..84506581)	44.5121	-0.365432	-1.28827	0.0610691	ENSG00000174021	ENSG00000174021	protein_coding
SPATA1	1	84506300..84567379	0.363621	-0.208096	-1.15516	0.759974	ENSG00000122432	ENSG00000122432	protein_coding
CTBS	1	complement(84549611..84574480)	8.26229	0.00708048	1.00492	0.970163	ENSG00000117151	ENSG00000117151	protein_coding
SSX2IP	1	complement(84643706..84690803)	7.80373	0.0905494	1.06478	0.665995	ENSG00000117155	ENSG00000117155	protein_coding
LPAR3	1	complement(84811602..84893206)	1.5745	-1.58718	-3.0046	0.052092	ENSG00000171517	ENSG00000171517	protein_coding
MCOLN2	1	complement(84925583..84997113)	5.42363	0.520263	1.43422	0.234132	ENSG00000153898	ENSG00000153898	protein_coding
DNAI3	1	84999147..85133138	0.0152582	-0.430428	-1.34763	0.667852	ENSG00000162643	ENSG00000162643	protein_coding
MCOLN3	1	complement(85018082..85048500)	0.34731	-0.454676	-1.37048	0.559621	ENSG00000055732	ENSG00000055732	protein_coding
gene:ENSG00000280099	1	complement(85152487..85154203)	0	#N/A	#N/A	#N/A	ENSG00000280099	ENSG00000280099	TEC
SYDE2	1	complement(85156889..85201724)	0.571286	1.18304	2.27054	0.0752595	ENSG00000097096	ENSG00000097096	protein_coding
C1orf52	1	complement(85249953..85259672)	20.6712	-0.180627	-1.13338	0.256591	ENSG00000162642	ENSG00000162642	protein_coding
BCL10	1	complement(85265776..85276632)	18.3794	-0.403604	-1.32281	0.0355515	ENSG00000142867	ENSG00000142867	protein_coding
DDAH1	1	complement(85318481..85578363)	0.124988	-0.125554	-1.09093	0.869125	ENSG00000153904	ENSG00000153904	protein_coding
CCN1	1	85580761..85584589	0.0731019	-0.506793	-1.42089	0.612246	ENSG00000142871	ENSG00000142871	protein_coding
ZNHIT6	1	complement(85649417..85708433)	11.7162	-0.0462731	-1.03259	0.805	ENSG00000117174	ENSG00000117174	protein_coding
COL24A1	1	complement(85729233..86156943)	1.11451	-0.6362	-1.55423	0.18894	ENSG00000171502	ENSG00000171502	protein_coding
ODF2L	1	complement(86346824..86396342)	16.2622	-0.265735	-1.20225	0.117049	ENSG00000122417	ENSG00000122417	protein_coding
CLCA2	1	86424171..86456553	0.0141534	-0.168045	-1.12353	0.865319	ENSG00000137975	ENSG00000137975	protein_coding
CLCA1	1	86468368..86500259	0.0214424	-1.23701	-2.35709	0.353281	ENSG00000016490	ENSG00000016490	protein_coding
CLCA4	1	86547078..86580754	0.0557306	-0.862442	-1.81811	0.450724	ENSG00000016602	ENSG00000016602	protein_coding
SH3GLB1	1	86704570..86748184	46.7767	-0.0575532	-1.0407	0.687172	ENSG00000097033	ENSG00000097033	protein_coding
SELENOF	1	complement(86862445..86914424)	105.389	-0.113767	-1.08205	0.42109	ENSG00000183291	ENSG00000183291	protein_coding
HS2ST1	1	86914635..87109982	6.77249	-0.260113	-1.19757	0.329931	ENSG00000153936	ENSG00000153936	protein_coding
gene:ENSG00000267561	1	86993009..87169204	0.0581556	-0.953282	-1.93627	0.387398	ENSG00000267561	ENSG00000267561	protein_coding
LMO4	1	87328880..87348923	15.5866	0.267167	1.20344	0.11106	ENSG00000143013	ENSG00000143013	protein_coding
PKN2	1	88684222..88836255	33.1359	0.0306082	1.02144	0.865694	ENSG00000065243	ENSG00000065243	protein_coding
GTF2B	1	complement(88852633..88891944)	81.9899	-0.121901	-1.08817	0.537333	ENSG00000137947	ENSG00000137947	protein_coding
KYAT3	1	complement(88935773..88992953)	28.3192	0.0141498	1.00986	0.942489	ENSG00000137944	ENSG00000137944	protein_coding
RBMXL1	1	complement(88979456..88992960)	18.213	-0.243759	-1.18407	0.179099	ENSG00000213516	ENSG00000213516	protein_coding
GBP3	1	complement(89006666..89022894)	19.556	0.626484	1.5438	0.00485977	ENSG00000117226	ENSG00000117226	protein_coding
GBP1	1	complement(89051882..89065360)	21.1727	0.87949	1.83972	0.00370111	ENSG00000117228	ENSG00000117228	protein_coding
GBP2	1	complement(89106132..89150456)	121.908	0.0238876	1.0167	0.883511	ENSG00000162645	ENSG00000162645	protein_coding
GBP7	1	complement(89131742..89176009)	0.0552487	0.750244	1.68208	0.38068	ENSG00000213512	ENSG00000213512	protein_coding
GBP4	1	complement(89181144..89198942)	38.8541	0.0889916	1.06363	0.617318	ENSG00000162654	ENSG00000162654	protein_coding
GBP5	1	complement(89256189..89272860)	30.4782	0.731616	1.6605	0.0137704	ENSG00000154451	ENSG00000154451	protein_coding
GBP6	1	89364059..89388160	0.0723199	0.219492	1.16432	0.800558	ENSG00000183347	ENSG00000183347	protein_coding
LRRC8B	1	89524829..89597861	12.9313	-0.353805	-1.27793	0.075526	ENSG00000197147	ENSG00000197147	protein_coding
gene:ENSG00000288629	1	89579592..89579654	0	#N/A	#N/A	#N/A	ENSG00000288629	ENSG00000288629	protein_coding
LRRC8C	1	89633072..89769903	34.3553	-0.313629	-1.24283	0.0934248	ENSG00000171488	ENSG00000171488	protein_coding
gene:ENSG00000271949	1	89633140..89933250	0	-0.0641632	-1.04548	0.96498	ENSG00000271949	ENSG00000271949	protein_coding
LRRC8D	1	89821014..89936611	36.044	-0.144062	-1.10501	0.573038	ENSG00000171492	ENSG00000171492	protein_coding
ZNF326	1	89995110..90035533	22.5007	-0.12101	-1.0875	0.517119	ENSG00000162664	ENSG00000162664	protein_coding
BARHL2	1	complement(90711539..90717302)	0.0599689	-0.57033	-1.48486	0.570674	ENSG00000143032	ENSG00000143032	protein_coding
ZNF644	1	complement(90915298..91022272)	19.8683	-0.373087	-1.29512	0.10777	ENSG00000122482	ENSG00000122482	protein_coding
HFM1	1	complement(91260766..91404856)	0.0889026	-1.79813	-3.4777	0.0638448	ENSG00000162669	ENSG00000162669	protein_coding
CDC7	1	91500851..91525764	8.09482	0.077559	1.05523	0.790277	ENSG00000097046	ENSG00000097046	protein_coding
TGFBR3	1	complement(91680343..91906335)	15.2328	0.994643	1.99259	0.0157639	ENSG00000069702	ENSG00000069702	protein_coding
BRDT	1	91949343..92014426	0.0731432	2.03392	4.09517	0.0249982	ENSG00000137948	ENSG00000137948	protein_coding
EPHX4	1	92029985..92063538	0.195572	0.509894	1.42395	0.580506	ENSG00000172031	ENSG00000172031	protein_coding
SETSIP	1	complement(92074533..92075411)	0.0913719	0.839267	1.78914	0.326257	ENSG00000230667	ENSG00000230667	protein_coding
BTBD8	1	92080305..92184725	1.49392	-0.162968	-1.11959	0.708869	ENSG00000189195	ENSG00000189195	protein_coding
C1orf146	1	92217915..92245813	0.00748026	-0.562305	-1.47663	0.695794	ENSG00000203910	ENSG00000203910	protein_coding
GLMN	1	complement(92246402..92298987)	9.76686	-0.108864	-1.07838	0.735514	ENSG00000174842	ENSG00000174842	protein_coding
RPAP2	1	92299059..92402056	6.09807	0.0279848	1.01959	0.897695	ENSG00000122484	ENSG00000122484	protein_coding
GFI1	1	complement(92473043..92486925)	21.9915	0.49986	1.41408	0.12665	ENSG00000162676	ENSG00000162676	protein_coding
EVI5	1	complement(92508696..92792404)	2.0169	-0.0586632	-1.0415	0.852057	ENSG00000067208	ENSG00000067208	protein_coding
RPL5	1	92832013..92841924	2624.93	-0.120019	-1.08675	0.377356	ENSG00000122406	ENSG00000122406	protein_coding
DIPK1A	1	complement(92832737..92961522)	16.1444	-0.154106	-1.11273	0.451798	ENSG00000154511	ENSG00000154511	protein_coding
MTF2	1	93079235..93139079	33.4153	-0.21141	-1.15782	0.243552	ENSG00000143033	ENSG00000143033	protein_coding
TMED5	1	complement(93149742..93180516)	29.7376	-0.389264	-1.30972	0.0480446	ENSG00000117500	ENSG00000117500	protein_coding
CCDC18	1	93179919..93278730	3.49597	-0.00462273	-1.00321	0.984913	ENSG00000122483	ENSG00000122483	protein_coding
DR1	1	93345907..93369493	23.3503	-0.264258	-1.20102	0.0760306	ENSG00000117505	ENSG00000117505	protein_coding
FNBP1L	1	93448118..93554661	1.96751	-0.486534	-1.40107	0.106532	ENSG00000137942	ENSG00000137942	protein_coding
BCAR3	1	complement(93561741..93847150)	16.6642	-0.265622	-1.20215	0.750451	ENSG00000137936	ENSG00000137936	protein_coding
DNTTIP2	1	complement(93866284..93879918)	43.6482	-0.512884	-1.4269	0.0130011	ENSG00000067334	ENSG00000067334	protein_coding
GCLM	1	complement(93885199..93909456)	4.73428	-0.402524	-1.32182	0.132767	ENSG00000023909	ENSG00000023909	protein_coding
ABCA4	1	complement(93992834..94121148)	0.0172292	-2.3335	-5.04028	0.0470354	ENSG00000198691	ENSG00000198691	protein_coding
ARHGAP29	1	complement(94148988..94275068)	0.109489	-0.516766	-1.43074	0.473449	ENSG00000137962	ENSG00000137962	protein_coding
ABCD3	1	94418389..94518666	24.1912	0.124042	1.08978	0.513692	ENSG00000117528	ENSG00000117528	protein_coding
F3	1	complement(94529173..94541759)	2.53458	-0.615907	-1.53252	0.314947	ENSG00000117525	ENSG00000117525	protein_coding
SLC44A3	1	94820342..94895246	0.0142313	-0.915771	-1.88658	0.439916	ENSG00000143036	ENSG00000143036	protein_coding
CNN3	1	complement(94896949..94927223)	5.22329	-0.338933	-1.26482	0.329654	ENSG00000117519	ENSG00000117519	protein_coding
ALG14	1	complement(94974405..95072951)	0.522344	0.204771	1.1525	0.622583	ENSG00000172339	ENSG00000172339	protein_coding
TLCD4	1	95117355..95197607	1.20679	0.018556	1.01295	0.977036	ENSG00000152078	ENSG00000152078	protein_coding
TLCD4-RWDD3	1	95117923..95247225	1.3575	-0.429438	-1.34671	0.523744	ENSG00000271092	ENSG00000271092	protein_coding
RWDD3	1	95234210..95247225	14.3964	-0.0132286	-1.00921	0.961725	ENSG00000122481	ENSG00000122481	protein_coding
PTBP2	1	96721665..96823738	9.23429	-0.189039	-1.14	0.408496	ENSG00000117569	ENSG00000117569	protein_coding
DPYD	1	complement(97077743..97995000)	23.3094	-0.0542299	-1.0383	0.833573	ENSG00000188641	ENSG00000188641	protein_coding
SNX7-DT	1	complement(98660388..98661059)	0	#N/A	#N/A	#N/A	ENSG00000280040	ENSG00000280040	TEC
SNX7	1	98661701..98760500	0.0592366	0.6736	1.59505	0.520488	ENSG00000162627	ENSG00000162627	protein_coding
PLPPR5	1	complement(98890245..99227929)	0.0231152	0.824578	1.77102	0.375132	ENSG00000117598	ENSG00000117598	protein_coding
PLPPR4	1	99264292..99309590	0.0223309	-2.80378	-6.98269	0.0305005	ENSG00000117600	ENSG00000117600	protein_coding
PALMD	1	99646113..99694541	0.010106	-0.53389	-1.44783	0.646018	ENSG00000099260	ENSG00000099260	protein_coding
FRRS1	1	complement(99703970..99766635)	1.15685	0.0016625	1.00115	0.996185	ENSG00000156869	ENSG00000156869	protein_coding
AGL	1	99850361..99924023	7.98088	0.106979	1.07697	0.565278	ENSG00000162688	ENSG00000162688	protein_coding
SLC35A3	1	99969351..100035634	5.42603	0.0675071	1.0479	0.742721	ENSG00000117620	ENSG00000117620	protein_coding
gene:ENSG00000283761	1	99970011..100083321	4.5677	0.339274	1.26512	0.359724	ENSG00000283761	ENSG00000283761	protein_coding
MFSD14A	1	100038095..100083377	73.9978	-0.258314	-1.19608	0.149264	ENSG00000156875	ENSG00000156875	protein_coding
SASS6	1	complement(100083563..100132955)	3.44654	0.185026	1.13684	0.544529	ENSG00000156876	ENSG00000156876	protein_coding
TRMT13	1	100133150..100150496	12.965	-0.037171	-1.0261	0.862826	ENSG00000122435	ENSG00000122435	protein_coding
LRRC39	1	complement(100148448..100178267)	3.73697	-0.419888	-1.33782	0.323759	ENSG00000122477	ENSG00000122477	protein_coding
DBT	1	complement(100186919..100249834)	5.0478	0.227478	1.17079	0.310658	ENSG00000137992	ENSG00000137992	protein_coding
RTCA	1	100266216..100292769	26.151	0.140623	1.10238	0.343986	ENSG00000137996	ENSG00000137996	protein_coding
CDC14A	1	100325629..100520277	35.5404	-0.105489	-1.07586	0.649272	ENSG00000079335	ENSG00000079335	protein_coding
GPR88	1	100538139..100542021	0.176359	-0.493094	-1.40746	0.533906	ENSG00000181656	ENSG00000181656	protein_coding
VCAM1	1	100719742..100739045	0.73725	1.71045	3.27263	0.018439	ENSG00000162692	ENSG00000162692	protein_coding
EXTL2	1	complement(100872372..100895179)	4.61013	-0.0207353	-1.01448	0.941138	ENSG00000162694	ENSG00000162694	protein_coding
SLC30A7	1	100896076..100996260	14.5576	-0.234492	-1.17649	0.269575	ENSG00000162695	ENSG00000162695	protein_coding
DPH5	1	complement(100989623..101026088)	28.687	-0.0342384	-1.02402	0.859042	ENSG00000117543	ENSG00000117543	protein_coding
S1PR1	1	101236865..101243713	190.35	-0.213836	-1.15977	0.237193	ENSG00000170989	ENSG00000170989	protein_coding
OLFM3	1	complement(101802560..101996926)	0.00659613	-0.504304	-1.41844	0.642466	ENSG00000118733	ENSG00000118733	protein_coding
COL11A1	1	complement(102876467..103108872)	0.00609523	0.484318	1.39892	0.58974	ENSG00000060718	ENSG00000060718	protein_coding
RNPC3	1	103525691..103555239	34.0427	-0.0939009	-1.06725	0.599961	ENSG00000185946	ENSG00000185946	protein_coding
AMY2B	1	103553815..103579534	33.8814	-0.0723168	-1.0514	0.65515	ENSG00000240038	ENSG00000240038	protein_coding
AMY2A	1	103617427..103625780	0.0266515	0.318461	1.247	0.732219	ENSG00000243480	ENSG00000243480	protein_coding
AMY1A	1	103655760..103664554	0.00971187	-0.91423	-1.88456	0.491218	ENSG00000237763	ENSG00000237763	protein_coding
AMY1B	1	complement(103687415..103696454)	0.00444034	-0.550917	-1.46502	0.689126	ENSG00000174876	ENSG00000174876	protein_coding
AMY1C	1	103745323..103758726	0.0343879	-0.561859	-1.47617	0.544848	ENSG00000187733	ENSG00000187733	protein_coding
PRMT6	1	107056674..107067636	13.3283	0.275143	1.21011	0.172474	ENSG00000198890	ENSG00000198890	protein_coding
NTNG1	1	107140007..107484923	0.062302	-2.46878	-5.53576	0.0109153	ENSG00000162631	ENSG00000162631	protein_coding
VAV3	1	complement(107571161..107965180)	30.9661	0.0725894	1.0516	0.683974	ENSG00000134215	ENSG00000134215	protein_coding
SLC25A24	1	complement(108134043..108200849)	4.73831	-0.127206	-1.09218	0.682547	ENSG00000085491	ENSG00000085491	protein_coding
NBPF4	1	complement(108222464..108244081)	0.331479	0.964869	1.95189	0.316731	ENSG00000196427	ENSG00000196427	protein_coding
NBPF6	1	108450282..108471920	0.246481	-2.70367	-6.51456	0.00348494	ENSG00000186086	ENSG00000186086	protein_coding
EEIG2	1	108560089..108644900	26.0307	-0.169434	-1.12462	0.521369	ENSG00000162636	ENSG00000162636	protein_coding
HENMT1	1	complement(108648290..108661526)	26.7695	0.524845	1.43878	0.00651439	ENSG00000162639	ENSG00000162639	protein_coding
PRPF38B	1	108692310..108702928	80.1914	-0.117164	-1.0846	0.345876	ENSG00000134186	ENSG00000134186	protein_coding
FNDC7	1	108712908..108742749	0.830013	0.465883	1.38116	0.604708	ENSG00000143107	ENSG00000143107	protein_coding
STXBP3	1	108746674..108809523	45.5836	-0.394195	-1.31421	0.0183481	ENSG00000116266	ENSG00000116266	protein_coding
AKNAD1	1	complement(108815898..108963484)	0.0168784	-2.39483	-5.25916	0.0771641	ENSG00000162641	ENSG00000162641	protein_coding
GPSM2	1	108875350..108934545	1.42349	0.398035	1.31771	0.325433	ENSG00000121957	ENSG00000121957	protein_coding
CLCC1	1	complement(108881885..108963527)	3.21511	-0.122529	-1.08864	0.593367	ENSG00000121940	ENSG00000121940	protein_coding
WDR47	1	complement(108970214..109042113)	12.1988	-0.100026	-1.07179	0.638412	ENSG00000085433	ENSG00000085433	protein_coding
TAF13	1	complement(109062496..109076012)	15.6486	-0.39423	-1.31424	0.0941226	ENSG00000197780	ENSG00000197780	protein_coding
TMEM167B	1	109090764..109096934	61.6139	-0.153614	-1.11235	0.341054	ENSG00000215717	ENSG00000215717	protein_coding
CFAP276	1	complement(109105951..109113857)	0	-0.0641632	-1.04548	0.96498	ENSG00000179902	ENSG00000179902	protein_coding
ELAPOR1	1	109113679..109206781	1.26626	0.870593	1.82841	0.0626345	ENSG00000116299	ENSG00000116299	protein_coding
SARS1	1	109213918..109238182	115.245	0.139863	1.1018	0.35179	ENSG00000031698	ENSG00000031698	protein_coding
CELSR2	1	109249539..109275751	3.1107	0.134499	1.09771	0.659002	ENSG00000143126	ENSG00000143126	protein_coding
PSRC1	1	complement(109279556..109283186)	2.33587	0.763956	1.69814	0.194269	ENSG00000134222	ENSG00000134222	protein_coding
MYBPHL	1	complement(109292365..109307011)	0.0407294	-0.210634	-1.1572	0.813647	ENSG00000221986	ENSG00000221986	protein_coding
SORT1	1	complement(109309568..109397918)	8.96674	0.593511	1.50891	0.120575	ENSG00000134243	ENSG00000134243	protein_coding
PSMA5	1	complement(109399042..109426448)	25.9096	0.020025	1.01398	0.892626	ENSG00000143106	ENSG00000143106	protein_coding
SYPL2	1	109466546..109482134	0.033143	-1.87279	-3.66241	0.101745	ENSG00000143028	ENSG00000143028	protein_coding
ATXN7L2	1	109483479..109492804	11.8183	-0.0159435	-1.01111	0.934529	ENSG00000162650	ENSG00000162650	protein_coding
CYB561D1	1	109494052..109502932	22.1462	0.218793	1.16376	0.253575	ENSG00000174151	ENSG00000174151	protein_coding
AMIGO1	1	complement(109504178..109509738)	11.0239	0.219804	1.16458	0.468653	ENSG00000181754	ENSG00000181754	protein_coding
GPR61	1	109539872..109548406	0.422616	-0.116908	-1.08441	0.860598	ENSG00000156097	ENSG00000156097	protein_coding
GNAI3	1	109548615..109600195	25.9965	-0.453493	-1.36935	0.00998736	ENSG00000065135	ENSG00000065135	protein_coding
GNAT2	1	complement(109603091..109619929)	0.29466	-0.101842	-1.07314	0.902157	ENSG00000134183	ENSG00000134183	protein_coding
AMPD2	1	109616104..109632051	89.1695	0.16056	1.11772	0.451468	ENSG00000116337	ENSG00000116337	protein_coding
GSTM4	1	109656099..109665496	2.34049	-0.196197	-1.14567	0.690951	ENSG00000168765	ENSG00000168765	protein_coding
GSTM2	1	109668022..109709551	11.9942	-0.112659	-1.08122	0.556049	ENSG00000213366	ENSG00000213366	protein_coding
GSTM1	1	109687814..109709039	15.4808	-1.06415	-2.09093	0.325331	ENSG00000134184	ENSG00000134184	protein_coding
GSTM5	1	109711780..109775428	0.361924	-2.43218	-5.39708	0.019005	ENSG00000134201	ENSG00000134201	protein_coding
GSTM3	1	complement(109733932..109741038)	1.84699	0.0278085	1.01946	0.953171	ENSG00000134202	ENSG00000134202	protein_coding
EPS8L3	1	complement(109750080..109764027)	0.159677	-0.263048	-1.20001	0.764148	ENSG00000198758	ENSG00000198758	protein_coding
CSF1	1	109910242..109930992	6.722	-0.341503	-1.26708	0.428941	ENSG00000184371	ENSG00000184371	protein_coding
AHCYL1	1	109984765..110023742	31.053	0.0813277	1.05799	0.619183	ENSG00000168710	ENSG00000168710	protein_coding
STRIP1	1	110031577..110074641	60.9321	-0.152749	-1.11169	0.227374	ENSG00000143093	ENSG00000143093	protein_coding
ALX3	1	complement(110059870..110070672)	4.89563	-0.266344	-1.20276	0.389319	ENSG00000156150	ENSG00000156150	protein_coding
UBL4B	1	110112443..110113947	0.105366	1.02061	2.02877	0.289886	ENSG00000186150	ENSG00000186150	protein_coding
SLC6A17	1	110150494..110202202	0.0374216	-4.05921	-16.6703	0.002434	ENSG00000197106	ENSG00000197106	protein_coding
KCNC4	1	110210314..110283100	1.67574	-0.239009	-1.18018	0.29379	ENSG00000116396	ENSG00000116396	protein_coding
RBM15	1	110338506..110346681	20.8699	-0.0669905	-1.04753	0.67605	ENSG00000162775	ENSG00000162775	protein_coding
SLC16A4	1	complement(110362851..110391082)	0.733719	0.0879565	1.06286	0.88668	ENSG00000168679	ENSG00000168679	protein_coding
LAMTOR5	1	complement(110401249..110407942)	81.2505	-0.102898	-1.07393	0.471005	ENSG00000134248	ENSG00000134248	protein_coding
PROK1	1	110451149..110457358	0.132155	1.41125	2.65968	0.0730894	ENSG00000143125	ENSG00000143125	protein_coding
KCNA10	1	complement(110517217..110519175)	0.0670997	-0.94816	-1.92941	0.391358	ENSG00000143105	ENSG00000143105	protein_coding
KCNA2	1	complement(110519837..110631474)	0.140107	1.45163	2.73517	0.091249	ENSG00000177301	ENSG00000177301	protein_coding
KCNA3	1	complement(110653560..110674940)	31.5114	0.200611	1.14919	0.337161	ENSG00000177272	ENSG00000177272	protein_coding
CD53	1	110871188..110899936	546.723	-0.222253	-1.16655	0.194317	ENSG00000143119	ENSG00000143119	protein_coding
LRIF1	1	complement(110947190..110963965)	10.8687	0.358402	1.28201	0.191884	ENSG00000121931	ENSG00000121931	protein_coding
DRAM2	1	complement(111117163..111140203)	39.0739	-0.0664159	-1.04711	0.711255	ENSG00000156171	ENSG00000156171	protein_coding
CEPT1	1	111139479..111185104	35.8225	-0.0209466	-1.01463	0.915047	ENSG00000134255	ENSG00000134255	protein_coding
DENND2D	1	complement(111185969..111204535)	68.7982	0.116677	1.08423	0.578714	ENSG00000162777	ENSG00000162777	protein_coding
CHI3L2	1	111200771..111243440	25.8855	0.0189862	1.01325	0.940311	ENSG00000064886	ENSG00000064886	protein_coding
CHIA	1	111290851..111320566	0.0152665	-0.0350493	-1.02459	0.971432	ENSG00000134216	ENSG00000134216	protein_coding
CIMAP3	1	111346600..111353013	0.22782	0.0796548	1.05677	0.916776	ENSG00000173947	ENSG00000173947	protein_coding
OVGP1	1	complement(111414319..111427735)	12.7922	0.163489	1.11999	0.636944	ENSG00000085465	ENSG00000085465	protein_coding
WDR77	1	complement(111439890..111449256)	30.9114	0.0696763	1.04948	0.689698	ENSG00000116455	ENSG00000116455	protein_coding
ATP5PB	1	111448864..111462773	85.0264	-0.117083	-1.08454	0.356078	ENSG00000116459	ENSG00000116459	protein_coding
C1orf162	1	111473792..111478512	135.352	0.33867	1.26459	0.212847	ENSG00000143110	ENSG00000143110	protein_coding
TMIGD3	1	complement(111483348..111563962)	0.830358	0.805271	1.74747	0.327554	ENSG00000121933	ENSG00000121933	protein_coding
ADORA3	1	complement(111499429..111503633)	0.45691	0.855359	1.80921	0.353499	ENSG00000282608	ENSG00000282608	protein_coding
RAP1A	1	111542218..111716691	42.6157	-0.330074	-1.25708	0.0302172	ENSG00000116473	ENSG00000116473	protein_coding
INKA2	1	complement(111680630..111755824)	4.83734	0.149442	1.10914	0.646251	ENSG00000197852	ENSG00000197852	protein_coding
DDX20	1	111754832..111775602	12.64	-0.132933	-1.09652	0.415045	ENSG00000064703	ENSG00000064703	protein_coding
KCND3	1	complement(111770662..111989668)	0.128699	-0.0519732	-1.03668	0.947275	ENSG00000171385	ENSG00000171385	protein_coding
CTTNBP2NL	1	112396214..112463456	1.74379	-0.680656	-1.60287	0.156282	ENSG00000143079	ENSG00000143079	protein_coding
WNT2B	1	112466541..112530165	0.399139	0.0969881	1.06954	0.818042	ENSG00000134245	ENSG00000134245	protein_coding
ST7L	1	complement(112523514..112620825)	3.10851	0.148159	1.10815	0.575031	ENSG00000007341	ENSG00000007341	protein_coding
CAPZA1	1	112619805..112671616	260.61	-0.0929887	-1.06658	0.58232	ENSG00000116489	ENSG00000116489	protein_coding
MOV10	1	112673141..112700756	40.1737	0.28653	1.2197	0.0880212	ENSG00000155363	ENSG00000155363	protein_coding
RHOC	1	complement(112701127..112707434)	33.6328	0.350083	1.27463	0.197401	ENSG00000155366	ENSG00000155366	protein_coding
gene:ENSG00000271810	1	complement(112702614..112711433)	0.424871	-0.490477	-1.40491	0.614019	ENSG00000271810	ENSG00000271810	protein_coding
PPM1J	1	complement(112709994..112715332)	1.65437	0.199628	1.1484	0.734311	ENSG00000155367	ENSG00000155367	protein_coding
TAFA3	1	112718905..112727235	0.0212953	-1.7372	-3.33387	0.213566	ENSG00000184599	ENSG00000184599	protein_coding
SLC16A1	1	complement(112911847..112957593)	18.4073	-0.618852	-1.53565	0.0162242	ENSG00000155380	ENSG00000155380	protein_coding
LRIG2	1	113073198..113132260	9.4795	0.186335	1.13787	0.348356	ENSG00000198799	ENSG00000198799	protein_coding
MAGI3	1	113390515..113685923	3.56076	-0.123121	-1.08909	0.679582	ENSG00000081026	ENSG00000081026	protein_coding
PHTF1	1	complement(113696831..113759489)	7.84847	-0.0711736	-1.05057	0.767213	ENSG00000116793	ENSG00000116793	protein_coding
RSBN1	1	complement(113761832..113812476)	17.6354	-0.0270002	-1.01889	0.861045	ENSG00000081019	ENSG00000081019	protein_coding
PTPN22	1	complement(113813811..113871753)	47.0082	0.0509096	1.03592	0.811902	ENSG00000134242	ENSG00000134242	protein_coding
BCL2L15	1	complement(113876816..113887581)	1.38645	0.175291	1.12919	0.676208	ENSG00000188761	ENSG00000188761	protein_coding
AP4B1	1	complement(113894194..113905712)	32.4251	0.110924	1.07992	0.448507	ENSG00000134262	ENSG00000134262	protein_coding
DCLRE1B	1	113904619..113914086	5.9225	0.11753	1.08488	0.585064	ENSG00000118655	ENSG00000118655	protein_coding
HIPK1	1	113929324..113977869	104.594	-0.299527	-1.23074	0.125023	ENSG00000163349	ENSG00000163349	protein_coding
OLFML3	1	113979391..114035572	0.465708	0.661435	1.58165	0.402661	ENSG00000116774	ENSG00000116774	protein_coding
SYT6	1	complement(114089291..114153880)	0.0550547	-1.27135	-2.41387	0.19912	ENSG00000134207	ENSG00000134207	protein_coding
TRIM33	1	complement(114392790..114511203)	38.4397	-0.126943	-1.09198	0.452027	ENSG00000197323	ENSG00000197323	protein_coding
BCAS2	1	complement(114567557..114581629)	76.6512	-0.0970662	-1.0696	0.700044	ENSG00000116752	ENSG00000116752	protein_coding
DENND2C	1	complement(114582848..114670422)	0.419584	-0.11581	-1.08358	0.846891	ENSG00000175984	ENSG00000175984	protein_coding
AMPD1	1	complement(114673090..114695618)	0.0243764	-0.353084	-1.27729	0.713329	ENSG00000116748	ENSG00000116748	protein_coding
NRAS	1	complement(114704469..114716771)	64.9615	-0.52107	-1.43502	0.00264656	ENSG00000213281	ENSG00000213281	protein_coding
CSDE1	1	complement(114716913..114758676)	272.649	-0.269944	-1.20576	0.0863514	ENSG00000009307	ENSG00000009307	protein_coding
SIKE1	1	complement(114769479..114780685)	20.4061	0.0663139	1.04704	0.670555	ENSG00000052723	ENSG00000052723	protein_coding
SYCP1	1	114854863..114995370	0.00490968	-0.91423	-1.88456	0.491218	ENSG00000198765	ENSG00000198765	protein_coding
TSHB	1	115029826..115034302	0.223041	-1.38001	-2.60271	0.167822	ENSG00000134200	ENSG00000134200	protein_coding
TSPAN2	1	complement(115048011..115089503)	7.02259	-0.531099	-1.44503	0.140518	ENSG00000134198	ENSG00000134198	protein_coding
NGF	1	complement(115285904..115338770)	0.534565	-0.654331	-1.57389	0.520271	ENSG00000134259	ENSG00000134259	protein_coding
VANGL1	1	115641970..115698224	3.7585	0.174598	1.12865	0.45225	ENSG00000173218	ENSG00000173218	protein_coding
CASQ2	1	complement(115698038..115837921)	0.00103124	-0.550917	-1.46502	0.689126	ENSG00000118729	ENSG00000118729	protein_coding
NHLH2	1	complement(115836377..115843917)	0.0112233	-0.958401	-1.94315	0.346435	ENSG00000177551	ENSG00000177551	protein_coding
SLC22A15	1	115976513..116070054	8.63596	0.00774051	1.00538	0.98281	ENSG00000163393	ENSG00000163393	protein_coding
MAB21L3	1	116111399..116138149	0.242792	-1.47159	-2.77328	0.0230585	ENSG00000173212	ENSG00000173212	protein_coding
ATP1A1	1	116372668..116410261	219.023	-0.136526	-1.09925	0.321502	ENSG00000163399	ENSG00000163399	protein_coding
CD58	1	complement(116514534..116571039)	39.0282	-0.639472	-1.55776	0.0692622	ENSG00000116815	ENSG00000116815	protein_coding
IGSF3	1	complement(116574399..116667755)	0.205119	-0.851674	-1.80459	0.185823	ENSG00000143061	ENSG00000143061	protein_coding
CD2	1	116754430..116769229	217.47	0.105439	1.07582	0.54016	ENSG00000116824	ENSG00000116824	protein_coding
PTGFRN	1	116909916..116990353	1.60423	0.269237	1.20517	0.499749	ENSG00000134247	ENSG00000134247	protein_coding
CD101	1	117001750..117036552	7.16006	0.340036	1.26579	0.350028	ENSG00000134256	ENSG00000134256	protein_coding
TTF2	1	117060326..117107453	7.64318	-0.307753	-1.23778	0.102422	ENSG00000116830	ENSG00000116830	protein_coding
TRIM45	1	complement(117111060..117122587)	0.409892	-0.204658	-1.15241	0.714997	ENSG00000134253	ENSG00000134253	protein_coding
VTCN1	1	complement(117143587..117210960)	0.020056	-0.158237	-1.11592	0.873074	ENSG00000134258	ENSG00000134258	protein_coding
MAN1A2	1	117367449..117528872	16.1411	0.0412561	1.02901	0.805175	ENSG00000198162	ENSG00000198162	protein_coding
gene:ENSG00000279513	1	117493515..117495006	0	#N/A	#N/A	#N/A	ENSG00000279513	ENSG00000279513	TEC
TENT5C	1	117606048..117628389	50.3388	0.119654	1.08647	0.684124	ENSG00000183508	ENSG00000183508	protein_coding
GDAP2	1	complement(117863485..117929621)	5.8492	-0.0388922	-1.02732	0.837931	ENSG00000196505	ENSG00000196505	protein_coding
WDR3	1	117929720..117966543	7.0768	0.259445	1.19702	0.212902	ENSG00000065183	ENSG00000065183	protein_coding
SPAG17	1	complement(117953590..118185228)	0.0138586	-0.898836	-1.86456	0.331785	ENSG00000155761	ENSG00000155761	protein_coding
TBX15	1	complement(118883046..118989556)	0.313841	0.836239	1.78539	0.395499	ENSG00000092607	ENSG00000092607	protein_coding
WARS2	1	complement(119031216..119140654)	9.68557	0.281261	1.21526	0.38413	ENSG00000116874	ENSG00000116874	protein_coding
HAO2	1	119368779..119394130	0.00896571	0.148992	1.10879	0.899689	ENSG00000116882	ENSG00000116882	protein_coding
HSD3B2	1	119414931..119423035	0.0346487	0.0201827	1.01409	0.981392	ENSG00000203859	ENSG00000203859	protein_coding
HSD3B1	1	119507198..119515054	0.355655	3.09722	8.55767	0.00110024	ENSG00000203857	ENSG00000203857	protein_coding
ZNF697	1	complement(119619377..119648266)	5.53857	-0.450839	-1.36683	0.287088	ENSG00000143067	ENSG00000143067	protein_coding
PHGDH	1	119648411..119744218	5.60847	0.346615	1.27157	0.279165	ENSG00000092621	ENSG00000092621	protein_coding
HMGCS2	1	complement(119748002..119768905)	0.0256121	-2.06743	-4.1914	0.133311	ENSG00000134240	ENSG00000134240	protein_coding
REG4	1	complement(119794017..119811580)	1.43091	0.072831	1.05178	0.886722	ENSG00000134193	ENSG00000134193	protein_coding
ADAM30	1	complement(119893533..119896515)	0.0234724	-0.964835	-1.95184	0.326019	ENSG00000134249	ENSG00000134249	protein_coding
NOTCH2	1	complement(119911553..120100779)	46.6721	-0.334215	-1.26069	0.0951399	ENSG00000134250	ENSG00000134250	protein_coding
SEC22B	1	complement(120150898..120176520)	22.0062	-0.253312	-1.19194	0.0770772	ENSG00000265808	ENSG00000265808	protein_coding
NBPF8	1	120415035..120469676	18.0457	-0.300694	-1.23174	0.175812	ENSG00000270231	ENSG00000270231	protein_coding
NOTCH2NLR	1	120723912..120794851	2.18389	-0.820452	-1.76596	0.169451	ENSG00000286106	ENSG00000286106	protein_coding
NBPF26	1	120723945..120842229	31.7987	-0.543448	-1.45745	0.0156776	ENSG00000273136	ENSG00000273136	protein_coding
PPIAL4A	1	120889771..120890530	0.221013	-2.83059	-7.11363	0.0103743	ENSG00000263353	ENSG00000263353	protein_coding
gene:ENSG00000281741	1	complement(120913151..120914238)	0	#N/A	#N/A	#N/A	ENSG00000281741	ENSG00000281741	TEC
FAM72B	1	complement(121167646..121185539)	1.04518	0.0125564	1.00874	0.983847	ENSG00000188610	ENSG00000188610	protein_coding
SRGAP2C	1	121184811..121392874	4.0811	-0.240092	-1.18107	0.43734	ENSG00000171943	ENSG00000171943	protein_coding
H3-7	1	complement(143894544..143905977)	1.0411	0.0877384	1.0627	0.870094	ENSG00000273213	ENSG00000273213	protein_coding
FAM72C	1	complement(143955287..143971986)	0.929652	-1.19143	-2.28379	0.15316	ENSG00000263513	ENSG00000263513	protein_coding
PPIAL4E	1	complement(144372875..144373634)	0.125076	2.35955	5.13208	0.0427667	ENSG00000271567	ENSG00000271567	protein_coding
NBPF15	1	complement(144421390..144461676)	10.6261	0.238852	1.18005	0.342618	ENSG00000266338	ENSG00000266338	protein_coding
PPIAL4F	1	144592893..144593652	0.100156	2.07242	4.2059	0.0670397	ENSG00000279782	ENSG00000279782	protein_coding
SRGAP2B	1	complement(144887265..145095528)	4.50488	-0.187939	-1.13914	0.620139	ENSG00000196369	ENSG00000196369	protein_coding
FAM72D	1	145095974..145112696	0.73963	0.259484	1.19705	0.784872	ENSG00000215784	ENSG00000215784	protein_coding
gene:ENSG00000281571	1	145214851..145215938	0	#N/A	#N/A	#N/A	ENSG00000281571	ENSG00000281571	TEC
PPIAL4D	1	complement(145241415..145242174)	0.0700405	-1.88717	-3.6991	0.161587	ENSG00000289549	ENSG00000289549	protein_coding
NBPF20	1	complement(145289900..145425603)	1.73394	-0.169352	-1.12455	0.474911	ENSG00000162825	ENSG00000162825	protein_coding
gene:ENSG00000286620	1	145459798..145462007	0	#N/A	#N/A	#N/A	ENSG00000286620	ENSG00000286620	TEC
GPR89A	1	145607988..145670650	19.4872	-0.197567	-1.14676	0.400705	ENSG00000117262	ENSG00000117262	protein_coding
PDZK1	1	complement(145670852..145708148)	1.07909	0.0768141	1.05469	0.875725	ENSG00000174827	ENSG00000174827	protein_coding
CD160	1	145719471..145739288	10.8004	0.537465	1.45142	0.211475	ENSG00000117281	ENSG00000117281	protein_coding
RNF115	1	complement(145738868..145824095)	22.9717	0.172939	1.12735	0.219388	ENSG00000265491	ENSG00000265491	protein_coding
POLR3C	1	145824053..145844402	19.7161	-0.0732022	-1.05205	0.598683	ENSG00000186141	ENSG00000186141	protein_coding
NUDT17	1	145845630..145848954	5.73581	-0.205604	-1.15317	0.605606	ENSG00000186364	ENSG00000186364	protein_coding
PIAS3	1	complement(145848522..145859836)	22.8984	0.161528	1.11847	0.307021	ENSG00000131788	ENSG00000131788	protein_coding
ANKRD35	1	complement(145866560..145885866)	0.0432015	-0.913537	-1.88366	0.360663	ENSG00000198483	ENSG00000198483	protein_coding
ITGA10	1	complement(145891208..145910111)	1.24004	-0.122814	-1.08886	0.775809	ENSG00000143127	ENSG00000143127	protein_coding
PEX11B	1	complement(145911350..145918717)	37.6019	0.0544292	1.03845	0.752199	ENSG00000131779	ENSG00000131779	protein_coding
gene:ENSG00000289565	1	complement(145917714..145926741)	2.25931	-0.00918215	-1.00638	0.991774	ENSG00000289565	ENSG00000289565	protein_coding
RBM8A	1	complement(145921556..145927678)	74.9474	-0.130919	-1.09499	0.282083	ENSG00000265241	ENSG00000265241	protein_coding
gene:ENSG00000280778	1	145927258..145977811	0	#N/A	#N/A	#N/A	ENSG00000280778	ENSG00000280778	protein_coding
LIX1L	1	complement(145933423..145958017)	33.3912	-0.0558196	-1.03945	0.732677	ENSG00000271601	ENSG00000271601	protein_coding
ANKRD34A	1	complement(145959441..145964575)	0.967299	-0.409061	-1.32782	0.433439	ENSG00000272031	ENSG00000272031	protein_coding
POLR3GL	1	145964690..145978848	73.1342	0.327724	1.25503	0.109844	ENSG00000121851	ENSG00000121851	protein_coding
TXNIP	1	complement(145992435..145996579)	1291.53	0.296533	1.22819	0.254032	ENSG00000265972	ENSG00000265972	protein_coding
HJV	1	complement(146017468..146036746)	0.0684137	-0.996821	-1.9956	0.292047	ENSG00000168509	ENSG00000168509	protein_coding
NBPF10	1	complement(146064711..146229000)	12.1486	-0.255025	-1.19336	0.192748	ENSG00000271425	ENSG00000271425	protein_coding
NOTCH2NLA	1	complement(146146203..146229041)	10.3949	-0.0915574	-1.06552	0.645202	ENSG00000264343	ENSG00000264343	protein_coding
PPIAL4H	1	complement(146344006..146344765)	0.411718	-0.384421	-1.30534	0.658151	ENSG00000270339	ENSG00000270339	protein_coding
NBPF12	1	146938324..146996202	41.5438	-0.0732691	-1.0521	0.687797	ENSG00000268043	ENSG00000268043	protein_coding
PRKAB2	1	complement(147155106..147172550)	13.9598	-0.139559	-1.10157	0.380364	ENSG00000131791	ENSG00000131791	protein_coding
FMO5	1	complement(147175351..147243050)	1.71222	0.0190121	1.01327	0.967001	ENSG00000131781	ENSG00000131781	protein_coding
CHD1L	1	147242654..147295765	36.9492	-0.000834733	-1.00058	0.996523	ENSG00000131778	ENSG00000131778	protein_coding
BCL9	1	147541501..147626216	12.5111	0.113255	1.08167	0.571234	ENSG00000116128	ENSG00000116128	protein_coding
gene:ENSG00000288626	1	147611590..147611796	0	-0.0641632	-1.04548	0.96498	ENSG00000288626	ENSG00000288626	protein_coding
ACP6	1	complement(147629652..147670524)	2.66847	0.357286	1.28101	0.2806	ENSG00000162836	ENSG00000162836	protein_coding
GJA5	1	complement(147756199..147773362)	0.0746298	0.476118	1.391	0.558713	ENSG00000265107	ENSG00000265107	protein_coding
GJA8	1	147902795..147909269	0.0828544	-0.64527	-1.56403	0.573728	ENSG00000121634	ENSG00000121634	protein_coding
GPR89B	1	147928393..147993592	18.4938	-0.0894074	-1.06393	0.686773	ENSG00000188092	ENSG00000188092	protein_coding
NBPF11	1	complement(148102047..148152322)	33.9098	0.109174	1.07861	0.485164	ENSG00000263956	ENSG00000263956	protein_coding
gene:ENSG00000280649	1	148458814..148459871	0	#N/A	#N/A	#N/A	ENSG00000280649	ENSG00000280649	TEC
PPIAL4G	1	complement(148482548..148483302)	1.03288	-0.421335	-1.33917	0.658999	ENSG00000236334	ENSG00000236334	protein_coding
NBPF14	1	complement(148531385..148679742)	39.158	-0.436058	-1.3529	0.0223305	ENSG00000270629	ENSG00000270629	protein_coding
NOTCH2NLB	1	complement(148600285..148679746)	3.87837	-0.00826144	-1.00574	0.983692	ENSG00000286019	ENSG00000286019	protein_coding
NUDT4B	1	148748774..148752415	10.7462	-0.207256	-1.15449	0.389995	ENSG00000177144	ENSG00000177144	protein_coding
PDE4DIP	1	148808140..149048286	8.70578	-0.202363	-1.15058	0.338442	ENSG00000178104	ENSG00000178104	protein_coding
NBPF9	1	complement(149052186..149103561)	20.9093	-0.219165	-1.16406	0.129682	ENSG00000269713	ENSG00000269713	protein_coding
NOTCH2NLC	1	149390621..149471833	15.4919	-0.523307	-1.43725	0.0243192	ENSG00000286219	ENSG00000286219	protein_coding
gene:ENSG00000286185	1	149390623..149556361	2.77254	0.77373	1.70968	0.32834	ENSG00000286185	ENSG00000286185	protein_coding
NBPF19	1	149475045..149556361	25.7464	-0.242917	-1.18338	0.177805	ENSG00000271383	ENSG00000271383	protein_coding
PPIAL4C	1	149583848..149584607	0.885166	-0.174881	-1.12887	0.853949	ENSG00000288867	ENSG00000288867	protein_coding
FCGR1A	1	149782671..149791675	17.8298	0.685908	1.60871	0.190889	ENSG00000150337	ENSG00000150337	protein_coding
H2BC18	1	complement(149782689..149812373)	1.10918	-2.57678	-5.96606	0.00270496	ENSG00000203814	ENSG00000203814	protein_coding
H3C13	1	complement(149813225..149813693)	0.657246	0.583349	1.49832	0.528801	ENSG00000183598	ENSG00000183598	protein_coding
H4C14	1	149832657..149839767	5.41766	0.252341	1.19114	0.592209	ENSG00000270882	ENSG00000270882	protein_coding
H3C14	1	complement(149840687..149841208)	0.0171309	-0.550917	-1.46502	0.689126	ENSG00000203811	ENSG00000203811	protein_coding
H2AC18	1	complement(149842218..149842750)	72.0952	-0.175911	-1.12968	0.610503	ENSG00000288825	ENSG00000288825	protein_coding
H2AC19	1	149851061..149851594	55.7566	-0.148876	-1.10871	0.659025	ENSG00000288859	ENSG00000288859	protein_coding
H3C15	1	149852608..149853125	1.24803	-1.30689	-2.47407	0.130601	ENSG00000203852	ENSG00000203852	protein_coding
H4C15	1	complement(149854045..149861159)	2.72823	0.159228	1.11669	0.841767	ENSG00000270276	ENSG00000270276	protein_coding
H2BC21	1	complement(149884459..149886682)	14.3066	-0.34137	-1.26696	0.330077	ENSG00000184678	ENSG00000184678	protein_coding
H2AC20	1	149886918..149887411	6.55653	-0.658191	-1.5781	0.224433	ENSG00000184260	ENSG00000184260	protein_coding
H2AC21	1	complement(149887469..149887965)	1.37532	-2.7461	-6.709	0.00664148	ENSG00000184270	ENSG00000184270	protein_coding
BOLA1	1	149887890..149900798	15.5418	0.316948	1.24569	0.390116	ENSG00000178096	ENSG00000178096	protein_coding
SV2A	1	complement(149903318..149917844)	4.40608	-0.283062	-1.21677	0.346388	ENSG00000159164	ENSG00000159164	protein_coding
SF3B4	1	complement(149923317..149927803)	132.315	-0.178528	-1.13173	0.185491	ENSG00000143368	ENSG00000143368	protein_coding
MTMR11	1	complement(149928651..149936879)	14.8463	-0.505157	-1.41928	0.242229	ENSG00000014914	ENSG00000014914	protein_coding
OTUD7B	1	complement(149937812..150010726)	2.7196	0.636239	1.55427	0.0459235	ENSG00000264522	ENSG00000264522	protein_coding
VPS45	1	150067279..150145329	6.24303	0.441337	1.35786	0.0934138	ENSG00000136631	ENSG00000136631	protein_coding
PLEKHO1	1	150149183..150164720	165.096	0.27401	1.20916	0.32401	ENSG00000023902	ENSG00000023902	protein_coding
ANP32E	1	complement(150218417..150236156)	35.3875	-0.141601	-1.10313	0.422879	ENSG00000143401	ENSG00000143401	protein_coding
CA14	1	150257251..150265078	0.512516	0.146986	1.10725	0.846416	ENSG00000118298	ENSG00000118298	protein_coding
APH1A	1	complement(150265399..150269580)	155.271	0.111126	1.08007	0.388098	ENSG00000117362	ENSG00000117362	protein_coding
C1orf54	1	150268200..150280916	10.1067	-0.309468	-1.23925	0.245546	ENSG00000118292	ENSG00000118292	protein_coding
CIART	1	150282543..150287093	0.535171	-0.713855	-1.64018	0.270961	ENSG00000159208	ENSG00000159208	protein_coding
MRPS21	1	150293861..150308979	63.3661	0.00842754	1.00586	0.95709	ENSG00000266472	ENSG00000266472	protein_coding
PRPF3	1	150321479..150353233	98.51	-0.0428567	-1.03015	0.738575	ENSG00000117360	ENSG00000117360	protein_coding
RPRD2	1	150363091..150476566	22.3534	-0.0822419	-1.05866	0.593882	ENSG00000163125	ENSG00000163125	protein_coding
TARS2	1	150487414..150507602	25.0407	0.32626	1.25376	0.0542043	ENSG00000143374	ENSG00000143374	protein_coding
ECM1	1	150508062..150513789	1.28926	-0.0956439	-1.06854	0.854179	ENSG00000143369	ENSG00000143369	protein_coding
ADAMTSL4	1	150549369..150560937	17.6742	0.298191	1.2296	0.470567	ENSG00000143382	ENSG00000143382	protein_coding
MCL1	1	complement(150560895..150579738)	577.763	-0.200595	-1.14917	0.317175	ENSG00000143384	ENSG00000143384	protein_coding
ENSA	1	complement(150600851..150629612)	66.6397	-0.221563	-1.166	0.184958	ENSG00000143420	ENSG00000143420	protein_coding
GOLPH3L	1	complement(150646230..150697154)	8.60181	0.376069	1.2978	0.201422	ENSG00000143457	ENSG00000143457	protein_coding
HORMAD1	1	complement(150698060..150720895)	0.508462	-1.13954	-2.20311	0.201595	ENSG00000143452	ENSG00000143452	protein_coding
CTSS	1	complement(150730079..150765957)	175.036	-0.146172	-1.10663	0.733035	ENSG00000163131	ENSG00000163131	protein_coding
CTSK	1	complement(150794880..150809577)	7.48964	0.152658	1.11162	0.611448	ENSG00000143387	ENSG00000143387	protein_coding
ARNT	1	complement(150809713..150876708)	32.3286	0.0452255	1.03184	0.747774	ENSG00000143437	ENSG00000143437	protein_coding
CTXND2	1	150887136..150913292	0	-0.0641632	-1.04548	0.96498	ENSG00000283324	ENSG00000283324	protein_coding
SETDB1	1	150926263..150964744	30.8025	0.106521	1.07663	0.462049	ENSG00000143379	ENSG00000143379	protein_coding
CERS2	1	complement(150960583..150975003)	65.0784	0.01443	1.01005	0.907425	ENSG00000143418	ENSG00000143418	protein_coding
ANXA9	1	150982249..150995634	1.62392	0.029834	1.02089	0.960721	ENSG00000143412	ENSG00000143412	protein_coding
MINDY1	1	complement(150996549..151008376)	9.07683	0.24182	1.18248	0.48414	ENSG00000143409	ENSG00000143409	protein_coding
PRUNE1	1	151008420..151035713	23.576	0.311789	1.24125	0.155367	ENSG00000143363	ENSG00000143363	protein_coding
BNIPL	1	151036321..151047720	0.772931	0.0551836	1.03899	0.928543	ENSG00000163141	ENSG00000163141	protein_coding
C1orf56	1	151047751..151051986	4.06096	-0.151249	-1.11053	0.648948	ENSG00000143443	ENSG00000143443	protein_coding
CDC42SE1	1	complement(151050971..151070325)	480.192	-0.0193463	-1.0135	0.87746	ENSG00000197622	ENSG00000197622	protein_coding
MLLT11	1	151060397..151069544	7.26863	-0.212086	-1.15836	0.397188	ENSG00000213190	ENSG00000213190	protein_coding
GABPB2	1	151070578..151125542	10.0495	0.133714	1.09711	0.562813	ENSG00000143458	ENSG00000143458	protein_coding
SEMA6C	1	complement(151131685..151146631)	2.76251	0.154367	1.11293	0.640287	ENSG00000143434	ENSG00000143434	protein_coding
TNFAIP8L2	1	151156649..151159749	30.1708	0.322259	1.25029	0.239449	ENSG00000163154	ENSG00000163154	protein_coding
SCNM1	1	151156664..151170296	32.4943	0.0133527	1.0093	0.938128	ENSG00000163156	ENSG00000163156	protein_coding
LYSMD1	1	complement(151159748..151165948)	2.96292	0.0503929	1.03555	0.899813	ENSG00000163155	ENSG00000163155	protein_coding
TMOD4	1	complement(151169986..151176284)	1.79246	-0.0652095	-1.04624	0.90199	ENSG00000163157	ENSG00000163157	protein_coding
VPS72	1	complement(151176304..151195321)	40.9101	0.204205	1.15205	0.286157	ENSG00000163159	ENSG00000163159	protein_coding
PIP5K1A	1	151197949..151249536	53.6128	-0.0608942	-1.04311	0.693687	ENSG00000143398	ENSG00000143398	protein_coding
PSMD4	1	151254709..151267479	124.33	0.0262671	1.01837	0.84787	ENSG00000159352	ENSG00000159352	protein_coding
ZNF687	1	151281618..151292176	30.0901	0.113278	1.08168	0.403955	ENSG00000143373	ENSG00000143373	protein_coding
PI4KB	1	complement(151291797..151327715)	68.2028	0.0208299	1.01454	0.849893	ENSG00000143393	ENSG00000143393	protein_coding
RFX5	1	complement(151340640..151347326)	66.5316	-0.246562	-1.18638	0.127988	ENSG00000143390	ENSG00000143390	protein_coding
SELENBP1	1	complement(151364304..151372707)	33.1308	-0.45171	-1.36766	0.49235	ENSG00000143416	ENSG00000143416	protein_coding
PSMB4	1	151399560..151401937	381.319	0.0019146	1.00133	0.987723	ENSG00000159377	ENSG00000159377	protein_coding
POGZ	1	complement(151402724..151459494)	43.3601	-0.200144	-1.14881	0.119742	ENSG00000143442	ENSG00000143442	protein_coding
CGN	1	151510510..151538692	0.205665	-0.668697	-1.58964	0.323001	ENSG00000143375	ENSG00000143375	protein_coding
TUFT1	1	151540305..151583583	5.33467	-0.593374	-1.50877	0.0880771	ENSG00000143367	ENSG00000143367	protein_coding
SNX27	1	151612006..151699091	15.2426	-0.00432776	-1.003	0.980685	ENSG00000143376	ENSG00000143376	protein_coding
CELF3	1	complement(151700058..151716803)	0.197042	1.63343	3.10249	0.0332069	ENSG00000159409	ENSG00000159409	protein_coding
RIIAD1	1	151710433..151729805	0.0081271	1.0951	2.13628	0.371589	ENSG00000178796	ENSG00000178796	protein_coding
MRPL9	1	complement(151759647..151763496)	85.2834	0.00900528	1.00626	0.956423	ENSG00000143436	ENSG00000143436	protein_coding
OAZ3	1	151762899..151771334	0.717287	0.312921	1.24222	0.544884	ENSG00000143450	ENSG00000143450	protein_coding
TDRKH	1	complement(151770107..151791416)	2.82267	0.0495124	1.03492	0.897672	ENSG00000182134	ENSG00000182134	protein_coding
LINGO4	1	complement(151800264..151805419)	0.141982	-2.04963	-4.13999	0.0249162	ENSG00000213171	ENSG00000213171	protein_coding
RORC	1	complement(151806071..151831845)	2.65183	0.734222	1.6635	0.190389	ENSG00000143365	ENSG00000143365	protein_coding
C2CD4D	1	complement(151837818..151840557)	0.848702	1.35897	2.56502	0.0844469	ENSG00000225556	ENSG00000225556	protein_coding
THEM5	1	complement(151847101..151853712)	0.797518	-0.456118	-1.37185	0.572344	ENSG00000196407	ENSG00000196407	protein_coding
THEM4	1	complement(151870866..151909637)	15.4602	0.0256602	1.01795	0.91145	ENSG00000159445	ENSG00000159445	protein_coding
S100A10	1	complement(151982915..151993859)	603.789	-0.602414	-1.51825	0.0325135	ENSG00000197747	ENSG00000197747	protein_coding
S100A11	1	complement(152032506..152047907)	881.375	-0.173671	-1.12792	0.549405	ENSG00000163191	ENSG00000163191	protein_coding
TCHHL1	1	complement(152084141..152089064)	0.0369202	-1.51139	-2.85085	0.0989248	ENSG00000182898	ENSG00000182898	protein_coding
TCHH	1	complement(152106317..152115444)	0.102063	-0.46784	-1.38304	0.616726	ENSG00000159450	ENSG00000159450	protein_coding
RPTN	1	complement(152153595..152159228)	0.050102	-1.93411	-3.82143	0.0920523	ENSG00000215853	ENSG00000215853	protein_coding
HRNR	1	complement(152212076..152224193)	0.245565	-0.477303	-1.39214	0.593373	ENSG00000197915	ENSG00000197915	protein_coding
FLG	1	complement(152302165..152325239)	0.17945	-2.76834	-6.81323	0.000851889	ENSG00000143631	ENSG00000143631	protein_coding
FLG2	1	complement(152348735..152360006)	0.0621417	1.16176	2.23729	0.241507	ENSG00000143520	ENSG00000143520	protein_coding
CRNN	1	complement(152409243..152414263)	0.0368129	-1.45861	-2.74843	0.17066	ENSG00000143536	ENSG00000143536	protein_coding
LCE5A	1	152510803..152512177	0.0722943	-2.02371	-4.06629	0.111881	ENSG00000186207	ENSG00000186207	protein_coding
CRCT1	1	152514482..152516008	0.049425	-1.44556	-2.72368	0.256229	ENSG00000169509	ENSG00000169509	protein_coding
LCE3E	1	complement(152565654..152566780)	0.0286649	-0.91423	-1.88456	0.491218	ENSG00000185966	ENSG00000185966	protein_coding
LCE3D	1	complement(152579381..152580516)	0.141949	-1.38212	-2.60652	0.294829	ENSG00000163202	ENSG00000163202	protein_coding
LCE3C	1	152600234..152601086	0.0931911	-1.66583	-3.17296	0.191999	ENSG00000244057	ENSG00000244057	protein_coding
LCE3B	1	152613811..152614098	0.0308048	-0.550917	-1.46502	0.689126	ENSG00000187238	ENSG00000187238	protein_coding
LCE3A	1	complement(152622834..152623103)	0.0328585	-0.550917	-1.46502	0.689126	ENSG00000185962	ENSG00000185962	protein_coding
LCE2D	1	152663380..152664659	0.0825635	-1.84682	-3.59706	0.144627	ENSG00000187223	ENSG00000187223	protein_coding
LCE2C	1	152675279..152676569	0.0425846	-1.20421	-2.30412	0.352778	ENSG00000187180	ENSG00000187180	protein_coding
LCE2B	1	152686123..152687397	0.0729588	-1.6657	-3.17267	0.193334	ENSG00000159455	ENSG00000159455	protein_coding
LCE2A	1	152698345..152699442	0.116161	-1.32696	-2.50874	0.324279	ENSG00000187173	ENSG00000187173	protein_coding
LCE4A	1	152708160..152709434	0.0288514	-0.91423	-1.88456	0.491218	ENSG00000187170	ENSG00000187170	protein_coding
KPLCE	1	152719522..152720470	0.0747886	-0.731654	-1.66054	0.506336	ENSG00000198854	ENSG00000198854	protein_coding
KPRP	1	152758025..152762056	0.0760943	0.787072	1.72557	0.346835	ENSG00000203786	ENSG00000203786	protein_coding
LCE1F	1	152775140..152777024	0.0855407	-1.30983	-2.47912	0.223081	ENSG00000240386	ENSG00000240386	protein_coding
LCE1E	1	152786214..152788426	0.0409783	-1.85985	-3.62969	0.147908	ENSG00000186226	ENSG00000186226	protein_coding
LCE1D	1	152796721..152798181	0.154292	-0.252429	-1.19121	0.800314	ENSG00000172155	ENSG00000172155	protein_coding
LCE1C	1	complement(152804832..152806651)	0.0741375	-1.86048	-3.6313	0.146953	ENSG00000197084	ENSG00000197084	protein_coding
LCE1B	1	152811971..152813108	0.0545717	-2.03188	-4.08938	0.115921	ENSG00000196734	ENSG00000196734	protein_coding
LCE1A	1	152827473..152828097	0.113559	-1.44162	-2.71626	0.270737	ENSG00000186844	ENSG00000186844	protein_coding
LCE6A	1	152842856..152843983	0.0138622	-0.550917	-1.46502	0.689126	ENSG00000235942	ENSG00000235942	protein_coding
LCE7A	1	152859996..152861252	0	#N/A	#N/A	#N/A	ENSG00000285946	ENSG00000285946	protein_coding
SMCP	1	152878322..152885047	0.0345654	-0.0352004	-1.0247	0.97131	ENSG00000163206	ENSG00000163206	protein_coding
IVL	1	152908546..152911886	0.118798	-0.576209	-1.49093	0.680732	ENSG00000163207	ENSG00000163207	protein_coding
SPRR5	1	152947206..152949255	0	#N/A	#N/A	#N/A	ENSG00000283227	ENSG00000283227	protein_coding
SPRR4	1	152970648..152972574	0.0358518	0.60828	1.52444	0.525222	ENSG00000184148	ENSG00000184148	protein_coding
SPRR1A	1	152984081..152985814	0.0294778	-0.214432	-1.16025	0.848762	ENSG00000169474	ENSG00000169474	protein_coding
SPRR3	1	153001747..153003856	0.035991	-0.745648	-1.67673	0.484865	ENSG00000163209	ENSG00000163209	protein_coding
SPRR1B	1	153031203..153032900	0.0601904	-1.44556	-2.72369	0.25763	ENSG00000169469	ENSG00000169469	protein_coding
SPRR2D	1	complement(153039732..153041931)	0.0590328	-1.31634	-2.49034	0.220615	ENSG00000163216	ENSG00000163216	protein_coding
SPRR2A	1	complement(153056120..153057512)	0.0655228	-1.66553	-3.17231	0.193954	ENSG00000241794	ENSG00000241794	protein_coding
SPRR2B	1	complement(153070226..153071611)	0.0512761	-1.44556	-2.72369	0.256229	ENSG00000196805	ENSG00000196805	protein_coding
SPRR2E	1	complement(153093135..153106184)	0	-0.0641632	-1.04548	0.96498	ENSG00000203785	ENSG00000203785	protein_coding
SPRR2F	1	complement(153112121..153113516)	0.0262868	-0.91423	-1.88456	0.491218	ENSG00000244094	ENSG00000244094	protein_coding
SPRR2G	1	complement(153149582..153150890)	0.0451874	-0.504402	-1.41854	0.642409	ENSG00000159516	ENSG00000159516	protein_coding
LELP1	1	153203430..153205120	0.0662074	-1.44556	-2.72368	0.256416	ENSG00000203784	ENSG00000203784	protein_coding
PRR9	1	153217584..153219310	0.0209978	-1.20421	-2.30412	0.352778	ENSG00000203783	ENSG00000203783	protein_coding
LORICRIN	1	153259687..153262124	0.177486	0.228822	1.17188	0.820085	ENSG00000203782	ENSG00000203782	protein_coding
PGLYRP3	1	complement(153297116..153312952)	0.0336192	-2.33073	-5.0306	0.0690485	ENSG00000159527	ENSG00000159527	protein_coding
PGLYRP4	1	complement(153330120..153348841)	0.0143736	-0.750002	-1.68179	0.487084	ENSG00000163218	ENSG00000163218	protein_coding
S100A9	1	153357854..153361023	3234.66	-0.224182	-1.16811	0.603332	ENSG00000163220	ENSG00000163220	protein_coding
S100A12	1	complement(153373711..153375621)	250.987	-0.706285	-1.6316	0.0667983	ENSG00000163221	ENSG00000163221	protein_coding
S100A8	1	complement(153390032..153391073)	1693.34	0.0236452	1.01652	0.946622	ENSG00000143546	ENSG00000143546	protein_coding
S100A7A	1	153416520..153423222	0.00199008	-0.550917	-1.46502	0.689126	ENSG00000184330	ENSG00000184330	protein_coding
S100A7	1	complement(153457744..153460651)	0.0162874	-0.553193	-1.46733	0.691473	ENSG00000143556	ENSG00000143556	protein_coding
S100A6	1	complement(153534599..153536244)	734.931	-0.160592	-1.11775	0.588471	ENSG00000197956	ENSG00000197956	protein_coding
S100A5	1	complement(153537147..153541765)	0.808374	-0.0214342	-1.01497	0.977615	ENSG00000196420	ENSG00000196420	protein_coding
S100A4	1	complement(153543613..153550136)	743.605	-0.0775993	-1.05526	0.81981	ENSG00000196154	ENSG00000196154	protein_coding
S100A3	1	complement(153547329..153549258)	0.199558	0.0675433	1.04793	0.939278	ENSG00000188015	ENSG00000188015	protein_coding
S100A2	1	complement(153561108..153567890)	1.26987	-1.0696	-2.09885	0.13206	ENSG00000196754	ENSG00000196754	protein_coding
S100A16	1	complement(153606886..153613145)	0.196665	0.350014	1.27457	0.687782	ENSG00000188643	ENSG00000188643	protein_coding
S100A14	1	complement(153614255..153616986)	0.0452714	-0.208693	-1.15564	0.828936	ENSG00000189334	ENSG00000189334	protein_coding
S100A13	1	complement(153618779..153634412)	4.25157	-0.335171	-1.26153	0.34641	ENSG00000189171	ENSG00000189171	protein_coding
S100A1	1	153627926..153632039	0.72344	-0.135337	-1.09835	0.866841	ENSG00000160678	ENSG00000160678	protein_coding
CHTOP	1	153633982..153646306	68.2449	-0.0164082	-1.01144	0.880888	ENSG00000160679	ENSG00000160679	protein_coding
SNAPIN	1	153658703..153661852	49.0388	0.13763	1.1001	0.371218	ENSG00000143553	ENSG00000143553	protein_coding
ILF2	1	complement(153661788..153671028)	183.588	-0.28286	-1.2166	0.0590328	ENSG00000143621	ENSG00000143621	protein_coding
NPR1	1	153678688..153693992	0.0521596	-1.42977	-2.69404	0.117673	ENSG00000169418	ENSG00000169418	protein_coding
INTS3	1	153728050..153774808	33.6391	0.0447856	1.03153	0.895126	ENSG00000143624	ENSG00000143624	protein_coding
SLC27A3	1	153774354..153780157	15.1239	0.56697	1.48141	0.0721953	ENSG00000143554	ENSG00000143554	protein_coding
GATAD2B	1	complement(153789030..153923360)	45.8074	0.0230624	1.01611	0.925434	ENSG00000143614	ENSG00000143614	protein_coding
DENND4B	1	complement(153929501..153946718)	106.859	0.145898	1.10642	0.383631	ENSG00000198837	ENSG00000198837	protein_coding
CRTC2	1	complement(153947669..153958615)	273.689	0.101884	1.07317	0.613533	ENSG00000160741	ENSG00000160741	protein_coding
SLC39A1	1	complement(153959099..153968184)	32.2906	-0.162569	-1.11928	0.30413	ENSG00000143570	ENSG00000143570	protein_coding
gene:ENSG00000285779	1	complement(153959151..153975887)	0.301732	1.90685	3.74988	0.117215	ENSG00000285779	ENSG00000285779	protein_coding
CREB3L4	1	153967534..153974361	8.88557	-0.106466	-1.07659	0.657873	ENSG00000143578	ENSG00000143578	protein_coding
JTB	1	complement(153974269..153977674)	189.845	0.177344	1.1308	0.134058	ENSG00000143543	ENSG00000143543	protein_coding
gene:ENSG00000285641	1	complement(153975850..153986246)	6.66501	1.01402	2.01953	0.126576	ENSG00000285641	ENSG00000285641	protein_coding
RAB13	1	complement(153981617..153986358)	6.86509	-0.502281	-1.41645	0.286321	ENSG00000143545	ENSG00000143545	protein_coding
RPS27	1	153990762..153992155	11980.9	-0.00600365	-1.00417	0.969149	ENSG00000177954	ENSG00000177954	protein_coding
NUP210L	1	complement(153992690..154155116)	0.0751136	-0.888707	-1.85152	0.321487	ENSG00000143552	ENSG00000143552	protein_coding
TPM3	1	complement(154155308..154194648)	91.5501	-0.209994	-1.15668	0.175475	ENSG00000143549	ENSG00000143549	protein_coding
CFAP141	1	complement(154199085..154206333)	2.05017	1.01523	2.02123	0.168485	ENSG00000163263	ENSG00000163263	protein_coding
C1orf43	1	complement(154206696..154220637)	116.594	-0.0238192	-1.01665	0.852378	ENSG00000143612	ENSG00000143612	protein_coding
UBAP2L	1	154220179..154271510	94.9735	-0.259717	-1.19724	0.0755523	ENSG00000143569	ENSG00000143569	protein_coding
HAX1	1	154272355..154275875	69.7151	0.0764494	1.05442	0.597256	ENSG00000143575	ENSG00000143575	protein_coding
AQP10	1	154321090..154325325	0.607835	0.0573574	1.04056	0.94661	ENSG00000143595	ENSG00000143595	protein_coding
ATP8B2	1	154325525..154351304	49.0277	0.0387472	1.02722	0.841511	ENSG00000143515	ENSG00000143515	protein_coding
IL6R	1	154405193..154469450	64.011	-0.60769	-1.52382	0.037315	ENSG00000160712	ENSG00000160712	protein_coding
SHE	1	complement(154469772..154502412)	0.115718	-0.3441	-1.26936	0.651357	ENSG00000169291	ENSG00000169291	protein_coding
TDRD10	1	154502219..154548147	0.0503526	0.958519	1.94331	0.282728	ENSG00000163239	ENSG00000163239	protein_coding
UBE2Q1	1	complement(154548577..154559028)	69.2314	0.00301094	1.00209	0.982392	ENSG00000160714	ENSG00000160714	protein_coding
CHRNB2	1	154567778..154580013	0.463908	0.882498	1.84356	0.129601	ENSG00000160716	ENSG00000160716	protein_coding
ADAR	1	complement(154581695..154628013)	174.922	0.0761919	1.05423	0.604727	ENSG00000160710	ENSG00000160710	protein_coding
KCNN3	1	complement(154697455..154870281)	0.0291545	1.14307	2.20851	0.201855	ENSG00000143603	ENSG00000143603	protein_coding
PMVK	1	complement(154924740..154936719)	21.031	0.125484	1.09087	0.666944	ENSG00000163344	ENSG00000163344	protein_coding
PBXIP1	1	complement(154944076..154956123)	329.052	0.0189337	1.01321	0.914614	ENSG00000163346	ENSG00000163346	protein_coding
PYGO2	1	complement(154957026..154963853)	51.6135	0.158262	1.11594	0.501755	ENSG00000163348	ENSG00000163348	protein_coding
SHC1	1	complement(154962298..154974395)	54.5227	0.0689462	1.04895	0.62743	ENSG00000160691	ENSG00000160691	protein_coding
CKS1B	1	154974653..154979251	10.425	0.017097	1.01192	0.955652	ENSG00000173207	ENSG00000173207	protein_coding
FLAD1	1	154983338..154993111	21.5134	0.166962	1.12269	0.285091	ENSG00000160688	ENSG00000160688	protein_coding
LENEP	1	154993586..154994315	0.0462778	0.0400449	1.02815	0.968399	ENSG00000163352	ENSG00000163352	protein_coding
ZBTB7B	1	155002630..155018523	45.4243	0.526183	1.44011	0.0550773	ENSG00000160685	ENSG00000160685	protein_coding
DCST2	1	complement(155018520..155033781)	0.716229	0.40075	1.32019	0.492545	ENSG00000163354	ENSG00000163354	protein_coding
DCST1	1	155033824..155050930	0.235385	-0.542592	-1.45659	0.486732	ENSG00000163357	ENSG00000163357	protein_coding
ADAM15	1	155050566..155062775	32.7635	0.1985	1.1475	0.482432	ENSG00000143537	ENSG00000143537	protein_coding
EFNA4	1	155063737..155069553	4.78591	0.410126	1.3288	0.356727	ENSG00000243364	ENSG00000243364	protein_coding
EFNA4-EFNA3	1	155063748..155086807	0.56253	-2.99987	-7.99927	0.00679854	ENSG00000251246	ENSG00000251246	protein_coding
EFNA3	1	155078837..155087538	1.33684	0.482061	1.39674	0.463419	ENSG00000143590	ENSG00000143590	protein_coding
EFNA1	1	155127876..155134899	19.988	-0.255702	-1.19392	0.551476	ENSG00000169242	ENSG00000169242	protein_coding
SLC50A1	1	155135344..155138857	38.9931	-0.280175	-1.21434	0.131016	ENSG00000169241	ENSG00000169241	protein_coding
DPM3	1	complement(155139891..155140595)	29.8003	0.391038	1.31134	0.14089	ENSG00000179085	ENSG00000179085	protein_coding
KRTCAP2	1	complement(155169408..155173475)	101.874	0.0998219	1.07164	0.54564	ENSG00000163463	ENSG00000163463	protein_coding
gene:ENSG00000273088	1	complement(155169409..155187272)	4.97992	-0.264869	-1.20153	0.608794	ENSG00000273088	ENSG00000273088	protein_coding
TRIM46	1	155173787..155184971	1.91473	-0.402113	-1.32144	0.362518	ENSG00000163462	ENSG00000163462	protein_coding
MUC1	1	complement(155185824..155192916)	5.21931	0.825028	1.77157	0.0492612	ENSG00000185499	ENSG00000185499	protein_coding
THBS3	1	complement(155195588..155209051)	18.9431	-0.0292831	-1.0205	0.872724	ENSG00000169231	ENSG00000169231	protein_coding
MTX1	1	155208695..155213824	50.1808	0.226618	1.17009	0.219579	ENSG00000173171	ENSG00000173171	protein_coding
GBA1	1	complement(155234452..155244699)	32.8949	0.1387	1.10091	0.485825	ENSG00000177628	ENSG00000177628	protein_coding
ENTREP3	1	complement(155247205..155255483)	8.02521	-0.145819	-1.10636	0.605446	ENSG00000160767	ENSG00000160767	protein_coding
SCAMP3	1	complement(155255979..155262433)	54.2268	0.0198043	1.01382	0.883957	ENSG00000116521	ENSG00000116521	protein_coding
CLK2	1	complement(155262868..155278491)	91.892	0.15007	1.10962	0.280649	ENSG00000176444	ENSG00000176444	protein_coding
HCN3	1	155277463..155289848	1.08853	-0.0156774	-1.01093	0.973455	ENSG00000143630	ENSG00000143630	protein_coding
PKLR	1	complement(155289293..155301438)	1.61319	1.21866	2.32731	0.119278	ENSG00000143627	ENSG00000143627	protein_coding
FDPS	1	155308748..155320666	65.761	0.0645021	1.04572	0.670771	ENSG00000160752	ENSG00000160752	protein_coding
RUSC1	1	155320894..155331114	8.63299	0.0529636	1.03739	0.809522	ENSG00000160753	ENSG00000160753	protein_coding
ASH1L	1	complement(155335268..155563162)	22.9866	-0.165658	-1.12168	0.331233	ENSG00000116539	ENSG00000116539	protein_coding
MSTO1	1	155563235..155614951	28.0127	0.195932	1.14546	0.313085	ENSG00000125459	ENSG00000125459	protein_coding
gene:ENSG00000287839	1	complement(155626755..155648640)	6.35603	0.258595	1.19631	0.448956	ENSG00000287839	ENSG00000287839	protein_coding
YY1AP1	1	complement(155659446..155689334)	61.3587	-0.151404	-1.11065	0.384097	ENSG00000163374	ENSG00000163374	protein_coding
DAP3	1	155687960..155739010	77.0335	-0.223502	-1.16756	0.0742777	ENSG00000132676	ENSG00000132676	protein_coding
GON4L	1	complement(155749659..155859400)	43.7151	0.0904239	1.06468	0.535166	ENSG00000116580	ENSG00000116580	protein_coding
SYT11	1	155859567..155885199	10.9377	0.463124	1.37852	0.0662826	ENSG00000132718	ENSG00000132718	protein_coding
RIT1	1	complement(155897808..155911404)	66.1292	-0.302753	-1.2335	0.16285	ENSG00000143622	ENSG00000143622	protein_coding
KHDC4	1	complement(155913045..155934413)	28.2914	-0.122061	-1.08829	0.427775	ENSG00000132680	ENSG00000132680	protein_coding
RXFP4	1	155941638..155943087	3.48926	-0.441194	-1.35773	0.37111	ENSG00000173080	ENSG00000173080	protein_coding
ARHGEF2	1	complement(155946851..156007070)	83.7882	-0.278321	-1.21278	0.246704	ENSG00000116584	ENSG00000116584	protein_coding
SSR2	1	complement(156009048..156020951)	226.182	-0.0430323	-1.03028	0.756471	ENSG00000163479	ENSG00000163479	protein_coding
UBQLN4	1	complement(156035299..156053798)	29.4147	-0.330154	-1.25715	0.0589546	ENSG00000160803	ENSG00000160803	protein_coding
LAMTOR2	1	156054782..156058506	57.927	0.128306	1.09301	0.605126	ENSG00000116586	ENSG00000116586	protein_coding
RAB25	1	156061160..156070504	5.71507	0.197699	1.14687	0.649127	ENSG00000132698	ENSG00000132698	protein_coding
MEX3A	1	complement(156072013..156082465)	0.403249	-0.635095	-1.55304	0.247872	ENSG00000254726	ENSG00000254726	protein_coding
LMNA	1	156082572..156140081	50.5002	-0.745103	-1.67609	0.109708	ENSG00000160789	ENSG00000160789	protein_coding
SEMA4A	1	156147366..156177752	22.9597	0.199573	1.14836	0.569529	ENSG00000196189	ENSG00000196189	protein_coding
SLC25A44	1	156193932..156212796	46.9581	0.0307662	1.02155	0.842637	ENSG00000160785	ENSG00000160785	protein_coding
PMF1-BGLAP	1	156212982..156243332	4.27337	0.138531	1.10078	0.835148	ENSG00000260238	ENSG00000260238	protein_coding
PMF1	1	156212993..156240042	62.5278	-0.0421599	-1.02965	0.790265	ENSG00000160783	ENSG00000160783	protein_coding
BGLAP	1	156242184..156243317	1.90771	-0.249447	-1.18875	0.773046	ENSG00000242252	ENSG00000242252	protein_coding
PAQR6	1	complement(156243320..156248117)	7.80251	0.183628	1.13574	0.610711	ENSG00000160781	ENSG00000160781	protein_coding
SMG5	1	complement(156249224..156282825)	82.2056	-0.0517611	-1.03653	0.712502	ENSG00000198952	ENSG00000198952	protein_coding
TMEM79	1	156282935..156293185	7.46683	0.324892	1.25257	0.338846	ENSG00000163472	ENSG00000163472	protein_coding
GLMP	1	complement(156290089..156295689)	13.3154	0.237044	1.17858	0.321744	ENSG00000198715	ENSG00000198715	protein_coding
VHLL	1	complement(156298624..156299307)	0.120186	0.0515737	1.03639	0.954693	ENSG00000189030	ENSG00000189030	protein_coding
CCT3	1	complement(156308968..156367873)	124.32	-0.142571	-1.10387	0.318471	ENSG00000163468	ENSG00000163468	protein_coding
TSACC	1	156337314..156346995	0.0845668	-0.541027	-1.45501	0.569241	ENSG00000163467	ENSG00000163467	protein_coding
RHBG	1	156369211..156385219	0.0200719	-0.995793	-1.99418	0.379158	ENSG00000132677	ENSG00000132677	protein_coding
MEF2D	1	complement(156463727..156500779)	117.588	-0.207002	-1.15429	0.20022	ENSG00000116604	ENSG00000116604	protein_coding
IQGAP3	1	complement(156525405..156572604)	4.01857	0.362768	1.28589	0.444314	ENSG00000183856	ENSG00000183856	protein_coding
TTC24	1	156579723..156587719	17.2208	-0.00107977	-1.00075	0.996635	ENSG00000187862	ENSG00000187862	protein_coding
NAXE	1	156591756..156609507	10.4045	0.144516	1.10536	0.552385	ENSG00000163382	ENSG00000163382	protein_coding
GPATCH4	1	complement(156594301..156601496)	28.1716	-0.244484	-1.18467	0.206936	ENSG00000160818	ENSG00000160818	protein_coding
HAPLN2	1	156619331..156625725	0.1448	-0.661982	-1.58226	0.468336	ENSG00000132702	ENSG00000132702	protein_coding
BCAN	1	156641390..156659532	0.135465	-1.38936	-2.61963	0.150456	ENSG00000132692	ENSG00000132692	protein_coding
NES	1	complement(156668763..156677407)	0.0763361	-2.03298	-4.09249	0.0537872	ENSG00000132688	ENSG00000132688	protein_coding
CRABP2	1	complement(156699606..156705816)	7.34037	0.384227	1.30516	0.467638	ENSG00000143320	ENSG00000143320	protein_coding
ISG20L2	1	complement(156720796..156728766)	31.1384	0.013005	1.00906	0.932925	ENSG00000143319	ENSG00000143319	protein_coding
METTL25B	1	156728442..156736960	17.3975	0.349292	1.27394	0.0896292	ENSG00000143303	ENSG00000143303	protein_coding
MRPL24	1	complement(156737303..156741590)	24.9084	0.254551	1.19296	0.282958	ENSG00000143314	ENSG00000143314	protein_coding
HDGF	1	complement(156742109..156766925)	154.109	0.0197533	1.01379	0.89393	ENSG00000143321	ENSG00000143321	protein_coding
PRCC	1	156750610..156800815	87.5382	-0.0873554	-1.06242	0.516967	ENSG00000143294	ENSG00000143294	protein_coding
SH2D2A	1	complement(156806240..156816848)	120.027	0.775684	1.712	0.00335656	ENSG00000027869	ENSG00000027869	protein_coding
NTRK1	1	156815636..156881850	0.750824	0.155071	1.11348	0.752454	ENSG00000198400	ENSG00000198400	protein_coding
INSRR	1	complement(156840063..156859117)	0.155558	0.676944	1.59875	0.46146	ENSG00000027644	ENSG00000027644	protein_coding
PEAR1	1	156893698..156916429	2.35114	-0.231623	-1.17416	0.683506	ENSG00000187800	ENSG00000187800	protein_coding
LRRC71	1	156920632..156933094	0.0357468	-0.711601	-1.63762	0.485988	ENSG00000160838	ENSG00000160838	protein_coding
ARHGEF11	1	complement(156934840..157046903)	11.922	0.193148	1.14326	0.523619	ENSG00000132694	ENSG00000132694	protein_coding
ETV3L	1	complement(157092043..157112412)	0.14585	0.91488	1.88541	0.261134	ENSG00000253831	ENSG00000253831	protein_coding
ETV3	1	complement(157121191..157138474)	31.2901	-0.24461	-1.18477	0.22095	ENSG00000117036	ENSG00000117036	protein_coding
FCRL5	1	complement(157513377..157552515)	6.97742	-0.211155	-1.15761	0.661362	ENSG00000143297	ENSG00000143297	protein_coding
FCRL4	1	complement(157573747..157598085)	0.115011	1.89361	3.71563	0.0328553	ENSG00000163518	ENSG00000163518	protein_coding
FCRL3	1	complement(157674321..157700769)	18.3256	0.159192	1.11666	0.707538	ENSG00000160856	ENSG00000160856	protein_coding
FCRL2	1	complement(157745733..157777132)	24.8622	-0.286092	-1.21933	0.603222	ENSG00000132704	ENSG00000132704	protein_coding
FCRL1	1	complement(157792249..157820120)	55.9175	-0.703432	-1.62837	0.212364	ENSG00000163534	ENSG00000163534	protein_coding
CD5L	1	complement(157830911..157898256)	0.0442785	-1.94022	-3.83765	0.121756	ENSG00000073754	ENSG00000073754	protein_coding
KIRREL1	1	157993273..158100262	0.879207	-0.327401	-1.25475	0.666776	ENSG00000183853	ENSG00000183853	protein_coding
SMIM42	1	complement(158127287..158128301)	0	#N/A	#N/A	#N/A	ENSG00000288460	ENSG00000288460	protein_coding
CD1D	1	158178030..158186427	17.2852	0.725676	1.65368	0.0650928	ENSG00000158473	ENSG00000158473	protein_coding
CD1A	1	158254424..158258269	1.19862	-0.269618	-1.20549	0.725827	ENSG00000158477	ENSG00000158477	protein_coding
CD1C	1	158289923..158294774	18.549	0.320632	1.24888	0.566285	ENSG00000158481	ENSG00000158481	protein_coding
CD1B	1	complement(158327951..158331531)	0.377712	0.483642	1.39827	0.575456	ENSG00000158485	ENSG00000158485	protein_coding
CD1E	1	158353696..158357553	1.03378	1.69845	3.24551	0.0605702	ENSG00000158488	ENSG00000158488	protein_coding
OR10T2	1	complement(158398522..158399466)	0.0281644	-0.504373	-1.41851	0.642426	ENSG00000186306	ENSG00000186306	protein_coding
OR10K2	1	complement(158418210..158426237)	0.0117391	-1.44556	-2.72368	0.257044	ENSG00000180708	ENSG00000180708	protein_coding
OR10K1	1	158461574..158470857	0.0138406	-0.0559792	-1.03956	0.948132	ENSG00000173285	ENSG00000173285	protein_coding
OR10R2	1	158472220..158480936	0.0153094	-0.214428	-1.16024	0.848765	ENSG00000198965	ENSG00000198965	protein_coding
OR6Y1	1	complement(158544550..158554405)	0.0136221	-2.17406	-4.51293	0.0858127	ENSG00000197532	ENSG00000197532	protein_coding
OR6P1	1	complement(158560606..158570580)	0.00545118	-0.214319	-1.16016	0.848837	ENSG00000186440	ENSG00000186440	protein_coding
OR10X1	1	complement(158578919..158579899)	0	-0.0641632	-1.04548	0.965033	ENSG00000279111	ENSG00000279111	protein_coding
OR10Z1	1	158605268..158612514	1.16734	0.543828	1.45784	0.484104	ENSG00000198967	ENSG00000198967	protein_coding
SPTA1	1	complement(158610704..158686715)	13.6812	-0.733534	-1.66271	0.258011	ENSG00000163554	ENSG00000163554	protein_coding
OR6K2	1	complement(158699678..158700652)	0.0347268	-0.745674	-1.67676	0.481379	ENSG00000196171	ENSG00000196171	protein_coding
OR6K3	1	complement(158716327..158720720)	0.150925	-0.818717	-1.76384	0.382138	ENSG00000203757	ENSG00000203757	protein_coding
OR6N1	1	complement(158747814..158772195)	0.238562	1.45808	2.74743	0.106053	ENSG00000197403	ENSG00000197403	protein_coding
OR6K6	1	158754720..158755891	0.0521727	-2.07633	-4.21733	0.137901	ENSG00000180433	ENSG00000180433	protein_coding
OR6N2	1	complement(158774222..158781204)	0.0900857	-0.909918	-1.87894	0.335185	ENSG00000188340	ENSG00000188340	protein_coding
MNDA	1	158831351..158849506	77.1138	0.45236	1.36828	0.373663	ENSG00000163563	ENSG00000163563	protein_coding
PYHIN1	1	158930796..158977059	31.4977	0.571804	1.48638	0.0655161	ENSG00000163564	ENSG00000163564	protein_coding
IFI16	1	158999968..159055155	153.366	0.119765	1.08656	0.428313	ENSG00000163565	ENSG00000163565	protein_coding
PYDC5	1	complement(158999971..159002751)	0.801671	0.110255	1.07942	0.859337	ENSG00000289721	ENSG00000289721	protein_coding
AIM2	1	complement(159056129..159187843)	1.49703	0.785498	1.72369	0.08195	ENSG00000163568	ENSG00000163568	protein_coding
CADM3	1	159171609..159203313	0.0089761	-0.35411	-1.2782	0.741229	ENSG00000162706	ENSG00000162706	protein_coding
ACKR1	1	159204875..159206500	2.62744	0.105817	1.0761	0.89748	ENSG00000213088	ENSG00000213088	protein_coding
FCER1A	1	159289714..159308224	11.7237	0.000376664	1.00026	0.999541	ENSG00000179639	ENSG00000179639	protein_coding
OR10J3	1	complement(159313720..159314659)	0.0188762	-0.214319	-1.16016	0.848837	ENSG00000196266	ENSG00000196266	protein_coding
OR10J4	1	159432204..159433138	0	-0.0641632	-1.04548	0.96498	ENSG00000249730	ENSG00000249730	protein_coding
OR10J1	1	159437845..159443078	0.0146963	-1.84813	-3.60033	0.144399	ENSG00000196184	ENSG00000196184	protein_coding
OR10J5	1	complement(159535078..159536007)	0.0286187	-1.20421	-2.30412	0.352778	ENSG00000184155	ENSG00000184155	protein_coding
APCS	1	159587826..159588865	0.0191823	-0.91423	-1.88456	0.491218	ENSG00000132703	ENSG00000132703	protein_coding
CRP	1	complement(159712289..159714589)	0.0282135	1.21238	2.31719	0.149659	ENSG00000132693	ENSG00000132693	protein_coding
DUSP23	1	159780932..159782543	16.8629	0.337534	1.26359	0.432972	ENSG00000158716	ENSG00000158716	protein_coding
FCRL6	1	159800511..159816257	25.8909	1.19036	2.28209	0.0514549	ENSG00000181036	ENSG00000181036	protein_coding
SLAMF8	1	159826811..159837492	0.88394	0.20904	1.15592	0.758801	ENSG00000158714	ENSG00000158714	protein_coding
gene:ENSG00000256029	1	complement(159834474..159873053)	1.50716	0.104023	1.07477	0.808876	ENSG00000256029	ENSG00000256029	protein_coding
VSIG8	1	complement(159854316..159862657)	0.0734694	-0.370803	-1.29307	0.72249	ENSG00000243284	ENSG00000243284	protein_coding
CFAP45	1	complement(159872364..159900165)	4.27653	0.299092	1.23037	0.50329	ENSG00000213085	ENSG00000213085	protein_coding
gene:ENSG00000279430	1	complement(159910094..159910554)	0	#N/A	#N/A	#N/A	ENSG00000279430	ENSG00000279430	TEC
TAGLN2	1	complement(159918107..159925507)	791.957	-0.311471	-1.24097	0.082234	ENSG00000158710	ENSG00000158710	protein_coding
IGSF9	1	complement(159927039..159945613)	0.151096	-0.852788	-1.80599	0.305752	ENSG00000085552	ENSG00000085552	protein_coding
SLAMF9	1	complement(159951492..159954237)	0.752677	-0.998912	-1.99849	0.244169	ENSG00000162723	ENSG00000162723	protein_coding
KCNJ10	1	complement(159998651..160070483)	0.066919	-0.196379	-1.14582	0.814814	ENSG00000177807	ENSG00000177807	protein_coding
PIGM	1	complement(160024953..160031990)	3.94844	0.268007	1.20414	0.299181	ENSG00000143315	ENSG00000143315	protein_coding
KCNJ9	1	160081538..160090563	0.0962089	-0.115392	-1.08327	0.889039	ENSG00000162728	ENSG00000162728	protein_coding
IGSF8	1	complement(160091340..160098943)	35.799	0.253462	1.19206	0.308746	ENSG00000162729	ENSG00000162729	protein_coding
ATP1A2	1	160115759..160143591	0.019952	1.83538	3.56866	0.0587114	ENSG00000018625	ENSG00000018625	protein_coding
ATP1A4	1	160151586..160186980	0.251058	-1.31935	-2.49553	0.0828579	ENSG00000132681	ENSG00000132681	protein_coding
CASQ1	1	160190575..160201886	1.52393	0.061649	1.04366	0.925425	ENSG00000143318	ENSG00000143318	protein_coding
PEA15	1	160205380..160215376	59.2843	-0.342299	-1.26778	0.156959	ENSG00000162734	ENSG00000162734	protein_coding
DCAF8	1	complement(160215715..160262549)	94.5014	-0.130842	-1.09493	0.327292	ENSG00000132716	ENSG00000132716	protein_coding
gene:ENSG00000258465	1	complement(160216800..160285130)	1.39906	-1.07783	-2.11086	0.315993	ENSG00000258465	ENSG00000258465	protein_coding
PEX19	1	complement(160276807..160286348)	32.4876	0.083175	1.05935	0.520061	ENSG00000162735	ENSG00000162735	protein_coding
COPA	1	complement(160288594..160343566)	108.14	-0.13692	-1.09956	0.39561	ENSG00000122218	ENSG00000122218	protein_coding
NCSTN	1	160343294..160358952	67.9016	-0.0322042	-1.02257	0.803399	ENSG00000162736	ENSG00000162736	protein_coding
NHLH1	1	160367071..160372846	1.85919	0.233338	1.17555	0.646135	ENSG00000171786	ENSG00000171786	protein_coding
VANGL2	1	160400564..160428678	1.16197	-0.162026	-1.11886	0.737346	ENSG00000162738	ENSG00000162738	protein_coding
SLAMF6	1	complement(160485030..160523262)	29.7554	0.617667	1.53439	0.0879455	ENSG00000162739	ENSG00000162739	protein_coding
CD84	1	complement(160541095..160579516)	16.2855	0.396377	1.3162	0.198418	ENSG00000066294	ENSG00000066294	protein_coding
SLAMF1	1	complement(160608106..160647044)	20.1949	-0.29591	-1.22766	0.226165	ENSG00000117090	ENSG00000117090	protein_coding
CD48	1	complement(160678746..160711831)	171.214	0.0975821	1.06998	0.580779	ENSG00000117091	ENSG00000117091	protein_coding
SLAMF7	1	160739057..160754821	25.3757	0.320758	1.24899	0.421041	ENSG00000026751	ENSG00000026751	protein_coding
LY9	1	160796074..160828483	63.4469	-0.698842	-1.6232	0.0440811	ENSG00000122224	ENSG00000122224	protein_coding
CD244	1	complement(160830160..160862887)	31.5821	0.259955	1.19744	0.434099	ENSG00000122223	ENSG00000122223	protein_coding
ITLN1	1	complement(160876540..160885180)	1.29366	0.233162	1.17541	0.79029	ENSG00000179914	ENSG00000179914	protein_coding
ITLN2	1	complement(160945025..160954809)	0.0576706	-2.00027	-4.00074	0.0821565	ENSG00000158764	ENSG00000158764	protein_coding
F11R	1	complement(160995211..161021175)	29.8693	0.021107	1.01474	0.913756	ENSG00000158769	ENSG00000158769	protein_coding
gene:ENSG00000270149	1	complement(160997957..161038962)	7.24818	-0.667546	-1.58837	0.355129	ENSG00000270149	ENSG00000270149	protein_coding
TSTD1	1	complement(161037631..161038977)	62.4467	0.134474	1.09769	0.689252	ENSG00000215845	ENSG00000215845	protein_coding
USF1	1	complement(161039251..161045977)	164.313	0.32	1.24833	0.0955909	ENSG00000158773	ENSG00000158773	protein_coding
ARHGAP30	1	complement(161046946..161069970)	261.82	-0.0141627	-1.00987	0.923968	ENSG00000186517	ENSG00000186517	protein_coding
NECTIN4	1	complement(161070998..161089558)	3.85709	-0.524353	-1.43829	0.574897	ENSG00000143217	ENSG00000143217	protein_coding
KLHDC9	1	161098361..161100346	0.429701	-0.127249	-1.09221	0.893784	ENSG00000162755	ENSG00000162755	protein_coding
PFDN2	1	complement(161100556..161118055)	95.0106	-0.354098	-1.27819	0.0813231	ENSG00000143256	ENSG00000143256	protein_coding
NIT1	1	161118086..161125445	16.8046	0.0682426	1.04844	0.709778	ENSG00000158793	ENSG00000158793	protein_coding
DEDD	1	complement(161120974..161132688)	64.4683	-0.172146	-1.12673	0.255934	ENSG00000158796	ENSG00000158796	protein_coding
UFC1	1	161152776..161158856	150.496	-0.182541	-1.13488	0.230447	ENSG00000143222	ENSG00000143222	protein_coding
USP21	1	161159450..161165723	29.4542	0.180316	1.13313	0.32738	ENSG00000143258	ENSG00000143258	protein_coding
PPOX	1	161166056..161178013	15.1015	0.0801848	1.05715	0.718462	ENSG00000143224	ENSG00000143224	protein_coding
B4GALT3	1	complement(161171310..161177968)	46.7579	0.00125796	1.00087	0.993044	ENSG00000158850	ENSG00000158850	protein_coding
ADAMTS4	1	complement(161184302..161199054)	0.323662	-0.155543	-1.11384	0.761222	ENSG00000158859	ENSG00000158859	protein_coding
NDUFS2	1	161197104..161214723	51.3278	0.193605	1.14362	0.1649	ENSG00000158864	ENSG00000158864	protein_coding
FCER1G	1	161215234..161220699	368.206	-0.188614	-1.13967	0.557838	ENSG00000158869	ENSG00000158869	protein_coding
APOA2	1	complement(161222290..161223631)	2.48753	0.411992	1.33052	0.591182	ENSG00000158874	ENSG00000158874	protein_coding
TOMM40L	1	161225939..161230746	27.4672	-0.0182443	-1.01273	0.94762	ENSG00000158882	ENSG00000158882	protein_coding
NR1I3	1	complement(161229666..161238244)	0.783646	-0.137566	-1.10005	0.839132	ENSG00000143257	ENSG00000143257	protein_coding
PCP4L1	1	161258745..161285450	0.704234	0.127295	1.09224	0.873955	ENSG00000248485	ENSG00000248485	protein_coding
MPZ	1	complement(161304735..161309968)	2.37405	0.058565	1.04143	0.893926	ENSG00000158887	ENSG00000158887	protein_coding
SDHC	1	161314381..161363206	47.2474	0.139742	1.10171	0.430744	ENSG00000143252	ENSG00000143252	protein_coding
CFAP126	1	complement(161364733..161367876)	1.65689	0.235089	1.17698	0.698583	ENSG00000188931	ENSG00000188931	protein_coding
FCGR2A	1	161505430..161524013	46.8745	-0.393958	-1.31399	0.335368	ENSG00000143226	ENSG00000143226	protein_coding
HSPA6	1	161524540..161526894	42.2895	0.156792	1.11481	0.690971	ENSG00000173110	ENSG00000173110	protein_coding
FCGR3A	1	complement(161541759..161550968)	86.9347	0.783106	1.72083	0.0465359	ENSG00000203747	ENSG00000203747	protein_coding
gene:ENSG00000289768	1	complement(161544807..161631456)	0.281036	-0.355006	-1.27899	0.731811	ENSG00000289768	ENSG00000289768	protein_coding
FCGR2C	1	161581339..161605662	22.0903	-0.239959	-1.18096	0.611269	ENSG00000244682	ENSG00000244682	protein_coding
FCGR3B	1	complement(161623196..161631963)	8.85731	-0.814837	-1.7591	0.0890795	ENSG00000162747	ENSG00000162747	protein_coding
FCGR2B	1	161663143..161678654	12.0699	-0.284582	-1.21806	0.640688	ENSG00000072694	ENSG00000072694	protein_coding
FCRLA	1	161706972..161714352	27.5034	-0.172991	-1.12739	0.78045	ENSG00000132185	ENSG00000132185	protein_coding
FCRLB	1	161721544..161728143	0.800686	0.727377	1.65563	0.32829	ENSG00000162746	ENSG00000162746	protein_coding
DUSP12	1	161749758..161757238	32.1891	0.058225	1.04118	0.74499	ENSG00000081721	ENSG00000081721	protein_coding
ATF6	1	161766298..161977574	11.6649	-0.15473	-1.11321	0.333461	ENSG00000118217	ENSG00000118217	protein_coding
OLFML2B	1	complement(161983192..162023869)	0.435947	0.104308	1.07498	0.893531	ENSG00000162745	ENSG00000162745	protein_coding
NOS1AP	1	162069691..162370475	0.0651827	0.617575	1.53429	0.444578	ENSG00000198929	ENSG00000198929	protein_coding
gene:ENSG00000254706	1	162365407..162383531	0.108728	-0.123877	-1.08966	0.889133	ENSG00000254706	ENSG00000254706	protein_coding
SPATA46	1	complement(162373203..162376854)	0.0399911	-1.58692	-3.00408	0.132249	ENSG00000171722	ENSG00000171722	protein_coding
C1orf226	1	162378841..162386812	0.502402	1.15219	2.2225	0.131718	ENSG00000239887	ENSG00000239887	protein_coding
SH2D1B	1	complement(162395268..162412138)	76.2508	0.734519	1.66384	0.049242	ENSG00000198574	ENSG00000198574	protein_coding
UHMK1	1	162497251..162529631	41.1442	-0.0526655	-1.03718	0.766861	ENSG00000152332	ENSG00000152332	protein_coding
UAP1	1	162561722..162601240	23.3596	-0.266581	-1.20295	0.339914	ENSG00000117143	ENSG00000117143	protein_coding
DDR2	1	162631373..162787405	0.527625	0.618596	1.53538	0.349695	ENSG00000162733	ENSG00000162733	protein_coding
HSD17B7	1	162790702..162812823	17.0087	0.141517	1.10306	0.5197	ENSG00000132196	ENSG00000132196	protein_coding
CCDC190	1	complement(162824458..162868761)	0.00896322	-1.66715	-3.17586	0.196395	ENSG00000185860	ENSG00000185860	protein_coding
RGS4	1	163068775..163076802	0.00503936	-0.91423	-1.88456	0.491218	ENSG00000117152	ENSG00000117152	protein_coding
RGS5	1	complement(163111121..163321791)	0.186151	-0.548324	-1.46239	0.419125	ENSG00000143248	ENSG00000143248	protein_coding
NUF2	1	163266576..163355764	3.64163	0.576245	1.49096	0.180769	ENSG00000143228	ENSG00000143228	protein_coding
PBX1	1	164555584..164899296	0.780958	-0.84511	-1.7964	0.069132	ENSG00000185630	ENSG00000185630	protein_coding
LMX1A	1	complement(165201867..165356715)	0.0068561	-1.20421	-2.30412	0.352778	ENSG00000162761	ENSG00000162761	protein_coding
RXRG	1	complement(165400922..165445355)	0.0118133	-1.20421	-2.30412	0.352778	ENSG00000143171	ENSG00000143171	protein_coding
LRRC52	1	165544000..165563957	0.019399	-1.20421	-2.30412	0.352778	ENSG00000162763	ENSG00000162763	protein_coding
MGST3	1	165631213..165661796	15.0203	0.274282	1.20939	0.43657	ENSG00000143198	ENSG00000143198	protein_coding
ALDH9A1	1	complement(165662216..165698562)	47.2452	-0.0577677	-1.04085	0.701874	ENSG00000143149	ENSG00000143149	protein_coding
TMCO1	1	complement(165724293..165827755)	18.5632	-0.0548872	-1.03878	0.713627	ENSG00000143183	ENSG00000143183	protein_coding
UCK2	1	165827614..165911618	5.90081	0.238474	1.17974	0.307699	ENSG00000143179	ENSG00000143179	protein_coding
FAM78B	1	complement(166057426..166167001)	0.0125303	-1.05028	-2.07093	0.365009	ENSG00000188859	ENSG00000188859	protein_coding
POGK	1	166839447..166856359	25.5184	-0.176155	-1.12987	0.172834	ENSG00000143157	ENSG00000143157	protein_coding
TADA1	1	complement(166856510..166876264)	16.9052	-0.0701083	-1.0498	0.710735	ENSG00000152382	ENSG00000152382	protein_coding
ILDR2	1	complement(166895711..166975540)	2.85638	0.474014	1.38897	0.301319	ENSG00000143195	ENSG00000143195	protein_coding
MAEL	1	166975582..167022214	0.226612	0.436228	1.35306	0.615824	ENSG00000143194	ENSG00000143194	protein_coding
GPA33	1	complement(167052836..167166479)	23.4664	-0.0324945	-1.02278	0.92123	ENSG00000143167	ENSG00000143167	protein_coding
STYXL2	1	167094075..167129165	0.0332121	1.42919	2.69296	0.145105	ENSG00000198842	ENSG00000198842	protein_coding
POU2F1	1	167220876..167427345	10.9016	-0.00821366	-1.00571	0.959671	ENSG00000143190	ENSG00000143190	protein_coding
CD247	1	complement(167425027..167518640)	184.803	0.258823	1.1965	0.107148	ENSG00000198821	ENSG00000198821	protein_coding
CREG1	1	complement(167529117..167553805)	27.3349	-0.010987	-1.00764	0.971536	ENSG00000143162	ENSG00000143162	protein_coding
RCSD1	1	167630093..167708696	74.3354	0.324862	1.25254	0.22727	ENSG00000198771	ENSG00000198771	protein_coding
MPZL1	1	167721192..167791919	8.02249	0.16347	1.11998	0.573698	ENSG00000197965	ENSG00000197965	protein_coding
ADCY10	1	complement(167809386..167914215)	0.120895	-0.523915	-1.43785	0.478493	ENSG00000143199	ENSG00000143199	protein_coding
MPC2	1	complement(167916675..167937072)	27.8132	-0.0830455	-1.05925	0.612843	ENSG00000143158	ENSG00000143158	protein_coding
DCAF6	1	167935783..168075843	18.4541	-0.256661	-1.19471	0.184488	ENSG00000143164	ENSG00000143164	protein_coding
GPR161	1	complement(168079542..168137667)	0.220015	-0.334147	-1.26063	0.643464	ENSG00000143147	ENSG00000143147	protein_coding
TIPRL	1	168178962..168202109	31.8314	-0.150836	-1.11021	0.436585	ENSG00000143155	ENSG00000143155	protein_coding
SFT2D2	1	168225938..168253021	35.6767	-0.178285	-1.13154	0.214424	ENSG00000213064	ENSG00000213064	protein_coding
TBX19	1	168280877..168314426	4.24677	0.493209	1.40757	0.195792	ENSG00000143178	ENSG00000143178	protein_coding
XCL2	1	complement(168540768..168543997)	72.7599	0.525372	1.4393	0.386536	ENSG00000143185	ENSG00000143185	protein_coding
XCL1	1	168576605..168582069	19.177	0.437928	1.35466	0.407123	ENSG00000143184	ENSG00000143184	protein_coding
DPT	1	complement(168695468..168729206)	0.0117405	0.254832	1.1932	0.802888	ENSG00000143196	ENSG00000143196	protein_coding
ATP1B1	1	169105697..169310992	2.58325	0.165008	1.12117	0.540291	ENSG00000143153	ENSG00000143153	protein_coding
gene:ENSG00000289466	1	complement(169112164..169112773)	0	#N/A	#N/A	#N/A	ENSG00000289466	ENSG00000289466	TEC
NME7	1	complement(169132531..169367948)	4.20878	-0.5485	-1.46256	0.238806	ENSG00000143156	ENSG00000143156	protein_coding
BLZF1	1	169367970..169396540	10.826	-0.206579	-1.15395	0.401791	ENSG00000117475	ENSG00000117475	protein_coding
CCDC181	1	complement(169394870..169460669)	0.146358	0.104501	1.07512	0.906405	ENSG00000117477	ENSG00000117477	protein_coding
SLC19A2	1	complement(169463909..169485944)	9.01102	0.0509595	1.03595	0.819495	ENSG00000117479	ENSG00000117479	protein_coding
F5	1	complement(169511951..169586588)	2.99713	-0.313828	-1.243	0.522011	ENSG00000198734	ENSG00000198734	protein_coding
SELP	1	complement(169588849..169630193)	3.37819	0.20953	1.15631	0.648433	ENSG00000174175	ENSG00000174175	protein_coding
FIRRM	1	169662007..169854080	2.52274	-0.300797	-1.23183	0.402724	ENSG00000000460	ENSG00000000460	protein_coding
SELL	1	complement(169690665..169711702)	647.071	0.0770761	1.05488	0.829223	ENSG00000188404	ENSG00000188404	protein_coding
SELE	1	complement(169722640..169764705)	0.0236176	-2.31711	-4.98333	0.039817	ENSG00000007908	ENSG00000007908	protein_coding
METTL18	1	complement(169792529..169794963)	10.2533	0.194896	1.14464	0.489663	ENSG00000171806	ENSG00000171806	protein_coding
SCYL3	1	complement(169849631..169894267)	12.501	0.109373	1.07876	0.516135	ENSG00000000457	ENSG00000000457	protein_coding
KIFAP3	1	complement(169921326..170085208)	10.6108	0.180901	1.13359	0.342119	ENSG00000075945	ENSG00000075945	protein_coding
NTMT2	1	170145959..170168866	0.0211753	1.49219	2.81317	0.118238	ENSG00000203740	ENSG00000203740	protein_coding
GORAB	1	170531819..170553834	17.5228	-0.282662	-1.21644	0.147206	ENSG00000120370	ENSG00000120370	protein_coding
PRRX1	1	170662728..170739421	0.00563222	-1.13944	-2.20296	0.278642	ENSG00000116132	ENSG00000116132	protein_coding
MROH9	1	170935526..171064765	0.00939809	-0.745648	-1.67673	0.484167	ENSG00000117501	ENSG00000117501	protein_coding
FMO3	1	171090901..171117819	0.0202923	-1.6655	-3.17225	0.19271	ENSG00000007933	ENSG00000007933	protein_coding
FMO2	1	171185249..171212686	0.0323303	2.35179	5.10456	0.00693954	ENSG00000094963	ENSG00000094963	protein_coding
FMO1	1	171248471..171285978	0.140156	-1.27284	-2.41637	0.165694	ENSG00000010932	ENSG00000010932	protein_coding
FMO4	1	171314183..171342084	2.3316	0.444121	1.36048	0.428051	ENSG00000076258	ENSG00000076258	protein_coding
PRRC2C	1	171485530..171593511	191.085	-0.402268	-1.32158	0.067218	ENSG00000117523	ENSG00000117523	protein_coding
MYOCOS	1	171600621..171638799	0.0610019	1.16769	2.24652	0.18742	ENSG00000283683	ENSG00000283683	protein_coding
MYOC	1	complement(171635417..171652688)	0.0168665	-0.276399	-1.21117	0.774698	ENSG00000034971	ENSG00000034971	protein_coding
VAMP4	1	complement(171700160..171742074)	12.468	0.0555049	1.03922	0.784455	ENSG00000117533	ENSG00000117533	protein_coding
METTL13	1	171781660..171814023	21.6464	0.339284	1.26513	0.123996	ENSG00000010165	ENSG00000010165	protein_coding
DNM3	1	171817887..172418466	0.657556	-0.0971975	-1.06969	0.849805	ENSG00000197959	ENSG00000197959	protein_coding
PIGC	1	complement(172370189..172444086)	19.1566	-0.0152667	-1.01064	0.931222	ENSG00000135845	ENSG00000135845	protein_coding
C1orf105	1	172420685..172468831	0.00537359	-0.559492	-1.47375	0.698136	ENSG00000180999	ENSG00000180999	protein_coding
SUCO	1	172532349..172611833	30.0923	-0.115213	-1.08313	0.544107	ENSG00000094975	ENSG00000094975	protein_coding
FASLG	1	172659103..172666876	20.4779	0.855266	1.80909	0.0455647	ENSG00000117560	ENSG00000117560	protein_coding
gene:ENSG00000279061	1	172752586..172752924	0	#N/A	#N/A	#N/A	ENSG00000279061	ENSG00000279061	TEC
TNFSF18	1	complement(173039202..173050941)	0.386534	1.62211	3.07825	0.0790715	ENSG00000120337	ENSG00000120337	protein_coding
TNFSF4	1	complement(173162645..173477583)	1.48459	0.232085	1.17453	0.39442	ENSG00000117586	ENSG00000117586	protein_coding
PRDX6	1	173477330..173488815	143.572	0.193828	1.14379	0.124468	ENSG00000117592	ENSG00000117592	protein_coding
SLC9C2	1	complement(173500460..173603072)	0.0183466	0.673499	1.59494	0.4622	ENSG00000162753	ENSG00000162753	protein_coding
gene:ENSG00000285777	1	complement(173596060..173669837)	0.100058	1.8508	3.60701	0.0405119	ENSG00000285777	ENSG00000285777	protein_coding
ANKRD45	1	complement(173608336..173669851)	0.0123776	1.10503	2.15103	0.352754	ENSG00000183831	ENSG00000183831	protein_coding
TEX50	1	173635338..173637130	0	-0.0641632	-1.04548	0.96498	ENSG00000232113	ENSG00000232113	protein_coding
KLHL20	1	173714941..173786692	15.9605	0.0662329	1.04698	0.735274	ENSG00000076321	ENSG00000076321	protein_coding
CENPL	1	complement(173799550..173824883)	3.36799	0.0362153	1.02542	0.910174	ENSG00000120334	ENSG00000120334	protein_coding
DARS2	1	173824653..173858808	4.29405	0.0341092	1.02392	0.894287	ENSG00000117593	ENSG00000117593	protein_coding
ZBTB37	1	173868082..173903547	10.3202	0.172349	1.12689	0.430053	ENSG00000185278	ENSG00000185278	protein_coding
SERPINC1	1	complement(173903800..173917327)	0.185322	-1.29463	-2.45314	0.164696	ENSG00000117601	ENSG00000117601	protein_coding
RC3H1	1	complement(173931084..174022357)	19.5506	-0.110861	-1.07987	0.522898	ENSG00000135870	ENSG00000135870	protein_coding
gene:ENSG00000293562	1	complement(174022122..174022298)	0	-0.0647286	-1.04589	0.965245	ENSG00000293562	ENSG00000293562	protein_coding
RABGAP1L	1	174159410..174995308	16.5331	0.0726381	1.05164	0.59335	ENSG00000152061	ENSG00000152061	protein_coding
GPR52	1	174447964..174449545	0.553275	-0.915084	-1.88568	0.233839	ENSG00000203737	ENSG00000203737	protein_coding
CACYBP	1	174999163..175012027	33.2128	-0.380918	-1.30217	0.0589905	ENSG00000116161	ENSG00000116161	protein_coding
MRPS14	1	complement(175010789..175023425)	16.8296	-0.0955014	-1.06844	0.717067	ENSG00000120333	ENSG00000120333	protein_coding
TNN	1	175067833..175148075	0.0387107	1.11498	2.16591	0.318717	ENSG00000120332	ENSG00000120332	protein_coding
KIAA0040	1	complement(175156986..175192999)	34.7887	0.22396	1.16793	0.25395	ENSG00000235750	ENSG00000235750	protein_coding
TNR	1	complement(175315194..175743595)	0.145587	-0.634307	-1.55219	0.355932	ENSG00000116147	ENSG00000116147	protein_coding
COP1	1	complement(175944831..176207286)	35.2019	0.258662	1.19637	0.0764677	ENSG00000143207	ENSG00000143207	protein_coding
PAPPA2	1	176463171..176845601	0.0590122	1.19873	2.29538	0.21614	ENSG00000116183	ENSG00000116183	protein_coding
ASTN1	1	complement(176857302..177164973)	0.0127186	-0.660379	-1.5805	0.554014	ENSG00000152092	ENSG00000152092	protein_coding
BRINP2	1	177170958..177282422	0.0342667	-2.31431	-4.97366	0.0547787	ENSG00000198797	ENSG00000198797	protein_coding
SEC16B	1	complement(177923956..177984303)	0.107044	-1.08113	-2.1157	0.209374	ENSG00000120341	ENSG00000120341	protein_coding
RASAL2	1	178094104..178484147	0.209186	-0.818766	-1.7639	0.133007	ENSG00000075391	ENSG00000075391	protein_coding
CLEC20A	1	complement(178479240..178499634)	0.456905	-0.398213	-1.31787	0.625647	ENSG00000188585	ENSG00000188585	protein_coding
TEX35	1	178513109..178548602	0.0829447	-2.24044	-4.72542	0.0171938	ENSG00000240021	ENSG00000240021	protein_coding
RALGPS2	1	178725165..178921842	26.8973	-0.395633	-1.31552	0.334549	ENSG00000116191	ENSG00000116191	protein_coding
ANGPTL1	1	complement(178849535..178871077)	0.429693	-1.05358	-2.07567	0.14156	ENSG00000116194	ENSG00000116194	protein_coding
FAM20B	1	179025804..179076567	18.7333	0.0451889	1.03182	0.766629	ENSG00000116199	ENSG00000116199	protein_coding
TOR3A	1	179082070..179098023	54.1089	0.0417035	1.02933	0.859476	ENSG00000186283	ENSG00000186283	protein_coding
ABL2	1	complement(179099330..179229684)	11.1357	-0.104861	-1.07539	0.564337	ENSG00000143322	ENSG00000143322	protein_coding
SOAT1	1	179293714..179358680	25.1209	-0.360633	-1.28399	0.0945001	ENSG00000057252	ENSG00000057252	protein_coding
AXDND1	1	179365720..179554735	0.0955911	-0.641227	-1.55966	0.447424	ENSG00000162779	ENSG00000162779	protein_coding
NPHS2	1	complement(179550539..179575952)	0.0278947	-1.84507	-3.59271	0.146089	ENSG00000116218	ENSG00000116218	protein_coding
TDRD5	1	179591613..179691272	0.0130149	-0.711758	-1.6378	0.477145	ENSG00000162782	ENSG00000162782	protein_coding
FAM163A	1	179743291..179816198	0.0684908	-3.65096	-12.5617	0.00848071	ENSG00000143340	ENSG00000143340	protein_coding
TOR1AIP2	1	complement(179839967..179877803)	10.6363	-0.0133476	-1.00929	0.927212	ENSG00000169905	ENSG00000169905	protein_coding
TOR1AIP1	1	179882042..179920077	46.4797	0.0170942	1.01192	0.923134	ENSG00000143337	ENSG00000143337	protein_coding
gene:ENSG00000293564	1	179882316..179882393	0	#N/A	#N/A	#N/A	ENSG00000293564	ENSG00000293564	protein_coding
CEP350	1	179954674..180114880	17.4134	-0.0554752	-1.0392	0.74386	ENSG00000135837	ENSG00000135837	protein_coding
QSOX1	1	180154869..180204030	43.3522	0.0109697	1.00763	0.971702	ENSG00000116260	ENSG00000116260	protein_coding
LHX4	1	180230264..180278984	3.65364	0.158141	1.11585	0.630442	ENSG00000121454	ENSG00000121454	protein_coding
ACBD6	1	complement(180269653..180502954)	15.9208	0.130559	1.09472	0.482409	ENSG00000230124	ENSG00000230124	protein_coding
XPR1	1	180632022..180890279	10.0803	0.0350586	1.0246	0.833189	ENSG00000143324	ENSG00000143324	protein_coding
KIAA1614	1	180912897..180951614	1.46841	0.0219012	1.0153	0.951565	ENSG00000135835	ENSG00000135835	protein_coding
STX6	1	complement(180972712..181023121)	31.9365	-0.114295	-1.08245	0.575893	ENSG00000135823	ENSG00000135823	protein_coding
MR1	1	181033374..181061938	21.6772	0.240964	1.18178	0.241205	ENSG00000153029	ENSG00000153029	protein_coding
IER5	1	181088700..181092900	104.904	-0.120721	-1.08728	0.565008	ENSG00000162783	ENSG00000162783	protein_coding
CACNA1E	1	181317690..181813262	0.0643566	-1.49243	-2.81362	0.0677973	ENSG00000198216	ENSG00000198216	protein_coding
ZNF648	1	complement(182054570..182061712)	0.0534885	1.16131	2.2366	0.257454	ENSG00000179930	ENSG00000179930	protein_coding
GLUL	1	complement(182378098..182392206)	86.1879	-0.02047	-1.01429	0.937048	ENSG00000135821	ENSG00000135821	protein_coding
TEDDM1	1	complement(182398117..182400667)	0.0465816	-2.18422	-4.54481	0.0565548	ENSG00000203730	ENSG00000203730	protein_coding
RGSL1	1	182409192..182560599	0.0174108	-0.914964	-1.88552	0.443896	ENSG00000121446	ENSG00000121446	protein_coding
RNASEL	1	complement(182573634..182589256)	6.96648	0.230511	1.17325	0.321483	ENSG00000135828	ENSG00000135828	protein_coding
RGS16	1	complement(182598623..182604389)	27.9357	-0.732827	-1.66189	0.0617049	ENSG00000143333	ENSG00000143333	protein_coding
RGS8	1	complement(182641816..182684587)	0.00666645	0.971783	1.96126	0.34279	ENSG00000135824	ENSG00000135824	protein_coding
NPL	1	182789293..182830384	9.63673	-0.235881	-1.17763	0.484026	ENSG00000135838	ENSG00000135838	protein_coding
DHX9	1	182839347..182887982	171.678	-0.239275	-1.1804	0.158332	ENSG00000135829	ENSG00000135829	protein_coding
SHCBP1L	1	complement(182899865..182953525)	0.0201749	-1.65227	-3.14327	0.189488	ENSG00000157060	ENSG00000157060	protein_coding
LAMC1	1	183023420..183145592	4.15357	-0.596923	-1.51249	0.0848411	ENSG00000135862	ENSG00000135862	protein_coding
LAMC2	1	183186238..183245127	0.0287276	-1.36867	-2.58232	0.112578	ENSG00000058085	ENSG00000058085	protein_coding
NMNAT2	1	complement(183248237..183418380)	0.0393788	0.927738	1.90229	0.260915	ENSG00000157064	ENSG00000157064	protein_coding
SMG7	1	183472216..183598246	44.7819	-0.158488	-1.11612	0.215237	ENSG00000116698	ENSG00000116698	protein_coding
NCF2	1	complement(183554461..183590905)	153.194	-0.175387	-1.12927	0.614192	ENSG00000116701	ENSG00000116701	protein_coding
ARPC5	1	complement(183620846..183635783)	43.9175	0.0954419	1.06839	0.5935	ENSG00000162704	ENSG00000162704	protein_coding
RGL1	1	183636085..183928532	1.88485	0.374643	1.29652	0.398332	ENSG00000143344	ENSG00000143344	protein_coding
APOBEC4	1	complement(183646275..183653316)	0.231237	3.10555	8.60725	0.000159273	ENSG00000173627	ENSG00000173627	protein_coding
COLGALT2	1	complement(183929854..184037729)	2.69347	0.893279	1.85739	0.0431858	ENSG00000198756	ENSG00000198756	protein_coding
TSEN15	1	184051651..184123978	8.92906	0.104291	1.07497	0.579401	ENSG00000198860	ENSG00000198860	protein_coding
C1orf21	1	184387029..184629019	4.999	0.661595	1.58183	0.114967	ENSG00000116667	ENSG00000116667	protein_coding
EDEM3	1	complement(184690237..184754907)	27.6295	-0.0733836	-1.05218	0.698519	ENSG00000116406	ENSG00000116406	protein_coding
NIBAN1	1	complement(184790724..184974508)	15.1165	0.124344	1.09001	0.648353	ENSG00000135842	ENSG00000135842	protein_coding
RNF2	1	185045497..185102603	13.7273	-0.282063	-1.21593	0.162447	ENSG00000121481	ENSG00000121481	protein_coding
TRMT1L	1	complement(185118101..185157072)	7.53191	0.152645	1.11161	0.522035	ENSG00000121486	ENSG00000121486	protein_coding
SWT1	1	185157080..185291781	7.52432	-0.256996	-1.19499	0.244227	ENSG00000116668	ENSG00000116668	protein_coding
IVNS1ABP	1	complement(185292931..185317273)	102.445	-0.103	-1.074	0.532989	ENSG00000116679	ENSG00000116679	protein_coding
gene:ENSG00000279401	1	185518651..185520986	0	#N/A	#N/A	#N/A	ENSG00000279401	ENSG00000279401	TEC
HMCN1	1	185734391..186190949	0.136191	-1.19289	-2.28611	0.0869788	ENSG00000143341	ENSG00000143341	protein_coding
PRG4	1	186296279..186314567	0.303804	-0.583752	-1.49874	0.335386	ENSG00000116690	ENSG00000116690	protein_coding
TPR	1	complement(186311652..186375693)	75.5508	-0.156215	-1.11436	0.248308	ENSG00000047410	ENSG00000047410	protein_coding
ODR4	1	186375838..186421378	23.0047	-0.416361	-1.33456	0.0227473	ENSG00000157181	ENSG00000157181	protein_coding
PDC	1	complement(186443566..186461114)	0.270422	-1.3208	-2.49805	0.110649	ENSG00000116703	ENSG00000116703	protein_coding
PTGS2	1	complement(186671791..186680922)	11.5052	-0.160877	-1.11797	0.746616	ENSG00000073756	ENSG00000073756	protein_coding
PLA2G4A	1	186828949..186988981	1.53264	-0.416693	-1.33486	0.45134	ENSG00000116711	ENSG00000116711	protein_coding
BRINP3	1	complement(190097658..190478404)	0.00714123	-1.20421	-2.30412	0.352778	ENSG00000162670	ENSG00000162670	protein_coding
RGS18	1	192158462..192185815	12.1159	0.264335	1.20108	0.589097	ENSG00000150681	ENSG00000150681	protein_coding
RGS21	1	192316992..192367285	0.00403746	-0.55091	-1.46501	0.68913	ENSG00000253148	ENSG00000253148	protein_coding
RGS1	1	192575763..192580024	252.655	-0.181748	-1.13426	0.497	ENSG00000090104	ENSG00000090104	protein_coding
RGS13	1	192636138..192660311	1.21121	-1.40359	-2.64559	0.0608563	ENSG00000127074	ENSG00000127074	protein_coding
RGS2	1	192809039..192812275	323.216	0.199522	1.14832	0.513255	ENSG00000116741	ENSG00000116741	protein_coding
UCHL5	1	complement(193012250..193060080)	10.2302	-0.0473992	-1.0334	0.796477	ENSG00000116750	ENSG00000116750	protein_coding
RO60	1	193059454..193091777	13.8577	0.0627876	1.04448	0.764767	ENSG00000116747	ENSG00000116747	protein_coding
GLRX2	1	complement(193090866..193106114)	4.99093	0.110285	1.07944	0.594335	ENSG00000023572	ENSG00000023572	protein_coding
CDC73	1	193121983..193254815	12.6196	-0.321958	-1.25003	0.0814241	ENSG00000134371	ENSG00000134371	protein_coding
B3GALT2	1	complement(193178730..193186613)	0.111726	-0.0271292	-1.01898	0.974801	ENSG00000162630	ENSG00000162630	protein_coding
KCNT2	1	complement(196225779..196609225)	0.0433795	-1.34421	-2.53891	0.15414	ENSG00000162687	ENSG00000162687	protein_coding
CFH	1	196651754..196752476	0.660801	-0.186485	-1.13799	0.737043	ENSG00000000971	ENSG00000000971	protein_coding
gene:ENSG00000289697	1	196651852..196795393	0.13295	1.14724	2.2149	0.238906	ENSG00000289697	ENSG00000289697	protein_coding
CFHR3	1	196774813..196795407	0.0020929	0.148896	1.10872	0.899755	ENSG00000116785	ENSG00000116785	protein_coding
CFHR1	1	196819731..196837159	0.0292374	-1.65226	-3.14326	0.188737	ENSG00000244414	ENSG00000244414	protein_coding
CFHR4	1	196888014..196918795	0.0122033	-1.20421	-2.30412	0.352778	ENSG00000134365	ENSG00000134365	protein_coding
CFHR2	1	196943738..196959622	0.0269947	-2.33327	-5.03947	0.0670178	ENSG00000080910	ENSG00000080910	protein_coding
CFHR5	1	196975010..197009678	0.00303933	-0.550917	-1.46502	0.689126	ENSG00000134389	ENSG00000134389	protein_coding
F13B	1	complement(197038741..197067260)	0.0327886	-2.68395	-6.42615	0.0373394	ENSG00000143278	ENSG00000143278	protein_coding
ASPM	1	complement(197084121..197146694)	1.51026	0.375442	1.29724	0.427993	ENSG00000066279	ENSG00000066279	protein_coding
ZBTB41	1	complement(197153682..197201293)	5.32252	0.109066	1.07853	0.653067	ENSG00000177888	ENSG00000177888	protein_coding
CRB1	1	197268204..197478455	0.0357579	-0.0216705	-1.01513	0.979609	ENSG00000134376	ENSG00000134376	protein_coding
DENND1B	1	complement(197504748..197775696)	9.33314	0.223136	1.16727	0.296152	ENSG00000213047	ENSG00000213047	protein_coding
C1orf53	1	197902630..197907367	1.48774	1.19297	2.28622	0.138349	ENSG00000203724	ENSG00000203724	protein_coding
LHX9	1	197911902..197935478	0.00608347	-0.0760085	-1.0541	0.933668	ENSG00000143355	ENSG00000143355	protein_coding
NEK7	1	198156994..198322420	19.5171	-0.259602	-1.19715	0.242738	ENSG00000151414	ENSG00000151414	protein_coding
ATP6V1G3	1	complement(198523222..198540945)	0.036397	-1.21561	-2.3224	0.358034	ENSG00000151418	ENSG00000151418	protein_coding
PTPRC	1	198638457..198759342	290.093	-0.02519	-1.01761	0.914104	ENSG00000081237	ENSG00000081237	protein_coding
NR5A2	1	200027614..200177420	0.014755	-1.61107	-3.05479	0.119674	ENSG00000116833	ENSG00000116833	protein_coding
ZNF281	1	complement(200404940..200410056)	26.1603	-0.124021	-1.08977	0.429514	ENSG00000162702	ENSG00000162702	protein_coding
KIF14	1	complement(200551497..200620751)	1.28071	0.342032	1.26754	0.502351	ENSG00000118193	ENSG00000118193	protein_coding
DDX59	1	complement(200623896..200669907)	16.8472	-0.0621201	-1.044	0.711622	ENSG00000118197	ENSG00000118197	protein_coding
CAMSAP2	1	200738893..200860707	4.48699	-0.414248	-1.3326	0.135989	ENSG00000118200	ENSG00000118200	protein_coding
GPR25	1	200872981..200874178	1.68895	0.161883	1.11875	0.799708	ENSG00000170128	ENSG00000170128	protein_coding
INAVA	1	200891048..200915742	1.22664	0.458961	1.37455	0.608414	ENSG00000163362	ENSG00000163362	protein_coding
KIF21B	1	complement(200969390..201023714)	98.458	0.158903	1.11644	0.327006	ENSG00000116852	ENSG00000116852	protein_coding
CACNA1S	1	complement(201039512..201112451)	0.0200099	-1.34817	-2.5459	0.22508	ENSG00000081248	ENSG00000081248	protein_coding
ASCL5	1	complement(201113943..201127184)	0.319867	0.83358	1.7821	0.305662	ENSG00000232237	ENSG00000232237	protein_coding
TMEM9	1	complement(201134772..201171574)	21.7156	0.353175	1.27737	0.0888412	ENSG00000116857	ENSG00000116857	protein_coding
IGFN1	1	201190824..201228952	0.938612	-0.909878	-1.87889	0.400276	ENSG00000163395	ENSG00000163395	protein_coding
PKP1	1	201283452..201332993	0.0225376	-1.54419	-2.91639	0.180994	ENSG00000081277	ENSG00000081277	protein_coding
TNNT2	1	complement(201359008..201377764)	0.0237272	-0.16175	-1.11864	0.883537	ENSG00000118194	ENSG00000118194	protein_coding
LAD1	1	complement(201380833..201399915)	0.165143	0.834641	1.78341	0.307344	ENSG00000159166	ENSG00000159166	protein_coding
TNNI1	1	complement(201403784..201429866)	0.00722261	0.602191	1.51802	0.48728	ENSG00000159173	ENSG00000159173	protein_coding
PHLDA3	1	complement(201464278..201469237)	0.177752	-0.894478	-1.85894	0.27943	ENSG00000174307	ENSG00000174307	protein_coding
CSRP1	1	complement(201483530..201509456)	29.8683	0.243364	1.18375	0.255866	ENSG00000159176	ENSG00000159176	protein_coding
NAV1	1	201539127..201826969	0.818291	-0.130555	-1.09471	0.725722	ENSG00000134369	ENSG00000134369	protein_coding
IPO9	1	201829149..201884291	20.6793	-0.066199	-1.04695	0.608402	ENSG00000198700	ENSG00000198700	protein_coding
SHISA4	1	201888680..201892587	0.507943	-0.0301074	-1.02109	0.969637	ENSG00000198892	ENSG00000198892	protein_coding
LMOD1	1	complement(201896456..201946548)	0.016636	0.251002	1.19003	0.781749	ENSG00000163431	ENSG00000163431	protein_coding
TIMM17A	1	201955503..201970664	60.4711	-0.197296	-1.14655	0.249545	ENSG00000134375	ENSG00000134375	protein_coding
RNPEP	1	201982372..202006147	57.8786	0.493979	1.40832	0.00604231	ENSG00000176393	ENSG00000176393	protein_coding
ELF3	1	202007945..202017183	1.62286	0.491629	1.40603	0.269096	ENSG00000163435	ENSG00000163435	protein_coding
GPR37L1	1	202122886..202133592	0.174348	-0.220477	-1.16512	0.753454	ENSG00000170075	ENSG00000170075	protein_coding
ARL8A	1	complement(202133404..202144743)	82.6529	-0.301785	-1.23267	0.170884	ENSG00000143862	ENSG00000143862	protein_coding
PTPN7	1	complement(202147012..202161588)	98.4298	0.0220922	1.01543	0.922697	ENSG00000143851	ENSG00000143851	protein_coding
LGR6	1	202193799..202319781	8.74178	0.975536	1.96637	0.0530626	ENSG00000133067	ENSG00000133067	protein_coding
UBE2T	1	complement(202331544..202341984)	5.64577	0.831619	1.77968	0.067795	ENSG00000077152	ENSG00000077152	protein_coding
PPP1R12B	1	202348699..202592706	4.78881	0.103454	1.07434	0.550718	ENSG00000077157	ENSG00000077157	protein_coding
SYT2	1	complement(202590596..202710454)	0.0980681	-0.649112	-1.5682	0.39841	ENSG00000143858	ENSG00000143858	protein_coding
KDM5B	1	complement(202724495..202808487)	19.0525	-0.286016	-1.21927	0.183623	ENSG00000117139	ENSG00000117139	protein_coding
RABIF	1	complement(202878282..202889149)	16.8087	-0.0286637	-1.02007	0.854865	ENSG00000183155	ENSG00000183155	protein_coding
KLHL12	1	complement(202891116..202928636)	33.0167	0.105163	1.07562	0.46717	ENSG00000117153	ENSG00000117153	protein_coding
ADIPOR1	1	complement(202940826..202958572)	149.987	-0.191711	-1.14212	0.240202	ENSG00000159346	ENSG00000159346	protein_coding
CYB5R1	1	complement(202961873..202967275)	26.5632	0.142196	1.10358	0.529641	ENSG00000159348	ENSG00000159348	protein_coding
TMEM183A	1	203007374..203024848	78.2704	-0.0824374	-1.05881	0.511393	ENSG00000163444	ENSG00000163444	protein_coding
PPFIA4	1	203026491..203078740	0.578576	-0.031145	-1.02182	0.944968	ENSG00000143847	ENSG00000143847	protein_coding
MYOG	1	complement(203083129..203086012)	0.0907503	-2.33994	-5.0628	0.072556	ENSG00000122180	ENSG00000122180	protein_coding
ADORA1	1	203090654..203167405	0.120963	1.76028	3.38764	0.0230281	ENSG00000163485	ENSG00000163485	protein_coding
MYBPH	1	complement(203167811..203175826)	0.503204	0.243074	1.18351	0.772139	ENSG00000133055	ENSG00000133055	protein_coding
CHI3L1	1	complement(203178931..203186704)	18.9477	0.650776	1.57001	0.38086	ENSG00000133048	ENSG00000133048	protein_coding
CHIT1	1	complement(203212827..203273641)	4.43958	0.995955	1.9944	0.2167	ENSG00000133063	ENSG00000133063	protein_coding
BTG2	1	203305491..203309602	480.338	0.141896	1.10335	0.378985	ENSG00000159388	ENSG00000159388	protein_coding
FMOD	1	complement(203340628..203351758)	0.134989	-0.706277	-1.63159	0.438721	ENSG00000122176	ENSG00000122176	protein_coding
PRELP	1	203475806..203491352	0.0156398	-0.641562	-1.56002	0.482309	ENSG00000188783	ENSG00000188783	protein_coding
OPTC	1	203494121..203508949	0.0105491	-0.91423	-1.88456	0.491218	ENSG00000188770	ENSG00000188770	protein_coding
ATP2B4	1	203626832..203744081	29.385	0.0601377	1.04257	0.850652	ENSG00000058668	ENSG00000058668	protein_coding
LAX1	1	203765177..203778175	29.431	0.536388	1.45034	0.0160423	ENSG00000122188	ENSG00000122188	protein_coding
ZBED6	1	203795623..203854124	26.2945	-0.401205	-1.32061	0.127679	ENSG00000257315	ENSG00000257315	protein_coding
ZC3H11A	1	203795623..203854999	65.9428	-0.222917	-1.16709	0.0959495	ENSG00000058673	ENSG00000058673	protein_coding
gene:ENSG00000288644	1	203802094..203802192	0	#N/A	#N/A	#N/A	ENSG00000288644	ENSG00000288644	protein_coding
SNRPE	1	203861599..203871152	44.8401	-0.0994204	-1.07134	0.597691	ENSG00000182004	ENSG00000182004	protein_coding
SOX13	1	204073115..204127743	3.78754	1.2818	2.43142	0.00235379	ENSG00000143842	ENSG00000143842	protein_coding
ETNK2	1	complement(204131062..204152044)	2.16404	-0.709113	-1.6348	0.0873519	ENSG00000143845	ENSG00000143845	protein_coding
REN	1	complement(204154819..204190324)	0.896541	2.81313	7.02809	0.00564346	ENSG00000143839	ENSG00000143839	protein_coding
KISS1	1	complement(204190341..204196491)	1.63329	1.87698	3.67305	0.0559886	ENSG00000170498	ENSG00000170498	protein_coding
GOLT1A	1	complement(204198163..204213988)	0.289248	-2.21888	-4.65531	0.0528955	ENSG00000174567	ENSG00000174567	protein_coding
PLEKHA6	1	complement(204218853..204378214)	0.220617	0.382886	1.30395	0.502034	ENSG00000143850	ENSG00000143850	protein_coding
PPP1R15B	1	complement(204396492..204411887)	65.6527	-0.156705	-1.11474	0.486941	ENSG00000158615	ENSG00000158615	protein_coding
PIK3C2B	1	complement(204422628..204494805)	24.5238	-0.090211	-1.06453	0.663663	ENSG00000133056	ENSG00000133056	protein_coding
MDM4	1	204516379..204558120	67.3171	-0.109158	-1.0786	0.462216	ENSG00000198625	ENSG00000198625	protein_coding
LRRN2	1	complement(204617170..204685738)	7.46337	-0.0281801	-1.01972	0.925195	ENSG00000170382	ENSG00000170382	protein_coding
NFASC	1	204828651..205022822	0.0168193	-0.402386	-1.32169	0.636883	ENSG00000163531	ENSG00000163531	protein_coding
CNTN2	1	205042937..205078289	0.0201135	0.764957	1.69932	0.363367	ENSG00000184144	ENSG00000184144	protein_coding
TMEM81	1	complement(205083129..205084460)	6.14286	0.518157	1.43212	0.129134	ENSG00000174529	ENSG00000174529	protein_coding
RBBP5	1	complement(205086142..205122015)	21.0148	0.0582721	1.04122	0.738245	ENSG00000117222	ENSG00000117222	protein_coding
DSTYK	1	complement(205142505..205211702)	16.0877	0.0545093	1.03851	0.735131	ENSG00000133059	ENSG00000133059	protein_coding
TMCC2	1	205227946..205285632	26.788	-1.70282	-3.25537	0.0224305	ENSG00000133069	ENSG00000133069	protein_coding
NUAK2	1	complement(205302063..205321745)	42.3765	-0.126353	-1.09153	0.5335	ENSG00000163545	ENSG00000163545	protein_coding
KLHDC8A	1	complement(205336061..205357090)	0.173399	-0.667315	-1.58811	0.360985	ENSG00000162873	ENSG00000162873	protein_coding
LEMD1	1	complement(205381378..205455954)	0.0510204	-2.12156	-4.35166	0.0919595	ENSG00000186007	ENSG00000186007	protein_coding
BLACAT1	1	complement(205434885..205457091)	0.0931403	1.53802	2.90396	0.119159	ENSG00000281406	ENSG00000281406	protein_coding
CDK18	1	205504596..205532793	4.90431	-0.0153167	-1.01067	0.971346	ENSG00000117266	ENSG00000117266	protein_coding
MFSD4A	1	205568885..205602918	1.7476	0.0225923	1.01578	0.954656	ENSG00000174514	ENSG00000174514	protein_coding
ELK4	1	complement(205597556..205632011)	32.8584	-0.147002	-1.10727	0.355616	ENSG00000158711	ENSG00000158711	protein_coding
SLC45A3	1	complement(205657851..205680509)	4.07071	-0.136677	-1.09937	0.750586	ENSG00000158715	ENSG00000158715	protein_coding
NUCKS1	1	complement(205712822..205750182)	61.2109	0.279353	1.21365	0.147707	ENSG00000069275	ENSG00000069275	protein_coding
RAB29	1	complement(205767986..205775482)	56.4246	-0.0924976	-1.06621	0.597342	ENSG00000117280	ENSG00000117280	protein_coding
SLC41A1	1	complement(205789094..205813748)	20.8778	-0.109518	-1.07887	0.525103	ENSG00000133065	ENSG00000133065	protein_coding
PM20D1	1	complement(205828025..205850132)	0.687615	-1.14498	-2.21143	0.123651	ENSG00000162877	ENSG00000162877	protein_coding
SLC26A9	1	complement(205913048..205943460)	0.00924338	-1.67385	-3.19064	0.196782	ENSG00000174502	ENSG00000174502	protein_coding
RAB7B	1	complement(205976740..206003461)	3.34488	-0.742999	-1.67365	0.331761	ENSG00000276600	ENSG00000276600	protein_coding
CTSE	1	complement(206008535..206023909)	2.18084	0.175917	1.12968	0.81088	ENSG00000196188	ENSG00000196188	protein_coding
RHEX	1	206053173..206102449	0.297973	-0.44609	-1.36234	0.622481	ENSG00000263961	ENSG00000263961	protein_coding
AVPR1B	1	complement(206106936..206117699)	0.0478418	-2.60366	-6.07827	0.0289324	ENSG00000198049	ENSG00000198049	protein_coding
FAM72A	1	complement(206186179..206204414)	1.59277	0.360459	1.28383	0.482409	ENSG00000196550	ENSG00000196550	protein_coding
SRGAP2	1	206203346..206464436	9.95162	0.0676374	1.048	0.830175	ENSG00000266028	ENSG00000266028	protein_coding
IKBKE	1	206470476..206496889	34.3711	-0.178702	-1.13187	0.515568	ENSG00000263528	ENSG00000263528	protein_coding
RASSF5	1	206507531..206589448	248.676	0.0278885	1.01952	0.846739	ENSG00000266094	ENSG00000266094	protein_coding
gene:ENSG00000279946	1	206541758..206544892	0	#N/A	#N/A	#N/A	ENSG00000279946	ENSG00000279946	TEC
EIF2D	1	complement(206571292..206612465)	54.1337	0.0192383	1.01342	0.885849	ENSG00000143486	ENSG00000143486	protein_coding
DYRK3	1	206635536..206684419	1.45021	-0.858819	-1.81355	0.065542	ENSG00000143479	ENSG00000143479	protein_coding
MAPKAPK2	1	206684905..206734281	235.537	-0.0913469	-1.06536	0.641234	ENSG00000162889	ENSG00000162889	protein_coding
IL10	1	complement(206767602..206774541)	3.54139	-1.21007	-2.31348	0.0573074	ENSG00000136634	ENSG00000136634	protein_coding
IL19	1	206770764..206842981	0.188737	-1.36991	-2.58454	0.136837	ENSG00000142224	ENSG00000142224	protein_coding
IL20	1	206865623..206869223	0.0139708	1.10486	2.15078	0.352839	ENSG00000162891	ENSG00000162891	protein_coding
IL24	1	206897443..206904139	5.63928	-0.462586	-1.37801	0.22857	ENSG00000162892	ENSG00000162892	protein_coding
FCMR	1	complement(206903317..206923247)	222.207	-0.137037	-1.09964	0.579577	ENSG00000162894	ENSG00000162894	protein_coding
PIGR	1	complement(206928522..206946466)	0.14397	0.613798	1.53028	0.458396	ENSG00000162896	ENSG00000162896	protein_coding
FCAMR	1	complement(206957965..206970625)	0.0588692	-2.81618	-7.04294	0.0129654	ENSG00000162897	ENSG00000162897	protein_coding
C1orf116	1	complement(207018522..207032756)	0.511086	0.233172	1.17542	0.725724	ENSG00000182795	ENSG00000182795	protein_coding
PFKFB2	1	207034366..207081024	11.6389	0.091721	1.06564	0.689182	ENSG00000123836	ENSG00000123836	protein_coding
YOD1	1	complement(207043849..207052980)	18.476	-0.306805	-1.23696	0.111159	ENSG00000180667	ENSG00000180667	protein_coding
C4BPB	1	207088860..207099993	0.673622	-0.783317	-1.72108	0.286628	ENSG00000123843	ENSG00000123843	protein_coding
C4BPA	1	207104233..207144972	0.248991	-1.29125	-2.44741	0.187242	ENSG00000123838	ENSG00000123838	protein_coding
CD55	1	207321519..207386804	133.064	-0.185415	-1.13714	0.45091	ENSG00000196352	ENSG00000196352	protein_coding
CR2	1	207453024..207489895	12.4159	-0.161049	-1.1181	0.647694	ENSG00000117322	ENSG00000117322	protein_coding
CR1	1	207496147..207641765	12.9022	-0.395287	-1.3152	0.24663	ENSG00000203710	ENSG00000203710	protein_coding
CR1L	1	207645113..207738416	1.33066	-0.564043	-1.47841	0.432568	ENSG00000197721	ENSG00000197721	protein_coding
CD46	1	207752037..207795513	107.767	-0.091913	-1.06578	0.536601	ENSG00000117335	ENSG00000117335	protein_coding
CD34	1	complement(207880972..207911402)	1.30703	-1.31118	-2.48145	0.0124683	ENSG00000174059	ENSG00000174059	protein_coding
PLXNA2	1	complement(208022242..208244384)	1.02313	0.109219	1.07864	0.769053	ENSG00000076356	ENSG00000076356	protein_coding
CAMK1G	1	209583714..209613939	0.172341	-2.0376	-4.10561	0.0343783	ENSG00000008118	ENSG00000008118	protein_coding
LAMB3	1	complement(209614870..209652425)	12.4999	-0.812593	-1.75637	0.0658539	ENSG00000196878	ENSG00000196878	protein_coding
G0S2	1	209675412..209676390	393.502	0.0580999	1.04109	0.881401	ENSG00000123689	ENSG00000123689	protein_coding
HSD11B1	1	209686178..209734949	0.0165257	-0.0970064	-1.06955	0.931266	ENSG00000117594	ENSG00000117594	protein_coding
TRAF3IP3	1	209756032..209782320	131.743	-0.0481614	-1.03395	0.798408	ENSG00000009790	ENSG00000009790	protein_coding
C1orf74	1	complement(209779208..209784559)	13.6332	0.395901	1.31576	0.127231	ENSG00000162757	ENSG00000162757	protein_coding
gene:ENSG00000289700	1	complement(209779629..209806179)	0.0991416	-0.426061	-1.34356	0.72457	ENSG00000289700	ENSG00000289700	protein_coding
IRF6	1	complement(209785617..209806175)	0.433597	0.515146	1.42914	0.464996	ENSG00000117595	ENSG00000117595	protein_coding
UTP25	1	209827972..209857565	9.1187	-0.18035	-1.13316	0.346954	ENSG00000117597	ENSG00000117597	protein_coding
SYT14	1	209900923..210171389	0.00184458	-0.566394	-1.48082	0.639635	ENSG00000143469	ENSG00000143469	protein_coding
SERTAD4	1	210232796..210246631	0.0163883	-1.75485	-3.3749	0.127378	ENSG00000082497	ENSG00000082497	protein_coding
HHAT	1	210328252..210676296	1.37737	-0.158398	-1.11605	0.670957	ENSG00000054392	ENSG00000054392	protein_coding
KCNH1	1	complement(210676823..211134165)	0.0622593	-2.32314	-5.00419	0.00553569	ENSG00000143473	ENSG00000143473	protein_coding
gene:ENSG00000279333	1	210678315..210681932	0	#N/A	#N/A	#N/A	ENSG00000279333	ENSG00000279333	TEC
gene:ENSG00000283952	1	complement(211082872..211188533)	0	#N/A	#N/A	#N/A	ENSG00000283952	ENSG00000283952	protein_coding
RCOR3	1	211258377..211316385	32.4279	0.252035	1.19089	0.182756	ENSG00000117625	ENSG00000117625	protein_coding
TRAF5	1	211326615..211374946	56.3593	0.0920789	1.06591	0.666246	ENSG00000082512	ENSG00000082512	protein_coding
RD3	1	complement(211476522..211492162)	0.0269063	1.14358	2.20929	0.183832	ENSG00000198570	ENSG00000198570	protein_coding
SLC30A1	1	complement(211571568..211579161)	8.86189	0.220768	1.16535	0.394212	ENSG00000170385	ENSG00000170385	protein_coding
NEK2	1	complement(211658657..211675630)	1.86267	0.658831	1.5788	0.229751	ENSG00000117650	ENSG00000117650	protein_coding
LPGAT1	1	complement(211743457..211830763)	23.8073	0.19369	1.14369	0.20963	ENSG00000123684	ENSG00000123684	protein_coding
INTS7	1	complement(211940399..212035557)	5.82	0.0126695	1.00882	0.969882	ENSG00000143493	ENSG00000143493	protein_coding
DTL	1	212035553..212107400	2.96577	0.104503	1.07512	0.791712	ENSG00000143476	ENSG00000143476	protein_coding
PPP2R5A	1	212285410..212361853	65.6686	0.114237	1.0824	0.408542	ENSG00000066027	ENSG00000066027	protein_coding
PACC1	1	complement(212363928..212414901)	10.0164	-0.19062	-1.14125	0.411426	ENSG00000065600	ENSG00000065600	protein_coding
NENF	1	212432920..212446379	30.4076	0.0312191	1.02188	0.882305	ENSG00000117691	ENSG00000117691	protein_coding
ATF3	1	212565334..212620777	14.7629	-0.862568	-1.81827	0.0908789	ENSG00000162772	ENSG00000162772	protein_coding
GARIN4	1	212624474..212626775	0.233073	-1.19824	-2.29459	0.18248	ENSG00000162771	ENSG00000162771	protein_coding
BATF3	1	complement(212686417..212699840)	5.20271	1.37241	2.58903	0.0351629	ENSG00000123685	ENSG00000123685	protein_coding
NSL1	1	complement(212726153..212791782)	5.82746	0.0582317	1.04119	0.745877	ENSG00000117697	ENSG00000117697	protein_coding
TATDN3	1	212791828..212816830	12.2818	0.514767	1.42876	0.0141476	ENSG00000203705	ENSG00000203705	protein_coding
SPATA45	1	complement(212830141..212847649)	0.158171	-1.89458	-3.71813	0.0928051	ENSG00000185523	ENSG00000185523	protein_coding
FLVCR1	1	212858275..212899363	7.10081	0.263045	1.20001	0.211568	ENSG00000162769	ENSG00000162769	protein_coding
VASH2	1	212950520..212992037	0.736295	-0.632046	-1.54976	0.329698	ENSG00000143494	ENSG00000143494	protein_coding
ANGEL2	1	complement(212992182..213015867)	28.9255	0.261463	1.19869	0.130953	ENSG00000174606	ENSG00000174606	protein_coding
RPS6KC1	1	213051233..213274774	6.57679	0.10057	1.0722	0.692435	ENSG00000136643	ENSG00000136643	protein_coding
PROX1	1	213983181..214041510	0.103982	-0.307314	-1.2374	0.70687	ENSG00000117707	ENSG00000117707	protein_coding
SMYD2	1	214281102..214337131	30.4046	0.170496	1.12545	0.475509	ENSG00000143499	ENSG00000143499	protein_coding
PTPN14	1	complement(214348700..214552449)	0.318693	-0.382305	-1.30342	0.44426	ENSG00000152104	ENSG00000152104	protein_coding
CENPF	1	214603185..214664574	3.80199	0.0818987	1.05841	0.774719	ENSG00000117724	ENSG00000117724	protein_coding
KCNK2	1	215005775..215237090	0.0202816	-1.57873	-2.98706	0.229224	ENSG00000082482	ENSG00000082482	protein_coding
KCTD3	1	215567304..215621807	4.33245	0.052713	1.03721	0.830467	ENSG00000136636	ENSG00000136636	protein_coding
USH2A	1	complement(215622891..216423448)	0.0194501	0.480641	1.39536	0.619808	ENSG00000042781	ENSG00000042781	protein_coding
ESRRG	1	complement(216503246..217137755)	0.00589097	-0.503623	-1.41777	0.638237	ENSG00000196482	ENSG00000196482	protein_coding
GPATCH2	1	complement(217426992..217631090)	4.67619	-0.311539	-1.24103	0.0720319	ENSG00000092978	ENSG00000092978	protein_coding
SPATA17	1	217631324..217871696	0.0116299	-0.796584	-1.73698	0.4419	ENSG00000162814	ENSG00000162814	protein_coding
RRP15	1	218285293..218337983	6.59272	-0.161471	-1.11843	0.435249	ENSG00000067533	ENSG00000067533	protein_coding
TGFB2	1	218345336..218444619	0.130727	-1.39673	-2.63305	0.0808542	ENSG00000092969	ENSG00000092969	protein_coding
LYPLAL1	1	219173869..219212865	10.0676	0.282829	1.21658	0.303457	ENSG00000143353	ENSG00000143353	protein_coding
ZC3H11B	1	complement(219608012..219613105)	0.0397762	-1.201	-2.29899	0.142892	ENSG00000215817	ENSG00000215817	protein_coding
SLC30A10	1	complement(219685427..219959018)	0.0880286	0.434723	1.35165	0.641441	ENSG00000196660	ENSG00000196660	protein_coding
EPRS1	1	complement(219968600..220046530)	37.2232	0.0678144	1.04813	0.687181	ENSG00000136628	ENSG00000136628	protein_coding
BPNT1	1	complement(220057482..220090462)	11.3367	0.30282	1.23355	0.163301	ENSG00000162813	ENSG00000162813	protein_coding
IARS2	1	220094132..220148041	37.5824	-1.72433e-05	-1.00001	0.999912	ENSG00000067704	ENSG00000067704	protein_coding
RAB3GAP2	1	complement(220148293..220272529)	19.9839	-0.0847811	-1.06053	0.614864	ENSG00000118873	ENSG00000118873	protein_coding
MARK1	1	220528136..220664461	0.0117904	-1.6566	-3.15272	0.134146	ENSG00000116141	ENSG00000116141	protein_coding
C1orf115	1	220690363..220699153	3.51608	0.744778	1.67572	0.154574	ENSG00000162817	ENSG00000162817	protein_coding
MTARC2	1	220748225..220784815	0.320374	-0.75659	-1.68949	0.345477	ENSG00000117791	ENSG00000117791	protein_coding
MTARC1	1	220786352..220819659	1.51111	0.273967	1.20913	0.616607	ENSG00000186205	ENSG00000186205	protein_coding
gene:ENSG00000286231	1	220786990..220884503	1.12993	-0.72822	-1.65659	0.514291	ENSG00000286231	ENSG00000286231	protein_coding
HLX	1	220879431..220885059	11.5437	0.26074	1.19809	0.559829	ENSG00000136630	ENSG00000136630	protein_coding
DUSP10	1	complement(221701424..221742089)	33.7017	-0.426265	-1.34375	0.214217	ENSG00000143507	ENSG00000143507	protein_coding
HHIPL2	1	complement(222522258..222548104)	0.523932	1.81192	3.5111	0.0170989	ENSG00000143512	ENSG00000143512	protein_coding
TAF1A	1	complement(222557902..222589933)	5.00397	-0.434911	-1.35183	0.0980999	ENSG00000143498	ENSG00000143498	protein_coding
MIA3	1	222618097..222668007	41.957	0.00341468	1.00237	0.984757	ENSG00000154305	ENSG00000154305	protein_coding
AIDA	1	complement(222668013..222713210)	47.7457	-0.117105	-1.08456	0.452528	ENSG00000186063	ENSG00000186063	protein_coding
BROX	1	222712553..222735196	21.7615	0.0525305	1.03708	0.76514	ENSG00000162819	ENSG00000162819	protein_coding
FAM177B	1	222737202..222751004	1.71923	-0.222957	-1.16712	0.730095	ENSG00000197520	ENSG00000197520	protein_coding
DISP1	1	222815022..223005995	1.36097	-0.112456	-1.08107	0.829785	ENSG00000154309	ENSG00000154309	protein_coding
TLR5	1	complement(223109404..223143292)	2.42205	-0.254331	-1.19278	0.606483	ENSG00000187554	ENSG00000187554	protein_coding
SUSD4	1	complement(223220819..223364233)	7.39502	-0.264446	-1.20117	0.497094	ENSG00000143502	ENSG00000143502	protein_coding
CCDC185	1	223393415..223395465	0.115531	-1.13466	-2.19566	0.394775	ENSG00000178395	ENSG00000178395	protein_coding
CAPN8	1	complement(223538007..223665723)	0.0567031	-1.61226	-3.05729	0.100818	ENSG00000203697	ENSG00000203697	protein_coding
CAPN2	1	223701593..223776018	85.8309	-0.213584	-1.15956	0.413836	ENSG00000162909	ENSG00000162909	protein_coding
TP53BP2	1	complement(223779893..223845954)	83.8195	-0.437114	-1.35389	0.0658758	ENSG00000143514	ENSG00000143514	protein_coding
FBXO28	1	224114111..224162047	18.2722	-0.0924899	-1.06621	0.583126	ENSG00000143756	ENSG00000143756	protein_coding
DEGS1	1	224175756..224193441	54.6971	-0.126104	-1.09134	0.376512	ENSG00000143753	ENSG00000143753	protein_coding
NVL	1	complement(224227334..224330189)	19.261	0.119799	1.08658	0.490079	ENSG00000143748	ENSG00000143748	protein_coding
CNIH4	1	224356858..224379459	13.3534	-0.0193528	-1.0135	0.933214	ENSG00000143771	ENSG00000143771	protein_coding
WDR26	1	complement(224385146..224437033)	103.771	-0.202795	-1.15093	0.236617	ENSG00000162923	ENSG00000162923	protein_coding
CNIH3	1	224434660..224740554	0.0836431	0.308187	1.23815	0.722532	ENSG00000143786	ENSG00000143786	protein_coding
DNAH14	1	224896262..225399292	0.175222	-0.428957	-1.34626	0.34485	ENSG00000185842	ENSG00000185842	protein_coding
LBR	1	complement(225401502..225428925)	85.2708	-0.166013	-1.12195	0.291252	ENSG00000143815	ENSG00000143815	protein_coding
ENAH	1	complement(225486765..225653142)	0.118328	-1.2935	-2.45122	0.0710995	ENSG00000154380	ENSG00000154380	protein_coding
SRP9	1	225777813..225790468	110.643	-0.0117095	-1.00815	0.948863	ENSG00000143742	ENSG00000143742	protein_coding
EPHX1	1	225810124..225845563	6.02045	-0.274947	-1.20995	0.403823	ENSG00000143819	ENSG00000143819	protein_coding
TMEM63A	1	complement(225845536..225882380)	124.413	-0.0836978	-1.05973	0.741586	ENSG00000196187	ENSG00000196187	protein_coding
LEFTY1	1	complement(225886282..225911382)	0.574499	0.504016	1.41816	0.542991	ENSG00000243709	ENSG00000243709	protein_coding
gene:ENSG00000255835	1	complement(225886696..225924278)	0.733227	0.687095	1.61004	0.479968	ENSG00000255835	ENSG00000255835	protein_coding
PYCR2	1	complement(225919877..225924340)	76.3932	0.146388	1.1068	0.389871	ENSG00000143811	ENSG00000143811	protein_coding
LEFTY2	1	complement(225936598..225941383)	0.226551	1.36646	2.57836	0.12233	ENSG00000143768	ENSG00000143768	protein_coding
SDE2	1	complement(225982702..225999343)	35.0679	-0.336567	-1.26275	0.0843835	ENSG00000143751	ENSG00000143751	protein_coding
H3-3A	1	226061851..226072019	400.183	-0.282119	-1.21598	0.0394192	ENSG00000163041	ENSG00000163041	protein_coding
ACBD3	1	complement(226144679..226186741)	34.1192	-0.348168	-1.27294	0.0567469	ENSG00000182827	ENSG00000182827	protein_coding
MIXL1	1	226223618..226227060	0.15553	-0.947473	-1.92849	0.325253	ENSG00000185155	ENSG00000185155	protein_coding
LIN9	1	complement(226231149..226309869)	1.7892	-0.554798	-1.46896	0.175059	ENSG00000183814	ENSG00000183814	protein_coding
PARP1	1	complement(226360210..226408154)	78.3936	0.0264926	1.01853	0.878341	ENSG00000143799	ENSG00000143799	protein_coding
STUM	1	226548764..226609230	0.225473	0.117567	1.0849	0.853803	ENSG00000203685	ENSG00000203685	protein_coding
ITPKB	1	complement(226631690..226739323)	131.479	-0.148994	-1.1088	0.481813	ENSG00000143772	ENSG00000143772	protein_coding
PSEN2	1	226870184..226927726	0.813845	0.351881	1.27622	0.424442	ENSG00000143801	ENSG00000143801	protein_coding
gene:ENSG00000288674	1	226870184..226987545	0.353727	-0.167738	-1.1233	0.819233	ENSG00000288674	ENSG00000288674	protein_coding
COQ8A	1	226940286..226987544	88.5609	0.0921484	1.06596	0.520454	ENSG00000163050	ENSG00000163050	protein_coding
CDC42BPA	1	complement(226989865..227318492)	0.46591	-0.224983	-1.16876	0.625584	ENSG00000143776	ENSG00000143776	protein_coding
ZNF678	1	227563543..227677443	2.84334	-0.0129545	-1.00902	0.955734	ENSG00000181450	ENSG00000181450	protein_coding
SNAP47	1	227728200..227781826	7.15659	0.33148	1.2583	0.063011	ENSG00000143740	ENSG00000143740	protein_coding
JMJD4	1	complement(227730425..227735411)	14.0747	0.58559	1.50065	0.0136877	ENSG00000081692	ENSG00000081692	protein_coding
PRSS38	1	227815675..227846470	0.0337765	-0.26883	-1.20483	0.809641	ENSG00000185888	ENSG00000185888	protein_coding
WNT9A	1	complement(227918656..227947932)	0.317234	-1.41848	-2.67303	0.08146	ENSG00000143816	ENSG00000143816	protein_coding
WNT3A	1	228006998..228061271	0.0545526	-1.20703	-2.30862	0.223858	ENSG00000154342	ENSG00000154342	protein_coding
ARF1	1	228082708..228099212	301.386	-0.0775032	-1.05519	0.602916	ENSG00000143761	ENSG00000143761	protein_coding
C1orf35	1	complement(228100726..228105411)	66.0905	0.356884	1.28066	0.0787564	ENSG00000143793	ENSG00000143793	protein_coding
MRPL55	1	complement(228106679..228109312)	38.7175	0.151899	1.11103	0.439886	ENSG00000162910	ENSG00000162910	protein_coding
gene:ENSG00000280157	1	228121523..228123771	0	#N/A	#N/A	#N/A	ENSG00000280157	ENSG00000280157	TEC
GUK1	1	228139962..228148984	171.407	0.15235	1.11138	0.313532	ENSG00000143774	ENSG00000143774	protein_coding
GJC2	1	228149930..228159826	4.24326	0.754056	1.68653	0.0958007	ENSG00000198835	ENSG00000198835	protein_coding
IBA57	1	228165804..228182257	9.86927	-0.115143	-1.08308	0.564321	ENSG00000181873	ENSG00000181873	protein_coding
OBSCN	1	228208044..228378876	16.1835	0.015626	1.01089	0.946872	ENSG00000154358	ENSG00000154358	protein_coding
TRIM11	1	complement(228393673..228406835)	19.1796	-0.0585582	-1.04142	0.692646	ENSG00000154370	ENSG00000154370	protein_coding
TRIM17	1	complement(228407935..228416861)	0.965046	0.331194	1.25805	0.549755	ENSG00000162931	ENSG00000162931	protein_coding
H3-4	1	complement(228424845..228425360)	0.498466	-2.78555	-6.89499	0.0392581	ENSG00000168148	ENSG00000168148	protein_coding
H2AC25	1	complement(228434777..228457873)	9.34207	0.616955	1.53363	0.176396	ENSG00000181218	ENSG00000181218	protein_coding
H2BC26	1	228458103..228463104	0.1239	0.0519569	1.03667	0.945707	ENSG00000196890	ENSG00000196890	protein_coding
gene:ENSG00000279306	1	complement(228486188..228487120)	0	#N/A	#N/A	#N/A	ENSG00000279306	ENSG00000279306	TEC
RNF187	1	228487382..228499899	44.838	0.0642278	1.04553	0.69073	ENSG00000168159	ENSG00000168159	protein_coding
RHOU	1	228735479..228746664	10.9173	-0.324597	-1.25231	0.32141	ENSG00000116574	ENSG00000116574	protein_coding
RAB4A	1	229271062..229305894	15.0539	0.0102695	1.00714	0.95284	ENSG00000168118	ENSG00000168118	protein_coding
CCSAP	1	complement(229321011..229343294)	11.7366	0.0865232	1.06181	0.641422	ENSG00000154429	ENSG00000154429	protein_coding
ACTA1	1	complement(229430365..229434104)	0.339009	-0.0875767	-1.06258	0.894123	ENSG00000143632	ENSG00000143632	protein_coding
NUP133	1	complement(229440259..229508341)	36.4892	-0.00155183	-1.00108	0.992735	ENSG00000069248	ENSG00000069248	protein_coding
ABCB10	1	complement(229516582..229558707)	21.1949	0.0455653	1.03209	0.823054	ENSG00000135776	ENSG00000135776	protein_coding
TAF5L	1	complement(229593134..229626122)	17.5955	-0.331498	-1.25832	0.0215105	ENSG00000135801	ENSG00000135801	protein_coding
URB2	1	229626247..229660200	10.0115	-0.445739	-1.36201	0.0270331	ENSG00000135763	ENSG00000135763	protein_coding
GALNT2	1	230057990..230282122	45.2707	0.200619	1.14919	0.323847	ENSG00000143641	ENSG00000143641	protein_coding
PGBD5	1	complement(230314490..230426332)	0.117903	1.01328	2.0185	0.228013	ENSG00000177614	ENSG00000177614	protein_coding
COG2	1	230642481..230693982	26.9712	0.0854106	1.06099	0.598693	ENSG00000135775	ENSG00000135775	protein_coding
AGT	1	complement(230690776..230745576)	0.849738	0.419126	1.33712	0.348875	ENSG00000135744	ENSG00000135744	protein_coding
CAPN9	1	230747384..230802003	0.00684288	0.140641	1.10239	0.912036	ENSG00000135773	ENSG00000135773	protein_coding
C1orf198	1	complement(230837119..230869589)	5.82619	-0.129909	-1.09422	0.582831	ENSG00000119280	ENSG00000119280	protein_coding
TTC13	1	complement(230906243..230978875)	35.9954	0.0826115	1.05893	0.72722	ENSG00000143643	ENSG00000143643	protein_coding
ARV1	1	230978981..231000733	14.464	0.300281	1.23138	0.33118	ENSG00000173409	ENSG00000173409	protein_coding
FAM89A	1	complement(231018958..231040254)	3.86347	-0.336755	-1.26291	0.385841	ENSG00000182118	ENSG00000182118	protein_coding
TRIM67	1	231162058..231221565	0.10496	0.557957	1.47218	0.488124	ENSG00000119283	ENSG00000119283	protein_coding
C1orf131	1	complement(231223763..231241187)	16.2766	0.156874	1.11487	0.455906	ENSG00000143633	ENSG00000143633	protein_coding
GNPAT	1	231241207..231277973	36.1041	0.0827497	1.05903	0.564882	ENSG00000116906	ENSG00000116906	protein_coding
EXOC8	1	complement(231332753..231337852)	16.9658	-0.043036	-1.03028	0.778439	ENSG00000116903	ENSG00000116903	protein_coding
SPRTN	1	231337104..231355023	8.02012	-0.00829582	-1.00577	0.972072	ENSG00000010072	ENSG00000010072	protein_coding
EGLN1	1	complement(231363751..231422287)	18.5741	0.228458	1.17158	0.224148	ENSG00000135766	ENSG00000135766	protein_coding
gene:ENSG00000287856	1	complement(231363797..231528603)	1.16143	-0.435946	-1.3528	0.486608	ENSG00000287856	ENSG00000287856	protein_coding
TSNAX	1	231528541..231566524	29.0374	0.00432219	1.003	0.979895	ENSG00000116918	ENSG00000116918	protein_coding
TSNAX-DISC1	1	231528653..231819244	0.284575	0.602656	1.51851	0.447101	ENSG00000270106	ENSG00000270106	protein_coding
DISC1	1	231626790..232041272	3.29445	-0.239876	-1.18089	0.464777	ENSG00000162946	ENSG00000162946	protein_coding
SIPA1L2	1	complement(232397965..232630571)	3.95672	-0.180154	-1.13301	0.519513	ENSG00000116991	ENSG00000116991	protein_coding
MAP10	1	232805416..232809929	2.53251	0.129607	1.094	0.709154	ENSG00000212916	ENSG00000212916	protein_coding
NTPCR	1	232950605..232983882	4.06363	0.120201	1.08689	0.659716	ENSG00000135778	ENSG00000135778	protein_coding
PCNX2	1	complement(232983435..233295725)	5.50105	-0.098756	-1.07085	0.644671	ENSG00000135749	ENSG00000135749	protein_coding
MAP3K21	1	233327724..233385148	0.579531	-0.827485	-1.77459	0.0603876	ENSG00000143674	ENSG00000143674	protein_coding
KCNK1	1	233614106..233672514	0.0642822	-0.101232	-1.07269	0.914103	ENSG00000135750	ENSG00000135750	protein_coding
SLC35F3	1	233904676..234324511	0.209996	-0.620996	-1.53794	0.421835	ENSG00000183780	ENSG00000183780	protein_coding
COA6	1	234373456..234385080	7.29253	-0.309759	-1.2395	0.291829	ENSG00000168275	ENSG00000168275	protein_coding
TARBP1	1	complement(234391313..234479179)	34.3546	-0.324161	-1.25194	0.112343	ENSG00000059588	ENSG00000059588	protein_coding
IRF2BP2	1	complement(234602300..234610178)	146.354	-0.270189	-1.20597	0.139222	ENSG00000168264	ENSG00000168264	protein_coding
TOMM20	1	complement(235109341..235128837)	110.491	-0.15375	-1.11246	0.271237	ENSG00000173726	ENSG00000173726	protein_coding
RBM34	1	complement(235131183..235161283)	46.0536	0.0806003	1.05746	0.755741	ENSG00000188739	ENSG00000188739	protein_coding
ARID4B	1	complement(235131634..235328219)	69.1276	-0.53921	-1.45318	0.0361234	ENSG00000054267	ENSG00000054267	protein_coding
GGPS1	1	235327350..235344532	16.9084	0.278246	1.21272	0.115347	ENSG00000152904	ENSG00000152904	protein_coding
gene:ENSG00000285053	1	235328570..235448952	4.06157	-0.260245	-1.19768	0.331255	ENSG00000285053	ENSG00000285053	protein_coding
TBCE	1	235367360..235452443	3.6763	0.188174	1.13932	0.451567	ENSG00000284770	ENSG00000284770	protein_coding
B3GALNT2	1	complement(235447190..235504452)	5.60441	-0.0650629	-1.04613	0.737138	ENSG00000162885	ENSG00000162885	protein_coding
GNG4	1	complement(235547685..235650754)	1.98863	-1.76909	-3.40839	0.0109108	ENSG00000168243	ENSG00000168243	protein_coding
LYST	1	complement(235661041..235883724)	17.6112	-0.0962846	-1.06902	0.690317	ENSG00000143669	ENSG00000143669	protein_coding
NID1	1	complement(235975830..236065109)	4.04141	-0.64482	-1.56354	0.190735	ENSG00000116962	ENSG00000116962	protein_coding
GPR137B	1	236142505..236221865	12.4088	-0.217993	-1.16311	0.469983	ENSG00000077585	ENSG00000077585	protein_coding
ERO1B	1	complement(236214681..236282019)	16.4539	-0.188976	-1.13995	0.293791	ENSG00000086619	ENSG00000086619	protein_coding
EDARADD	1	236348257..236502915	0.527843	0.516403	1.43038	0.471367	ENSG00000186197	ENSG00000186197	protein_coding
LGALS8	1	236518000..236552981	49.2037	-0.108271	-1.07794	0.481267	ENSG00000116977	ENSG00000116977	protein_coding
HEATR1	1	complement(236549005..236604516)	22.5936	-0.107538	-1.07739	0.577165	ENSG00000119285	ENSG00000119285	protein_coding
[truncated: 19,543 more rows]

## Sheet: PFNA_H_NA vs. PFNA_L_NA
Name	Chromosome	Region	Max group mean	Log₂ fold change	Fold change	P-value	Gene ID	ENSEMBL	Biotype
OR4F5	1	65419..71585	0	#N/A	#N/A	#N/A	ENSG00000186092	ENSG00000186092	protein_coding
OR4F29	1	complement(450740..451678)	0.155077	-1.31646	-2.49055	0.115079	ENSG00000284733	ENSG00000284733	protein_coding
OR4F16	1	complement(685716..686654)	0.154291	-0.983853	-1.97774	0.237323	ENSG00000284662	ENSG00000284662	protein_coding
SAMD11	1	923923..944575	0.183878	-1.08475	-2.12101	0.179608	ENSG00000187634	ENSG00000187634	protein_coding
NOC2L	1	complement(944203..959309)	88.6403	0.179929	1.13283	0.0951921	ENSG00000188976	ENSG00000188976	protein_coding
KLHL17	1	960584..965719	13.9877	0.210789	1.15732	0.296169	ENSG00000187961	ENSG00000187961	protein_coding
PLEKHN1	1	966482..975865	1.13521	-0.150887	-1.11025	0.770797	ENSG00000187583	ENSG00000187583	protein_coding
PERM1	1	complement(975198..982117)	0.133243	-1.91745	-3.77756	0.0250879	ENSG00000187642	ENSG00000187642	protein_coding
HES4	1	complement(998962..1000172)	25.8827	0.927039	1.90137	0.0482742	ENSG00000188290	ENSG00000188290	protein_coding
ISG15	1	1001138..1014540	101.19	0.291057	1.22354	0.296778	ENSG00000187608	ENSG00000187608	protein_coding
AGRN	1	1020120..1056119	7.33335	0.311725	1.24119	0.0573736	ENSG00000188157	ENSG00000188157	protein_coding
RNF223	1	complement(1070967..1074306)	0.156112	-1.30616	-2.47283	0.102346	ENSG00000237330	ENSG00000237330	protein_coding
C1orf159	1	complement(1081818..1116361)	14.7281	0.354883	1.27888	0.0244241	ENSG00000131591	ENSG00000131591	protein_coding
TTLL10	1	1173880..1197936	1.00208	0.0568881	1.04022	0.87953	ENSG00000162571	ENSG00000162571	protein_coding
TNFRSF18	1	complement(1203508..1206592)	47.0668	0.27913	1.21346	0.27113	ENSG00000186891	ENSG00000186891	protein_coding
TNFRSF4	1	complement(1211326..1214153)	14.9522	0.13832	1.10062	0.642312	ENSG00000186827	ENSG00000186827	protein_coding
SDF4	1	complement(1216931..1232031)	131.711	0.0935161	1.06697	0.430758	ENSG00000078808	ENSG00000078808	protein_coding
B3GALT6	1	1232237..1235041	22.9264	0.196563	1.14597	0.215298	ENSG00000176022	ENSG00000176022	protein_coding
C1QTNF12	1	complement(1242446..1246722)	1.79019	-0.303357	-1.23401	0.572589	ENSG00000184163	ENSG00000184163	protein_coding
UBE2J2	1	complement(1253909..1273864)	43.3617	0.0598082	1.04233	0.625428	ENSG00000160087	ENSG00000160087	protein_coding
SCNN1D	1	1280436..1292029	9.63056	0.413184	1.33162	0.0627903	ENSG00000162572	ENSG00000162572	protein_coding
ACAP3	1	complement(1292390..1309609)	54.997	0.399316	1.31888	0.0296315	ENSG00000131584	ENSG00000131584	protein_coding
PUSL1	1	1308597..1311677	14.0384	0.258495	1.19623	0.228366	ENSG00000169972	ENSG00000169972	protein_coding
INTS11	1	complement(1311585..1324687)	70.1103	0.180621	1.13337	0.113146	ENSG00000127054	ENSG00000127054	protein_coding
CPTP	1	1324756..1328896	20.8695	0.175067	1.12902	0.454532	ENSG00000224051	ENSG00000224051	protein_coding
TAS1R3	1	1331280..1335314	2.10988	0.0309643	1.02169	0.929622	ENSG00000169962	ENSG00000169962	protein_coding
DVL1	1	complement(1335276..1349418)	37.6855	0.102621	1.07372	0.440384	ENSG00000107404	ENSG00000107404	protein_coding
MXRA8	1	complement(1352689..1361777)	5.9955	0.246595	1.1864	0.307446	ENSG00000162576	ENSG00000162576	protein_coding
AURKAIP1	1	complement(1373730..1375207)	95.1463	0.281721	1.21564	0.0470222	ENSG00000175756	ENSG00000175756	protein_coding
CCNL2	1	complement(1385711..1399335)	178.19	0.0107867	1.0075	0.93123	ENSG00000221978	ENSG00000221978	protein_coding
MRPL20	1	complement(1401909..1407293)	77.8091	0.0469591	1.03309	0.666912	ENSG00000242485	ENSG00000242485	protein_coding
ANKRD65	1	complement(1418420..1421769)	0.0653727	-1.22694	-2.3407	0.11188	ENSG00000235098	ENSG00000235098	protein_coding
TMEM88B	1	1425871..1430255	0.0371761	-0.726692	-1.65484	0.397199	ENSG00000205116	ENSG00000205116	protein_coding
VWA1	1	1434861..1442882	0.0624538	-0.907096	-1.87527	0.247159	ENSG00000179403	ENSG00000179403	protein_coding
ATAD3C	1	1449689..1470163	0.593699	-0.0247226	-1.01728	0.958172	ENSG00000215915	ENSG00000215915	protein_coding
ATAD3B	1	1471765..1497848	63.9602	0.343625	1.26894	0.0945104	ENSG00000160072	ENSG00000160072	protein_coding
ATAD3A	1	1512162..1534685	23.3187	-0.0275532	-1.01928	0.874239	ENSG00000197785	ENSG00000197785	protein_coding
TMEM240	1	complement(1534778..1540624)	0.3609	0.0525644	1.03711	0.937775	ENSG00000205090	ENSG00000205090	protein_coding
SSU72	1	complement(1541673..1574863)	63.9666	0.144488	1.10534	0.198091	ENSG00000160075	ENSG00000160075	protein_coding
FNDC10	1	complement(1598012..1600135)	4.47618	0.0516391	1.03644	0.888216	ENSG00000228594	ENSG00000228594	protein_coding
MIB2	1	1615454..1630605	35.1248	0.434001	1.35098	0.0365517	ENSG00000197530	ENSG00000197530	protein_coding
MMP23B	1	1632163..1635263	13.1469	0.413283	1.33171	0.17009	ENSG00000189409	ENSG00000189409	protein_coding
CDK11B	1	complement(1635225..1659012)	99.9444	0.171598	1.12631	0.240471	ENSG00000248333	ENSG00000248333	protein_coding
SLC35E2B	1	complement(1659529..1692795)	83.3265	-0.0288444	-1.02019	0.851272	ENSG00000189339	ENSG00000189339	protein_coding
CDK11A	1	complement(1702379..1724357)	88.8793	0.125438	1.09084	0.507215	ENSG00000008128	ENSG00000008128	protein_coding
NADK	1	complement(1751232..1780457)	82.2001	0.285751	1.21904	0.0990078	ENSG00000008130	ENSG00000008130	protein_coding
GNB1	1	complement(1785285..1892292)	159.578	-0.147505	-1.10765	0.164047	ENSG00000078369	ENSG00000078369	protein_coding
CALML6	1	1915108..1917296	1.68102	0.953006	1.9359	0.0931415	ENSG00000169885	ENSG00000169885	protein_coding
TMEM52	1	complement(1917590..1919279)	0.647399	0.354313	1.27838	0.567092	ENSG00000178821	ENSG00000178821	protein_coding
CFAP74	1	complement(1921951..2003837)	0.0101058	1.45139	2.73471	0.20056	ENSG00000142609	ENSG00000142609	protein_coding
GABRD	1	2019329..2030758	0.199035	0.986289	1.98108	0.231882	ENSG00000187730	ENSG00000187730	protein_coding
PRKCZ	1	2050411..2185395	4.37024	-0.0754222	-1.05367	0.783975	ENSG00000067606	ENSG00000067606	protein_coding
FAAP20	1	complement(2184461..2212720)	34.8129	0.362575	1.28572	0.02095	ENSG00000162585	ENSG00000162585	protein_coding
SKI	1	2227388..2310213	215.902	-0.118621	-1.0857	0.660711	ENSG00000157933	ENSG00000157933	protein_coding
MORN1	1	complement(2321253..2391707)	1.12552	0.0876459	1.06263	0.806907	ENSG00000116151	ENSG00000116151	protein_coding
RER1	1	2391775..2405442	48.9791	0.0617392	1.04372	0.555345	ENSG00000157916	ENSG00000157916	protein_coding
PEX10	1	complement(2403964..2413797)	8.18746	0.130566	1.09472	0.503026	ENSG00000157911	ENSG00000157911	protein_coding
PLCH2	1	2425980..2505532	11.7856	0.424549	1.34215	0.181589	ENSG00000149527	ENSG00000149527	protein_coding
PANK4	1	complement(2508537..2526597)	34.2448	-0.143709	-1.10474	0.33211	ENSG00000157881	ENSG00000157881	protein_coding
HES5	1	complement(2528745..2530263)	0.230163	-1.07524	-2.10707	0.187439	ENSG00000197921	ENSG00000197921	protein_coding
TNFRSF14	1	2555639..2565382	175.095	0.32782	1.25512	0.0294545	ENSG00000157873	ENSG00000157873	protein_coding
gene:ENSG00000225931	1	2566410..2569888	0	#N/A	#N/A	#N/A	ENSG00000225931	ENSG00000225931	TEC
PRXL2B	1	2586491..2591469	38.2759	0.0310986	1.02179	0.855914	ENSG00000157870	ENSG00000157870	protein_coding
MMEL1	1	complement(2590639..2633016)	0.286781	0.0527705	1.03725	0.947551	ENSG00000142606	ENSG00000142606	protein_coding
TTC34	1	complement(2636986..2801693)	1.28344	0.217902	1.16304	0.533565	ENSG00000215912	ENSG00000215912	protein_coding
ACTRT2	1	3021467..3022903	0.0679121	-0.775568	-1.71186	0.458546	ENSG00000169717	ENSG00000169717	protein_coding
PRDM16	1	3069168..3438621	0.441243	0.287312	1.22036	0.52672	ENSG00000142611	ENSG00000142611	protein_coding
gene:ENSG00000279839	1	3205988..3208664	0	#N/A	#N/A	#N/A	ENSG00000279839	ENSG00000279839	TEC
ARHGEF16	1	3454665..3481113	0.0884287	-0.462518	-1.37794	0.534355	ENSG00000130762	ENSG00000130762	protein_coding
MEGF6	1	complement(3487951..3611508)	26.2747	0.385408	1.30623	0.0594882	ENSG00000162591	ENSG00000162591	protein_coding
TPRG1L	1	3625015..3630127	54.0921	-0.0095064	-1.00661	0.933823	ENSG00000158109	ENSG00000158109	protein_coding
WRAP73	1	complement(3630767..3652761)	30.4115	0.0467611	1.03294	0.767882	ENSG00000116213	ENSG00000116213	protein_coding
TP73	1	3652516..3736201	0.301718	-0.347468	-1.27233	0.477541	ENSG00000078900	ENSG00000078900	protein_coding
CCDC27	1	3746460..3771645	0.0273459	-1.01912	-2.02669	0.262964	ENSG00000162592	ENSG00000162592	protein_coding
SMIM1	1	3772749..3775982	2.64423	0.299472	1.23069	0.550446	ENSG00000235169	ENSG00000235169	protein_coding
LRRC47	1	complement(3778559..3796498)	36.3202	0.191097	1.14163	0.153671	ENSG00000130764	ENSG00000130764	protein_coding
CEP104	1	complement(3812086..3857396)	11.4299	-0.231996	-1.17446	0.14718	ENSG00000116198	ENSG00000116198	protein_coding
DFFB	1	3857267..3885429	7.85028	0.263235	1.20017	0.26633	ENSG00000169598	ENSG00000169598	protein_coding
C1orf174	1	complement(3889125..3900293)	29.7602	0.0372226	1.02614	0.812562	ENSG00000198912	ENSG00000198912	protein_coding
AJAP1	1	4654609..4792534	0.110386	-0.00418377	-1.0029	0.994209	ENSG00000196581	ENSG00000196581	protein_coding
NPHP4	1	complement(5862811..5992473)	5.22999	0.0445097	1.03133	0.838651	ENSG00000131697	ENSG00000131697	protein_coding
KCNAB2	1	5990927..6101193	61.5741	0.142757	1.10401	0.295043	ENSG00000069424	ENSG00000069424	protein_coding
CHD5	1	complement(6101787..6180321)	0.166811	-0.546908	-1.46095	0.322472	ENSG00000116254	ENSG00000116254	protein_coding
gene:ENSG00000285629	1	complement(6159430..6197757)	0.346887	-0.287101	-1.22019	0.71416	ENSG00000285629	ENSG00000285629	protein_coding
RPL22	1	complement(6185020..6209389)	638.418	-0.059949	-1.04243	0.623507	ENSG00000116251	ENSG00000116251	protein_coding
RNF207	1	6205475..6221299	1.14049	-0.162423	-1.11917	0.704611	ENSG00000158286	ENSG00000158286	protein_coding
ICMT	1	complement(6221193..6235972)	7.78804	0.00277371	1.00192	0.988638	ENSG00000116237	ENSG00000116237	protein_coding
HES3	1	6244179..6245578	0.0374865	-1.18147	-2.26808	0.322297	ENSG00000173673	ENSG00000173673	protein_coding
GPR153	1	complement(6247353..6261098)	1.74131	0.0142013	1.00989	0.969983	ENSG00000158292	ENSG00000158292	protein_coding
ACOT7	1	complement(6264269..6393767)	8.2012	0.367296	1.28993	0.12015	ENSG00000097021	ENSG00000097021	protein_coding
HES2	1	complement(6412418..6424670)	0.0175948	-0.627006	-1.54436	0.495016	ENSG00000069812	ENSG00000069812	protein_coding
ESPN	1	6424776..6461367	1.49967	0.0525827	1.03712	0.887075	ENSG00000187017	ENSG00000187017	protein_coding
TNFRSF25	1	complement(6460786..6466175)	230.231	0.134537	1.09774	0.515487	ENSG00000215788	ENSG00000215788	protein_coding
PLEKHG5	1	complement(6467122..6520074)	2.00358	-0.251666	-1.19058	0.367141	ENSG00000171680	ENSG00000171680	protein_coding
NOL9	1	complement(6521347..6554513)	30.4467	0.143407	1.10451	0.361011	ENSG00000162408	ENSG00000162408	protein_coding
TAS1R1	1	6555307..6579755	0.165181	-0.719031	-1.64608	0.353102	ENSG00000173662	ENSG00000173662	protein_coding
ZBTB48	1	6579994..6589280	35.3975	-0.039884	-1.02803	0.765709	ENSG00000204859	ENSG00000204859	protein_coding
KLHL21	1	complement(6590724..6614607)	24.1647	-0.20044	-1.14905	0.256764	ENSG00000162413	ENSG00000162413	protein_coding
PHF13	1	6613731..6624030	14.0272	-0.108351	-1.078	0.585609	ENSG00000116273	ENSG00000116273	protein_coding
THAP3	1	6624868..6635586	9.69186	0.0382454	1.02686	0.856906	ENSG00000041988	ENSG00000041988	protein_coding
DNAJC11	1	complement(6634168..6701924)	29.1481	-0.0567682	-1.04013	0.664266	ENSG00000007923	ENSG00000007923	protein_coding
CAMTA1	1	6785454..7769706	3.03866	-0.0252504	-1.01766	0.882955	ENSG00000171735	ENSG00000171735	protein_coding
VAMP3	1	7771296..7781432	53.3029	-0.222104	-1.16643	0.179023	ENSG00000049245	ENSG00000049245	protein_coding
PER3	1	7784291..7845177	1.33318	-0.0803017	-1.05724	0.799804	ENSG00000049246	ENSG00000049246	protein_coding
UTS2	1	complement(7843083..7853512)	10.0381	0.202664	1.15082	0.723081	ENSG00000049247	ENSG00000049247	protein_coding
TNFRSF9	1	complement(7915871..7943165)	1.63698	-0.290303	-1.2229	0.465493	ENSG00000049249	ENSG00000049249	protein_coding
PARK7	1	7954291..7985505	136.437	0.0844839	1.06031	0.439641	ENSG00000116288	ENSG00000116288	protein_coding
ERRFI1	1	complement(8004404..8026309)	2.04213	-0.130365	-1.09457	0.71318	ENSG00000116285	ENSG00000116285	protein_coding
SLC45A1	1	8318114..8344167	0.13145	0.110679	1.07974	0.889302	ENSG00000162426	ENSG00000162426	protein_coding
RERE	1	complement(8352397..8848921)	33.9068	-0.0734533	-1.05223	0.552887	ENSG00000142599	ENSG00000142599	protein_coding
ENO1	1	complement(8861000..8879190)	527.05	0.0390576	1.02744	0.775343	ENSG00000074800	ENSG00000074800	protein_coding
CA6	1	8945867..8975092	2.43769	0.212578	1.15876	0.59085	ENSG00000131686	ENSG00000131686	protein_coding
SLC2A7	1	complement(9002973..9026423)	0.207834	0.170106	1.12514	0.816615	ENSG00000197241	ENSG00000197241	protein_coding
SLC2A5	1	complement(9035106..9088478)	4.00763	-0.210182	-1.15683	0.533945	ENSG00000142583	ENSG00000142583	protein_coding
GPR157	1	complement(9100305..9129102)	2.08844	0.122812	1.08886	0.642165	ENSG00000180758	ENSG00000180758	protein_coding
H6PD	1	9234774..9271337	24.5837	-0.120449	-1.08707	0.455351	ENSG00000049239	ENSG00000049239	protein_coding
SPSB1	1	9292894..9369532	23.5023	-0.285195	-1.21858	0.480746	ENSG00000171621	ENSG00000171621	protein_coding
SLC25A33	1	9539465..9585173	17.7062	0.154305	1.11289	0.463749	ENSG00000171612	ENSG00000171612	protein_coding
TMEM201	1	9588911..9614877	6.78651	0.45059	1.3666	0.00743425	ENSG00000188807	ENSG00000188807	protein_coding
PIK3CD	1	9629889..9729114	168.22	-0.0250921	-1.01754	0.86977	ENSG00000171608	ENSG00000171608	protein_coding
CLSTN1	1	complement(9728926..9823984)	56.716	-0.0419779	-1.02952	0.765041	ENSG00000171603	ENSG00000171603	protein_coding
gene:ENSG00000280113	1	complement(9826289..9828271)	0	#N/A	#N/A	#N/A	ENSG00000280113	ENSG00000280113	TEC
CTNNBIP1	1	complement(9848276..9910336)	12.5433	0.0579008	1.04095	0.738896	ENSG00000178585	ENSG00000178585	protein_coding
LZIC	1	complement(9922113..9943407)	11.8035	-0.0716459	-1.05091	0.56593	ENSG00000162441	ENSG00000162441	protein_coding
NMNAT1	1	9943428..9985501	2.24621	-0.177767	-1.13113	0.571301	ENSG00000173614	ENSG00000173614	protein_coding
RBP7	1	9997206..10016021	22.5476	-0.125691	-1.09103	0.792009	ENSG00000162444	ENSG00000162444	protein_coding
UBE4B	1	10032832..10181239	20.5797	-0.115544	-1.08338	0.321932	ENSG00000130939	ENSG00000130939	protein_coding
KIF1B	1	10210570..10381603	5.39231	-0.169612	-1.12476	0.346074	ENSG00000054523	ENSG00000054523	protein_coding
PGD	1	10398592..10420511	95.1936	-0.00855425	-1.00595	0.968369	ENSG00000142657	ENSG00000142657	protein_coding
CENPS-CORT	1	10430102..10452153	0.798283	-0.358135	-1.28177	0.529194	ENSG00000251503	ENSG00000251503	protein_coding
CENPS	1	10430433..10442808	3.64771	-0.536106	-1.45005	0.179153	ENSG00000175279	ENSG00000175279	protein_coding
CORT	1	10450031..10451998	0.313777	0.561933	1.47625	0.483769	ENSG00000241563	ENSG00000241563	protein_coding
DFFA	1	complement(10456522..10472529)	10.3173	-0.203281	-1.15131	0.113429	ENSG00000160049	ENSG00000160049	protein_coding
PEX14	1	10472288..10630758	17.2819	0.0511882	1.03612	0.783692	ENSG00000142655	ENSG00000142655	protein_coding
CASZ1	1	complement(10636604..10796650)	21.7442	-0.0393485	-1.02765	0.867045	ENSG00000130940	ENSG00000130940	protein_coding
C1orf127	1	complement(10946471..10982076)	0.466882	-0.337698	-1.26374	0.593712	ENSG00000175262	ENSG00000175262	protein_coding
TARDBP	1	11012344..11030528	95.7901	-0.105108	-1.07558	0.310721	ENSG00000120948	ENSG00000120948	protein_coding
MASP2	1	complement(11022009..11047239)	9.67349	-0.0781884	-1.05569	0.717389	ENSG00000009724	ENSG00000009724	protein_coding
SRM	1	complement(11054584..11060020)	43.7758	0.215626	1.16121	0.233994	ENSG00000116649	ENSG00000116649	protein_coding
EXOSC10	1	complement(11066618..11099869)	73.5886	-0.140931	-1.10262	0.277918	ENSG00000171824	ENSG00000171824	protein_coding
MTOR	1	complement(11106535..11262556)	28.9334	-0.128673	-1.09329	0.265065	ENSG00000198793	ENSG00000198793	protein_coding
ANGPTL7	1	11189355..11195981	0.120209	1.64617	3.13002	0.0367358	ENSG00000171819	ENSG00000171819	protein_coding
UBIAD1	1	11273198..11296049	15.3171	0.114255	1.08242	0.385801	ENSG00000120942	ENSG00000120942	protein_coding
DISP3	1	11479155..11537551	0.838418	0.687956	1.611	0.156798	ENSG00000204624	ENSG00000204624	protein_coding
FBXO2	1	complement(11637018..11655785)	1.24342	0.179433	1.13244	0.753804	ENSG00000116661	ENSG00000116661	protein_coding
FBXO44	1	11654375..11663327	25.6138	0.328327	1.25556	0.0864809	ENSG00000132879	ENSG00000132879	protein_coding
MAD2L2	1	complement(11657230..11691811)	10.9572	0.253714	1.19227	0.0845019	ENSG00000116670	ENSG00000116670	protein_coding
FBXO6	1	11664200..11674354	10.159	-0.0374604	-1.02631	0.891717	ENSG00000116663	ENSG00000116663	protein_coding
DRAXIN	1	11691710..11725857	0.313351	-0.114843	-1.08286	0.844497	ENSG00000162490	ENSG00000162490	protein_coding
AGTRAP	1	11736084..11754802	60.8406	0.297614	1.22911	0.294709	ENSG00000177674	ENSG00000177674	protein_coding
C1orf167	1	11761787..11789585	0.0138723	1.31803	2.49326	0.138437	ENSG00000215910	ENSG00000215910	protein_coding
MTHFR	1	complement(11785723..11806455)	18.9687	0.0884295	1.06321	0.563423	ENSG00000177000	ENSG00000177000	protein_coding
CLCN6	1	11806096..11848079	19.0681	0.015906	1.01109	0.907321	ENSG00000011021	ENSG00000011021	protein_coding
NPPA	1	complement(11845709..11848345)	0.682485	-0.0286257	-1.02004	0.961464	ENSG00000175206	ENSG00000175206	protein_coding
NPPB	1	complement(11857464..11858945)	0.0303106	1.00561	2.00779	0.324534	ENSG00000120937	ENSG00000120937	protein_coding
KIAA2013	1	complement(11919591..11926428)	36.7496	0.117398	1.08478	0.42747	ENSG00000116685	ENSG00000116685	protein_coding
PLOD1	1	11934205..11975538	13.1604	0.264529	1.20124	0.491846	ENSG00000083444	ENSG00000083444	protein_coding
MFN2	1	11980181..12015211	54.1783	0.0422355	1.02971	0.742187	ENSG00000116688	ENSG00000116688	protein_coding
MIIP	1	12019466..12032045	53.9347	0.524959	1.43889	0.00264732	ENSG00000116691	ENSG00000116691	protein_coding
TNFRSF8	1	12063303..12144207	2.86471	0.365255	1.28811	0.365691	ENSG00000120949	ENSG00000120949	protein_coding
TNFRSF1B	1	12166991..12209228	337.65	-0.0228132	-1.01594	0.916537	ENSG00000028137	ENSG00000028137	protein_coding
VPS13D	1	12230030..12512047	20.2085	-0.172599	-1.12709	0.168842	ENSG00000048707	ENSG00000048707	protein_coding
DHRS3	1	complement(12567909..12620133)	75.2181	-0.0928791	-1.0665	0.742677	ENSG00000162496	ENSG00000162496	protein_coding
AADACL4	1	12644085..12667076	0.0306377	-2.00294	-4.00815	0.0811992	ENSG00000204518	ENSG00000204518	protein_coding
AADACL3	1	12716110..12728760	0.0065636	-1.17378	-2.25602	0.317624	ENSG00000188984	ENSG00000188984	protein_coding
CFAP107	1	12746200..12763699	0	-0.0349879	-1.02455	0.980059	ENSG00000157330	ENSG00000157330	protein_coding
PRAMEF12	1	12773738..12777906	0.0552807	-2.0999	-4.2868	0.0681572	ENSG00000116726	ENSG00000116726	protein_coding
PRAMEF1	1	12791397..12796628	0.0369658	-1.42476	-2.68469	0.233065	ENSG00000116721	ENSG00000116721	protein_coding
PRAMEF11	1	complement(12824605..12831410)	0.0721284	-0.589553	-1.50478	0.58555	ENSG00000239810	ENSG00000239810	protein_coding
HNRNPCL1	1	complement(12847377..12848720)	0.0391173	-0.0806146	-1.05747	0.921914	ENSG00000179172	ENSG00000179172	protein_coding
PRAMEF2	1	12857086..12861909	0.0648365	-0.736813	-1.66649	0.483146	ENSG00000120952	ENSG00000120952	protein_coding
PRAMEF4	1	complement(12879212..12886201)	0.0621615	-1.15672	-2.2295	0.25917	ENSG00000243073	ENSG00000243073	protein_coding
PRAMEF10	1	complement(12892896..12898270)	0.0232703	-1.41512	-2.66682	0.218262	ENSG00000187545	ENSG00000187545	protein_coding
PRAMEF7	1	12916610..12920751	0.092947	-1.04979	-2.07023	0.391366	ENSG00000204510	ENSG00000204510	protein_coding
PRAMEF6	1	complement(12938472..12947580)	0.104433	0.314146	1.24328	0.794974	ENSG00000232423	ENSG00000232423	protein_coding
PRAMEF27	1	complement(13049476..13056575)	0.104803	1.73427	3.3271	0.113647	ENSG00000274764	ENSG00000274764	protein_coding
HNRNPCL3	1	13060769..13062878	0.0888582	-0.53963	-1.4536	0.616189	ENSG00000277058	ENSG00000277058	protein_coding
PRAMEF25	1	13068677..13077884	0.0932938	0.719714	1.64686	0.527137	ENSG00000229571	ENSG00000229571	protein_coding
HNRNPCL2	1	complement(13115488..13116854)	0.0537219	-1.4326	-2.69932	0.151149	ENSG00000275774	ENSG00000275774	protein_coding
PRAMEF26	1	complement(13148905..13158116)	0.0182322	-1.6352	-3.1063	0.15396	ENSG00000280267	ENSG00000280267	protein_coding
HNRNPCL4	1	complement(13163914..13165631)	0	-0.0337261	-1.02365	0.980141	ENSG00000179412	ENSG00000179412	protein_coding
PRAMEF9	1	13171848..13179459	0.0251937	-1.20974	-2.31297	0.308147	ENSG00000204505	ENSG00000204505	protein_coding
PRAMEF13	1	complement(13196188..13201409)	0.010899	-0.607795	-1.52393	0.555106	ENSG00000279169	ENSG00000279169	protein_coding
PRAMEF18	1	complement(13222695..13226154)	0.0375747	-1.38224	-2.60672	0.242451	ENSG00000279804	ENSG00000279804	protein_coding
PRAMEF5	1	13254198..13263435	0.0430437	-1.38225	-2.60675	0.242448	ENSG00000270601	ENSG00000270601	protein_coding
PRAMEF8	1	complement(13281304..13285137)	0.0440561	-0.850795	-1.80349	0.410105	ENSG00000182330	ENSG00000182330	protein_coding
PRAMEF33	1	13303539..13308907	0.0811917	-0.706088	-1.63137	0.45209	ENSG00000237700	ENSG00000237700	protein_coding
PRAMEF15	1	13315581..13322598	0.104654	0.527373	1.4413	0.671945	ENSG00000204501	ENSG00000204501	protein_coding
PRAMEF14	1	complement(13341892..13347134)	0.0327978	-0.852719	-1.8059	0.409448	ENSG00000204481	ENSG00000204481	protein_coding
PRAMEF19	1	complement(13368431..13371947)	0.00417889	-0.520479	-1.43443	0.680403	ENSG00000204480	ENSG00000204480	protein_coding
PRAMEF17	1	13389632..13392629	0.0281109	-0.659434	-1.57946	0.468618	ENSG00000204479	ENSG00000204479	protein_coding
PRAMEF20	1	13410450..13421328	0.038887	-2.00362	-4.01005	0.0817374	ENSG00000204478	ENSG00000204478	protein_coding
LRRC38	1	complement(13474973..13514003)	0.0698944	-0.691161	-1.61458	0.397235	ENSG00000162494	ENSG00000162494	protein_coding
PDPN	1	13583465..13617957	0.0119853	-0.376181	-1.2979	0.664368	ENSG00000162493	ENSG00000162493	protein_coding
PRDM2	1	13700188..13825079	66.8876	-0.0986596	-1.07078	0.468775	ENSG00000116731	ENSG00000116731	protein_coding
KAZN	1	13892792..15118043	0.293977	0.0164764	1.01149	0.965669	ENSG00000189337	ENSG00000189337	protein_coding
TMEM51	1	15152532..15220478	6.7439	-1.17893	-2.26408	0.0941333	ENSG00000171729	ENSG00000171729	protein_coding
FHAD1	1	15236521..15400283	0.220998	-1.64252	-3.12211	0.0249013	ENSG00000142621	ENSG00000142621	protein_coding
EFHD2	1	15409888..15430339	284.506	0.108376	1.07801	0.565291	ENSG00000142634	ENSG00000142634	protein_coding
CTRC	1	15438442..15449242	1.34631	0.0599758	1.04245	0.892677	ENSG00000162438	ENSG00000162438	protein_coding
CELA2A	1	15456728..15472091	0.0290322	0.113838	1.0821	0.89865	ENSG00000142615	ENSG00000142615	protein_coding
CELA2B	1	15465909..15491395	0.153603	-1.86628	-3.64592	0.0471458	ENSG00000215704	ENSG00000215704	protein_coding
CASP9	1	complement(15490832..15526534)	25.9375	0.281669	1.2156	0.262987	ENSG00000132906	ENSG00000132906	protein_coding
DNAJC16	1	15526813..15592379	7.36192	-0.115854	-1.08362	0.450915	ENSG00000116138	ENSG00000116138	protein_coding
AGMAT	1	complement(15571699..15585051)	6.4254	0.273718	1.20892	0.316462	ENSG00000116771	ENSG00000116771	protein_coding
DDI2	1	15617458..15669044	39.9257	-0.0652783	-1.04629	0.824788	ENSG00000197312	ENSG00000197312	protein_coding
RSC1A1	1	15659713..15662033	7.8044	-0.597819	-1.51343	0.374662	ENSG00000215695	ENSG00000215695	protein_coding
PLEKHM2	1	15684320..15734769	154.796	0.0553163	1.03909	0.766406	ENSG00000116786	ENSG00000116786	protein_coding
SLC25A34	1	15736258..15741392	11.34	0.22154	1.16598	0.332766	ENSG00000162461	ENSG00000162461	protein_coding
TMEM82	1	15742499..15747982	0.0430371	-2.00403	-4.01119	0.0811052	ENSG00000162460	ENSG00000162460	protein_coding
FBLIM1	1	15756607..15786594	0.0872594	0.339438	1.26526	0.644408	ENSG00000162458	ENSG00000162458	protein_coding
UQCRHL	1	complement(15807169..15809348)	1.52013	-0.738889	-1.66889	0.0945999	ENSG00000233954	ENSG00000233954	protein_coding
SPEN	1	15836095..15940456	50.4869	-0.28069	-1.21478	0.0322796	ENSG00000065526	ENSG00000065526	protein_coding
ZBTB17	1	complement(15941869..15976132)	59.6916	0.136302	1.09908	0.385804	ENSG00000116809	ENSG00000116809	protein_coding
SRARP	1	16004236..16008807	0.0223186	-1.68355	-3.21218	0.0779972	ENSG00000183888	ENSG00000183888	protein_coding
HSPB7	1	complement(16014028..16019594)	0.0121425	1.00528	2.00733	0.30728	ENSG00000173641	ENSG00000173641	protein_coding
CLCNKA	1	16018875..16034050	0.0442424	-0.0880108	-1.0629	0.916484	ENSG00000186510	ENSG00000186510	protein_coding
CLCNKB	1	16040252..16057311	0.0163977	-0.147428	-1.10759	0.849739	ENSG00000184908	ENSG00000184908	protein_coding
FAM131C	1	complement(16057769..16073651)	0.0672183	-2.80338	-6.98075	0.02513	ENSG00000185519	ENSG00000185519	protein_coding
EPHA2	1	complement(16124337..16156069)	1.47052	-0.537396	-1.45135	0.223226	ENSG00000142627	ENSG00000142627	protein_coding
ARHGEF19	1	complement(16197854..16212652)	5.01725	0.323352	1.25123	0.275438	ENSG00000142632	ENSG00000142632	protein_coding
CPLANE2	1	complement(16231692..16237183)	1.82811	-0.238715	-1.17994	0.589046	ENSG00000132881	ENSG00000132881	protein_coding
FBXO42	1	complement(16246840..16352480)	15.3586	-0.150226	-1.10974	0.237246	ENSG00000037637	ENSG00000037637	protein_coding
SZRD1	1	16352575..16398145	110.934	0.0314534	1.02204	0.78888	ENSG00000055070	ENSG00000055070	protein_coding
SPATA21	1	complement(16387117..16437424)	0.029948	-0.447577	-1.36375	0.598055	ENSG00000187144	ENSG00000187144	protein_coding
NECAP2	1	16440721..16460078	200.287	0.0523467	1.03695	0.652276	ENSG00000157191	ENSG00000157191	protein_coding
NBPF1	1	complement(16562319..16613562)	10.4586	0.382611	1.3037	0.179988	ENSG00000219481	ENSG00000219481	protein_coding
CROCC	1	16740273..16972964	31.1255	0.367842	1.29042	0.0225323	ENSG00000058453	ENSG00000058453	protein_coding
MFAP2	1	complement(16974502..16980632)	0.727215	-0.441582	-1.35809	0.49882	ENSG00000117122	ENSG00000117122	protein_coding
ATP13A2	1	complement(16985958..17011928)	27.0767	0.0970868	1.06961	0.504403	ENSG00000159363	ENSG00000159363	protein_coding
gene:ENSG00000288636	1	complement(17005068..17011757)	0	#N/A	#N/A	#N/A	ENSG00000288636	ENSG00000288636	protein_coding
SDHB	1	complement(17018664..17054151)	52.2965	-0.0787138	-1.05608	0.519185	ENSG00000117118	ENSG00000117118	protein_coding
PADI2	1	complement(17066761..17119451)	10.8935	-0.0962125	-1.06896	0.800568	ENSG00000117115	ENSG00000117115	protein_coding
PADI1	1	17205128..17246007	0.0251511	-0.597824	-1.51343	0.463599	ENSG00000142623	ENSG00000142623	protein_coding
PADI3	1	17249098..17284233	0.02329	-2.27255	-4.83178	0.0433842	ENSG00000142619	ENSG00000142619	protein_coding
PADI4	1	17308195..17364004	50.3905	0.395909	1.31577	0.242333	ENSG00000159339	ENSG00000159339	protein_coding
PADI6	1	17372196..17401699	0.0940598	0.634018	1.55188	0.414791	ENSG00000276747	ENSG00000276747	protein_coding
RCC2	1	complement(17406760..17439677)	163.072	-0.0811065	-1.05783	0.500417	ENSG00000179051	ENSG00000179051	protein_coding
ARHGEF10L	1	17539698..17697874	4.0962	0.113056	1.08152	0.776518	ENSG00000074964	ENSG00000074964	protein_coding
ACTL8	1	17755333..17827063	0.0433005	0.544716	1.45873	0.506655	ENSG00000117148	ENSG00000117148	protein_coding
IGSF21	1	18107798..18378483	0.00468911	-0.520479	-1.43443	0.680403	ENSG00000117154	ENSG00000117154	protein_coding
gene:ENSG00000280222	1	18109389..18115861	0	#N/A	#N/A	#N/A	ENSG00000280222	ENSG00000280222	TEC
KLHDC7A	1	18480930..18485974	0.0728873	-0.25055	-1.18966	0.751994	ENSG00000179023	ENSG00000179023	protein_coding
PAX7	1	18630846..18748866	0.0100979	-0.39616	-1.316	0.61977	ENSG00000009709	ENSG00000009709	protein_coding
TAS1R2	1	complement(18839599..18859660)	0.0967398	-1.39772	-2.63485	0.104882	ENSG00000179002	ENSG00000179002	protein_coding
ALDH4A1	1	complement(18871430..18902724)	8.4882	0.418712	1.33673	0.0932207	ENSG00000159423	ENSG00000159423	protein_coding
IFFO2	1	complement(18904280..18956676)	27.0044	0.0344185	1.02414	0.861476	ENSG00000169991	ENSG00000169991	protein_coding
UBR4	1	complement(19074510..19210266)	76.8939	-0.257191	-1.19515	0.20691	ENSG00000127481	ENSG00000127481	protein_coding
EMC1	1	complement(19215660..19251552)	16.9501	-0.0335425	-1.02352	0.803806	ENSG00000127463	ENSG00000127463	protein_coding
MRTO4	1	19251805..19260128	34.9008	0.06465	1.04583	0.732822	ENSG00000053372	ENSG00000053372	protein_coding
AKR7L	1	complement(19265982..19274194)	1.03584	-0.0425021	-1.0299	0.925308	ENSG00000211454	ENSG00000211454	protein_coding
AKR7A3	1	complement(19282573..19288770)	2.27225	-0.477322	-1.39216	0.311311	ENSG00000162482	ENSG00000162482	protein_coding
AKR7A2	1	complement(19301991..19312144)	13.3151	0.161117	1.11815	0.501149	ENSG00000053371	ENSG00000053371	protein_coding
SLC66A1	1	19312326..19329300	7.1916	0.0636341	1.04509	0.79102	ENSG00000040487	ENSG00000040487	protein_coding
CAPZB	1	complement(19338775..19485539)	33.0599	0.0345566	1.02424	0.772269	ENSG00000077549	ENSG00000077549	protein_coding
MICOS10	1	19484403..19629821	10.1957	0.166987	1.12271	0.35489	ENSG00000173436	ENSG00000173436	protein_coding
NBL1	1	19596979..19658456	11.1671	0.359204	1.28272	0.406829	ENSG00000158747	ENSG00000158747	protein_coding
MICOS10-NBL1	1	19597067..19656927	6.17327	-0.738996	-1.66901	0.0659992	ENSG00000270136	ENSG00000270136	protein_coding
HTR6	1	19664875..19680966	0.0893635	-1.1837	-2.27159	0.128551	ENSG00000158748	ENSG00000158748	protein_coding
TMCO4	1	complement(19682240..19799945)	9.40256	0.310118	1.23981	0.169002	ENSG00000162542	ENSG00000162542	protein_coding
RNF186	1	complement(19814029..19815283)	0.0706916	-0.795943	-1.73621	0.446908	ENSG00000178828	ENSG00000178828	protein_coding
OTUD3	1	19882395..19912945	15.5074	0.148859	1.10869	0.246877	ENSG00000169914	ENSG00000169914	protein_coding
PLA2G2E	1	complement(19920009..19923617)	0.0565082	-1.63468	-3.10519	0.154961	ENSG00000188784	ENSG00000188784	protein_coding
PLA2G2A	1	complement(19975431..19980416)	0.0300209	1.51298	2.854	0.163347	ENSG00000188257	ENSG00000188257	protein_coding
PLA2G5	1	20028179..20091911	0.0138652	0.403811	1.323	0.665719	ENSG00000127472	ENSG00000127472	protein_coding
PLA2G2D	1	complement(20111939..20119566)	0.49766	-0.906114	-1.87399	0.253063	ENSG00000117215	ENSG00000117215	protein_coding
PLA2G2F	1	20139323..20150381	0.00326049	-0.520479	-1.43443	0.680403	ENSG00000158786	ENSG00000158786	protein_coding
PLA2G2C	1	complement(20161253..20186518)	0.075762	1.4681	2.76656	0.0769625	ENSG00000187980	ENSG00000187980	protein_coding
UBXN10	1	20186096..20196050	0.431578	-0.79988	-1.74096	0.12673	ENSG00000162543	ENSG00000162543	protein_coding
VWA5B1	1	20290875..20359518	0.0152905	-1.78581	-3.44812	0.0340324	ENSG00000158816	ENSG00000158816	protein_coding
CAMK2N1	1	complement(20482391..20486210)	0.627834	1.22743	2.34149	0.0684945	ENSG00000162545	ENSG00000162545	protein_coding
MUL1	1	complement(20499448..20508151)	35.263	0.212054	1.15834	0.134254	ENSG00000090432	ENSG00000090432	protein_coding
FAM43B	1	20552573..20555020	0.0434892	-0.329403	-1.25649	0.733828	ENSG00000183114	ENSG00000183114	protein_coding
CDA	1	20589086..20618903	41.1827	0.0736569	1.05238	0.806504	ENSG00000158825	ENSG00000158825	protein_coding
PINK1	1	20633458..20651511	37.4761	-0.166658	-1.12246	0.343393	ENSG00000158828	ENSG00000158828	protein_coding
DDOST	1	complement(20651767..20661544)	133.361	0.0248092	1.01735	0.83895	ENSG00000244038	ENSG00000244038	protein_coding
KIF17	1	complement(20664014..20718017)	0.0951162	0.362291	1.28547	0.640078	ENSG00000117245	ENSG00000117245	protein_coding
SH2D5	1	complement(20719731..20732837)	0.071027	-0.271744	-1.20727	0.731231	ENSG00000189410	ENSG00000189410	protein_coding
HP1BP3	1	complement(20740266..20787323)	64.7419	-0.0353656	-1.02482	0.787455	ENSG00000127483	ENSG00000127483	protein_coding
EIF4G3	1	complement(20806292..21177285)	16.2284	-0.100952	-1.07248	0.481541	ENSG00000075151	ENSG00000075151	protein_coding
ECE1	1	complement(21217247..21345572)	101.851	-0.227706	-1.17097	0.246061	ENSG00000117298	ENSG00000117298	protein_coding
NBPF3	1	21440128..21485005	3.99231	0.335738	1.26202	0.408489	ENSG00000142794	ENSG00000142794	protein_coding
ALPL	1	21509397..21578410	6.68303	0.216328	1.16177	0.551335	ENSG00000162551	ENSG00000162551	protein_coding
gene:ENSG00000289715	1	21547404..21554002	0	#N/A	#N/A	#N/A	ENSG00000289715	ENSG00000289715	protein_coding
RAP1GAP	1	complement(21596221..21669357)	1.79059	-1.54833	-2.92478	0.00759664	ENSG00000076864	ENSG00000076864	protein_coding
USP48	1	complement(21678298..21783606)	29.1822	-0.219547	-1.16437	0.0516218	ENSG00000090686	ENSG00000090686	protein_coding
LDLRAD2	1	21812265..21825225	1.79854	0.251193	1.19019	0.505775	ENSG00000187942	ENSG00000187942	protein_coding
HSPG2	1	complement(21822244..21937310)	1.8069	0.229377	1.17233	0.454406	ENSG00000142798	ENSG00000142798	protein_coding
CELA3B	1	21977022..21998642	0.0253842	-1.41512	-2.66682	0.218405	ENSG00000219073	ENSG00000219073	protein_coding
CELA3A	1	22001657..22012542	0.0204552	-0.317842	-1.24646	0.76589	ENSG00000142789	ENSG00000142789	protein_coding
gene:ENSG00000289694	1	22025142..22092943	119.413	-0.000366168	-1.00025	0.99893	ENSG00000289694	ENSG00000289694	protein_coding
CDC42	1	22052627..22101360	29.467	-0.279737	-1.21397	0.0500041	ENSG00000070831	ENSG00000070831	protein_coding
WNT4	1	complement(22117313..22143969)	0.446684	0.0932919	1.0668	0.843669	ENSG00000162552	ENSG00000162552	protein_coding
gene:ENSG00000279625	1	complement(22364630..22366482)	0	#N/A	#N/A	#N/A	ENSG00000279625	ENSG00000279625	TEC
ZBTB40	1	22428838..22531157	33.8036	-0.0678428	-1.04815	0.720526	ENSG00000184677	ENSG00000184677	protein_coding
EPHA8	1	22563489..22603595	0.0482262	-0.890768	-1.85416	0.290313	ENSG00000070886	ENSG00000070886	protein_coding
C1QA	1	22635077..22639678	1.38465	1.14962	2.21855	0.110944	ENSG00000173372	ENSG00000173372	protein_coding
gene:ENSG00000289692	1	22636506..22644067	0.91604	-2.23351	-4.70278	0.0191943	ENSG00000289692	ENSG00000289692	protein_coding
C1QC	1	22643014..22648110	0.223045	-0.114897	-1.0829	0.885258	ENSG00000159189	ENSG00000159189	protein_coding
C1QB	1	22652762..22661637	0.445896	0.151621	1.11082	0.838749	ENSG00000173369	ENSG00000173369	protein_coding
EPHB2	1	22710839..22921500	0.132553	-0.319412	-1.24782	0.625531	ENSG00000133216	ENSG00000133216	protein_coding
LACTBL1	1	complement(22953043..22972866)	0	-0.0337613	-1.02368	0.98012	ENSG00000215906	ENSG00000215906	protein_coding
TEX46	1	complement(23010834..23019100)	0.0223471	-0.31788	-1.2465	0.765864	ENSG00000227868	ENSG00000227868	protein_coding
KDM1A	1	23019443..23083689	28.8378	-0.0137215	-1.00956	0.891616	ENSG00000004487	ENSG00000004487	protein_coding
LUZP1	1	complement(23084030..23178152)	16.5752	-0.092214	-1.066	0.651116	ENSG00000169641	ENSG00000169641	protein_coding
gene:ENSG00000293565	1	complement(23094326..23094376)	0	#N/A	#N/A	#N/A	ENSG00000293565	ENSG00000293565	protein_coding
HTR1D	1	complement(23191895..23217502)	0.0080191	-0.202369	-1.15059	0.831155	ENSG00000179546	ENSG00000179546	protein_coding
HNRNPR	1	complement(23303771..23344336)	53.2015	-0.209476	-1.15627	0.0757949	ENSG00000125944	ENSG00000125944	protein_coding
ZNF436	1	complement(23359448..23369836)	7.14201	-0.0476895	-1.03361	0.808346	ENSG00000125945	ENSG00000125945	protein_coding
TCEA3	1	complement(23380909..23424748)	5.7816	0.0362412	1.02544	0.908978	ENSG00000204219	ENSG00000204219	protein_coding
ASAP3	1	complement(23428563..23484637)	0.377079	-0.163975	-1.12037	0.73854	ENSG00000088280	ENSG00000088280	protein_coding
E2F2	1	complement(23506438..23531233)	8.35945	-0.669928	-1.59099	0.0635131	ENSG00000007968	ENSG00000007968	protein_coding
ID3	1	complement(23557926..23559501)	71.1036	0.044682	1.03146	0.89967	ENSG00000117318	ENSG00000117318	protein_coding
RPL11	1	23691742..23696835	2667.86	-0.0380059	-1.02669	0.753081	ENSG00000142676	ENSG00000142676	protein_coding
ELOA	1	23743448..23762059	32.599	-0.0092731	-1.00645	0.926387	ENSG00000011007	ENSG00000011007	protein_coding
PITHD1	1	23778418..23788232	68.3342	0.106869	1.07689	0.40208	ENSG00000057757	ENSG00000057757	protein_coding
LYPLA2	1	23791110..23795539	90.3838	0.220781	1.16536	0.122016	ENSG00000011009	ENSG00000011009	protein_coding
GALE	1	complement(23795599..23800781)	9.61462	0.164434	1.12073	0.477027	ENSG00000117308	ENSG00000117308	protein_coding
HMGCL	1	complement(23801885..23838620)	22.076	0.23144	1.17401	0.274396	ENSG00000117305	ENSG00000117305	protein_coding
FUCA1	1	complement(23845077..23868290)	14.5822	0.176945	1.13049	0.32782	ENSG00000179163	ENSG00000179163	protein_coding
CNR2	1	complement(23870515..23913362)	7.924	0.0614698	1.04353	0.823159	ENSG00000188822	ENSG00000188822	protein_coding
PNRC2	1	23956839..23963462	142.227	0.051148	1.03609	0.698608	ENSG00000189266	ENSG00000189266	protein_coding
SRSF10	1	complement(23964347..23980927)	61.7365	-0.0491048	-1.03462	0.740017	ENSG00000188529	ENSG00000188529	protein_coding
MYOM3	1	complement(24056035..24112135)	0.0165082	1.18561	2.2746	0.15513	ENSG00000142661	ENSG00000142661	protein_coding
IL22RA1	1	complement(24119771..24143140)	0.0468306	-0.41699	-1.33514	0.654631	ENSG00000142677	ENSG00000142677	protein_coding
IFNLR1	1	complement(24154168..24187959)	5.36641	0.024043	1.0168	0.922339	ENSG00000185436	ENSG00000185436	protein_coding
GRHL3	1	24199558..24364482	0.0502186	-1.2813	-2.43057	0.0954224	ENSG00000158055	ENSG00000158055	protein_coding
STPG1	1	complement(24356999..24416934)	1.28336	-0.168284	-1.12372	0.604122	ENSG00000001460	ENSG00000001460	protein_coding
NIPAL3	1	24415802..24475252	11.7968	-0.113707	-1.08201	0.553636	ENSG00000001461	ENSG00000001461	protein_coding
RCAN3	1	24502351..24541040	78.079	-0.0522711	-1.0369	0.753099	ENSG00000117602	ENSG00000117602	protein_coding
NCMAP	1	24556087..24609328	0.178236	-0.722204	-1.6497	0.331078	ENSG00000184454	ENSG00000184454	protein_coding
SRRM1	1	24631716..24673281	93.7133	-0.0950744	-1.06812	0.371558	ENSG00000133226	ENSG00000133226	protein_coding
CLIC4	1	24745382..24844321	15.4897	-0.277606	-1.21218	0.185012	ENSG00000169504	ENSG00000169504	protein_coding
RUNX3	1	complement(24899511..24965121)	269.661	-0.0127104	-1.00885	0.936033	ENSG00000020633	ENSG00000020633	protein_coding
SYF2	1	complement(25222276..25232502)	121.934	-0.12872	-1.09332	0.346579	ENSG00000117614	ENSG00000117614	protein_coding
RSRP1	1	complement(25242249..25338213)	131.257	0.0612138	1.04334	0.647538	ENSG00000117616	ENSG00000117616	protein_coding
RHD	1	25272393..25330445	4.4832	-0.810609	-1.75395	0.0205692	ENSG00000187010	ENSG00000187010	protein_coding
TMEM50A	1	25338317..25362361	135.368	-0.121341	-1.08775	0.302297	ENSG00000183726	ENSG00000183726	protein_coding
RHCE	1	complement(25362249..25430192)	3.51122	-0.681795	-1.60413	0.250642	ENSG00000188672	ENSG00000188672	protein_coding
MACO1	1	25430858..25500209	65.9876	0.00258989	1.0018	0.991085	ENSG00000204178	ENSG00000204178	protein_coding
LDLRAP1	1	25543604..25591200	88.7961	-0.0278623	-1.0195	0.872555	ENSG00000157978	ENSG00000157978	protein_coding
MAN1C1	1	25616791..25784450	33.0341	0.115996	1.08372	0.5961	ENSG00000117643	ENSG00000117643	protein_coding
SELENON	1	25800193..25818221	36.1724	-0.0985143	-1.07067	0.453919	ENSG00000162430	ENSG00000162430	protein_coding
gene:ENSG00000255054	1	25811470..25823744	0.195224	-1.77198	-3.41523	0.0692724	ENSG00000255054	ENSG00000255054	protein_coding
MTFR1L	1	25818640..25832942	22.0374	0.169386	1.12458	0.180996	ENSG00000117640	ENSG00000117640	protein_coding
AUNIP	1	complement(25831913..25859458)	0.814968	-0.560656	-1.47494	0.278146	ENSG00000127423	ENSG00000127423	protein_coding
PAQR7	1	complement(25861484..25875708)	5.69732	0.27323	1.20851	0.279201	ENSG00000182749	ENSG00000182749	protein_coding
STMN1	1	complement(25884181..25906991)	45.8627	-0.0826902	-1.05899	0.621311	ENSG00000117632	ENSG00000117632	protein_coding
PAFAH2	1	complement(25959767..25998117)	22.8916	-0.101319	-1.07275	0.660406	ENSG00000158006	ENSG00000158006	protein_coding
EXTL1	1	26019884..26036464	0.0438218	-1.80373	-3.49123	0.0522309	ENSG00000158008	ENSG00000158008	protein_coding
SLC30A2	1	complement(26037252..26046118)	0.0274548	0.400497	1.31996	0.637738	ENSG00000158014	ENSG00000158014	protein_coding
TRIM63	1	complement(26051301..26068436)	0.0336995	-0.724993	-1.65289	0.399771	ENSG00000158022	ENSG00000158022	protein_coding
PDIK1L	1	26111165..26125555	5.51941	-0.198906	-1.14783	0.409652	ENSG00000175087	ENSG00000175087	protein_coding
FAM110D	1	26159079..26163962	0.0518341	-1.60827	-3.04886	0.0855548	ENSG00000197245	ENSG00000197245	protein_coding
C1orf232	1	complement(26164101..26168963)	0	-0.0337261	-1.02365	0.980141	ENSG00000282872	ENSG00000282872	protein_coding
ZNF593OS	1	complement(26169516..26171832)	0.961721	0.680635	1.60285	0.213006	ENSG00000236782	ENSG00000236782	protein_coding
ZNF593	1	26169908..26170873	37.8972	0.409719	1.32843	0.108313	ENSG00000142684	ENSG00000142684	protein_coding
CNKSR1	1	26177484..26189884	2.7213	0.18549	1.1372	0.567036	ENSG00000142675	ENSG00000142675	protein_coding
CATSPER4	1	26190561..26202968	0.12415	-1.31009	-2.47958	0.128719	ENSG00000188782	ENSG00000188782	protein_coding
CEP85	1	26234200..26278808	15.8585	-0.0852878	-1.0609	0.530606	ENSG00000130695	ENSG00000130695	protein_coding
SH3BGRL3	1	26280086..26281522	1094.09	0.00716582	1.00498	0.970751	ENSG00000142669	ENSG00000142669	protein_coding
UBXN11	1	complement(26281328..26318363)	64.2307	0.211013	1.1575	0.310217	ENSG00000158062	ENSG00000158062	protein_coding
CD52	1	26317958..26320523	1292.81	0.0442638	1.03116	0.87405	ENSG00000169442	ENSG00000169442	protein_coding
CRYBG2	1	complement(26321698..26360080)	0.210518	-0.0113536	-1.0079	0.984252	ENSG00000176092	ENSG00000176092	protein_coding
ZNF683	1	complement(26361634..26374522)	3.09362	0.33431	1.26077	0.440357	ENSG00000176083	ENSG00000176083	protein_coding
LIN28A	1	26410817..26429728	0.0177225	0.425973	1.34348	0.639455	ENSG00000131914	ENSG00000131914	protein_coding
DHDDS	1	26432282..26471306	9.94618	-0.139183	-1.10128	0.367112	ENSG00000117682	ENSG00000117682	protein_coding
HMGN2	1	26472440..26478209	189.954	0.210155	1.15681	0.0645752	ENSG00000198830	ENSG00000198830	protein_coding
RPS6KA1	1	26529761..26575030	62.1383	0.189147	1.14009	0.28874	ENSG00000117676	ENSG00000117676	protein_coding
ARID1A	1	26693236..26782104	66.703	-0.202235	-1.15048	0.122981	ENSG00000117713	ENSG00000117713	protein_coding
PIGV	1	26787054..26800659	5.07822	0.102244	1.07344	0.586016	ENSG00000060642	ENSG00000060642	protein_coding
ZDHHC18	1	26826688..26857604	48.6776	0.193997	1.14393	0.0725674	ENSG00000204160	ENSG00000204160	protein_coding
SFN	1	26863149..26864456	2.25386	-0.130599	-1.09475	0.763012	ENSG00000175793	ENSG00000175793	protein_coding
GPN2	1	complement(26876132..26890283)	21.7558	0.0559427	1.03954	0.641748	ENSG00000142751	ENSG00000142751	protein_coding
GPATCH3	1	complement(26890488..26900467)	35.9382	0.103884	1.07466	0.494093	ENSG00000198746	ENSG00000198746	protein_coding
NUDC	1	26900238..26946871	69.1351	0.0478849	1.03375	0.747936	ENSG00000090273	ENSG00000090273	protein_coding
NR0B2	1	complement(26911489..26913975)	0.0747548	-0.398763	-1.31838	0.626961	ENSG00000131910	ENSG00000131910	protein_coding
KDF1	1	complement(26949562..26960468)	0.812657	-0.119963	-1.08671	0.82267	ENSG00000175707	ENSG00000175707	protein_coding
TRNP1	1	26993692..27001912	2.06143	-0.387191	-1.30784	0.509427	ENSG00000253368	ENSG00000253368	protein_coding
TENT5B	1	complement(27005020..27012850)	0.18295	-0.965566	-1.95283	0.232452	ENSG00000158246	ENSG00000158246	protein_coding
SLC9A1	1	complement(27098809..27166981)	22.9242	-0.11561	-1.08343	0.476571	ENSG00000090020	ENSG00000090020	protein_coding
WDTC1	1	27234632..27308636	42.4391	-0.0293799	-1.02057	0.879616	ENSG00000142784	ENSG00000142784	protein_coding
TMEM222	1	27322145..27336400	35.4622	0.183199	1.1354	0.250871	ENSG00000186501	ENSG00000186501	protein_coding
SYTL1	1	27342020..27353937	154.455	0.291331	1.22377	0.209947	ENSG00000142765	ENSG00000142765	protein_coding
MAP3K6	1	complement(27355184..27366961)	3.12421	0.462845	1.37826	0.202293	ENSG00000142733	ENSG00000142733	protein_coding
FCN3	1	complement(27369110..27374824)	0.113063	-1.42806	-2.69085	0.0825873	ENSG00000142748	ENSG00000142748	protein_coding
CD164L2	1	complement(27379176..27383333)	0.0823253	-2.05074	-4.14318	0.0221626	ENSG00000174950	ENSG00000174950	protein_coding
GPR3	1	27392622..27395814	2.56698	-0.570578	-1.48512	0.0990469	ENSG00000181773	ENSG00000181773	protein_coding
WASF2	1	complement(27404230..27490167)	99.9918	-0.0640848	-1.04542	0.647109	ENSG00000158195	ENSG00000158195	protein_coding
AHDC1	1	complement(27534035..27604431)	16.7863	-0.221548	-1.16598	0.177796	ENSG00000126705	ENSG00000126705	protein_coding
FGR	1	complement(27612064..27635185)	219.266	0.0345799	1.02426	0.880283	ENSG00000000938	ENSG00000000938	protein_coding
IFI6	1	complement(27666064..27672212)	67.3187	-0.0262806	-1.01838	0.912456	ENSG00000126709	ENSG00000126709	protein_coding
FAM76A	1	27725961..27763116	9.71923	-0.0973127	-1.06978	0.546323	ENSG00000009780	ENSG00000009780	protein_coding
STX12	1	27773219..27824443	38.7252	-0.147099	-1.10734	0.316183	ENSG00000117758	ENSG00000117758	protein_coding
PPP1R8	1	27830782..27851676	49.9105	0.0950793	1.06812	0.446693	ENSG00000117751	ENSG00000117751	protein_coding
THEMIS2	1	27872543..27886685	182.661	0.133152	1.09669	0.578263	ENSG00000130775	ENSG00000130775	protein_coding
RPA2	1	complement(27891524..27914746)	51.2639	-0.0326195	-1.02287	0.799361	ENSG00000117748	ENSG00000117748	protein_coding
SMPDL3B	1	27935000..27959157	0.502333	-0.27364	-1.20885	0.620292	ENSG00000130768	ENSG00000130768	protein_coding
XKR8	1	27959588..27968093	13.6834	0.330276	1.25725	0.0856702	ENSG00000158156	ENSG00000158156	protein_coding
EYA3	1	complement(27970344..28088637)	12.8097	-0.303333	-1.23399	0.0269626	ENSG00000158161	ENSG00000158161	protein_coding
PTAFR	1	complement(28147166..28193936)	21.7441	-0.140986	-1.10266	0.704556	ENSG00000169403	ENSG00000169403	protein_coding
DNAJC8	1	complement(28199456..28233029)	116.687	-0.104492	-1.07512	0.364213	ENSG00000126698	ENSG00000126698	protein_coding
ATP5IF1	1	28236109..28246906	59.405	0.023559	1.01646	0.866076	ENSG00000130770	ENSG00000130770	protein_coding
SESN2	1	28259518..28282491	22.6593	-0.171109	-1.12592	0.502612	ENSG00000130766	ENSG00000130766	protein_coding
MED18	1	28329002..28335965	13.1418	0.0894365	1.06395	0.643567	ENSG00000130772	ENSG00000130772	protein_coding
PHACTR4	1	28369582..28500364	22.4258	-0.0622723	-1.04411	0.706756	ENSG00000204138	ENSG00000204138	protein_coding
RCC1	1	28505943..28539300	23.4815	0.0345923	1.02427	0.816054	ENSG00000180198	ENSG00000180198	protein_coding
gene:ENSG00000279443	1	28544460..28546542	0	#N/A	#N/A	#N/A	ENSG00000279443	ENSG00000279443	TEC
TRNAU1AP	1	28553085..28578545	19.8389	-0.196711	-1.14608	0.256673	ENSG00000180098	ENSG00000180098	protein_coding
TAF12	1	complement(28587829..28648291)	5.17556	-0.110269	-1.07943	0.546379	ENSG00000120656	ENSG00000120656	protein_coding
RAB42	1	28592200..28595449	0.109443	0.851604	1.80451	0.276426	ENSG00000188060	ENSG00000188060	protein_coding
GMEB1	1	28668778..28719353	12.0062	-0.318966	-1.24744	0.018889	ENSG00000162419	ENSG00000162419	protein_coding
YTHDF2	1	28736621..28769775	91.5331	0.00581608	1.00404	0.959495	ENSG00000198492	ENSG00000198492	protein_coding
OPRD1	1	28812170..28871267	0.14836	-0.0701794	-1.04985	0.908041	ENSG00000116329	ENSG00000116329	protein_coding
EPB41	1	28887091..29120046	103.919	-0.0861552	-1.06154	0.524804	ENSG00000159023	ENSG00000159023	protein_coding
TMEM200B	1	complement(29119429..29123903)	0.168752	0.590192	1.50545	0.448395	ENSG00000253304	ENSG00000253304	protein_coding
SRSF4	1	complement(29147743..29181900)	172.495	0.0526858	1.03719	0.708943	ENSG00000116350	ENSG00000116350	protein_coding
MECR	1	complement(29192657..29230942)	4.97702	-0.0425934	-1.02996	0.874278	ENSG00000116353	ENSG00000116353	protein_coding
PTPRU	1	29236516..29326813	0.27428	0.251289	1.19027	0.73619	ENSG00000060656	ENSG00000060656	protein_coding
gene:ENSG00000289710	1	complement(30576655..30576825)	0	#N/A	#N/A	#N/A	ENSG00000289710	ENSG00000289710	protein_coding
MATN1	1	complement(30711277..30723585)	3.38131	0.295728	1.2275	0.352344	ENSG00000162510	ENSG00000162510	protein_coding
LAPTM5	1	complement(30732469..30757774)	1991.98	-0.0998211	-1.07164	0.510502	ENSG00000162511	ENSG00000162511	protein_coding
SDC3	1	complement(30869466..30908758)	2.51178	0.134716	1.09788	0.709104	ENSG00000162512	ENSG00000162512	protein_coding
PUM1	1	complement(30931506..31065991)	67.1342	-0.398577	-1.31821	0.00349407	ENSG00000134644	ENSG00000134644	protein_coding
NKAIN1	1	complement(31179745..31239887)	0.022944	1.49133	2.81148	0.110209	ENSG00000084628	ENSG00000084628	protein_coding
SNRNP40	1	complement(31259568..31296788)	51.6394	0.162792	1.11945	0.390037	ENSG00000060688	ENSG00000060688	protein_coding
ZCCHC17	1	31296982..31364953	26.7093	-0.151203	-1.11049	0.365444	ENSG00000121766	ENSG00000121766	protein_coding
FABP3	1	complement(31365253..31376850)	0.900493	-0.48069	-1.39541	0.480746	ENSG00000121769	ENSG00000121769	protein_coding
SERINC2	1	31409565..31434680	4.70271	-0.702814	-1.62768	0.129615	ENSG00000168528	ENSG00000168528	protein_coding
TINAGL1	1	31576485..31587686	9.49212	0.252975	1.19166	0.748393	ENSG00000142910	ENSG00000142910	protein_coding
HCRTR1	1	31617686..31632518	0.588273	0.44295	1.35938	0.501765	ENSG00000121764	ENSG00000121764	protein_coding
PEF1	1	complement(31629866..31644896)	105.297	0.103239	1.07418	0.390103	ENSG00000162517	ENSG00000162517	protein_coding
COL16A1	1	complement(31652263..31704319)	0.122027	-0.905866	-1.87367	0.193522	ENSG00000084636	ENSG00000084636	protein_coding
ADGRB2	1	complement(31727117..31764893)	0.427592	-0.0837748	-1.05979	0.853185	ENSG00000121753	ENSG00000121753	protein_coding
SPOCD1	1	complement(31790422..31816022)	0.902879	1.12158	2.17585	0.0635244	ENSG00000134668	ENSG00000134668	protein_coding
PTP4A2	1	complement(31906421..31944856)	150.965	-0.208589	-1.15556	0.095765	ENSG00000184007	ENSG00000184007	protein_coding
gene:ENSG00000288678	1	complement(31919563..31938010)	0	#N/A	#N/A	#N/A	ENSG00000288678	ENSG00000288678	protein_coding
KHDRBS1	1	32013868..32060850	126.82	-0.0848406	-1.06057	0.398134	ENSG00000121774	ENSG00000121774	protein_coding
TMEM39B	1	32072031..32102866	21.0133	0.0845829	1.06038	0.607603	ENSG00000121775	ENSG00000121775	protein_coding
KPNA6	1	32108056..32176563	39.7586	-0.124833	-1.09038	0.301743	ENSG00000025800	ENSG00000025800	protein_coding
TXLNA	1	32179675..32198285	48.8369	0.102886	1.07392	0.379839	ENSG00000084652	ENSG00000084652	protein_coding
CCDC28B	1	32200595..32205453	28.85	0.0540301	1.03816	0.776994	ENSG00000160050	ENSG00000160050	protein_coding
IQCC	1	32205671..32208682	5.10451	0.181366	1.13396	0.470465	ENSG00000160051	ENSG00000160051	protein_coding
DCDC2B	1	32209089..32216192	0.749675	0.0413241	1.02906	0.9437	ENSG00000222046	ENSG00000222046	protein_coding
TMEM234	1	complement(32214472..32222359)	6.18241	-0.043193	-1.03039	0.834826	ENSG00000160055	ENSG00000160055	protein_coding
EIF3I	1	32221077..32245397	49.5371	0.0226147	1.0158	0.830019	ENSG00000084623	ENSG00000084623	protein_coding
FAM167B	1	32247222..32248856	0.664391	-0.817492	-1.76234	0.225226	ENSG00000183615	ENSG00000183615	protein_coding
LCK	1	32251244..32286165	202.14	0.0598611	1.04237	0.717325	ENSG00000182866	ENSG00000182866	protein_coding
HDAC1	1	32292083..32333635	137.776	-0.0958435	-1.06869	0.423821	ENSG00000116478	ENSG00000116478	protein_coding
MARCKSL1	1	complement(32333839..32336233)	209.924	-0.237847	-1.17923	0.233667	ENSG00000175130	ENSG00000175130	protein_coding
TSSK3	1	32351521..32364312	29.6895	-0.177913	-1.13125	0.403487	ENSG00000162526	ENSG00000162526	protein_coding
FAM229A	1	complement(32361270..32364278)	30.0643	0.516529	1.43051	0.087996	ENSG00000225828	ENSG00000225828	protein_coding
BSDC1	1	complement(32364633..32394731)	78.7539	0.0461144	1.03248	0.745651	ENSG00000160058	ENSG00000160058	protein_coding
gene:ENSG00000254553	1	32465057..32600792	0.0533157	-3.45539	-10.9692	0.00496234	ENSG00000254553	ENSG00000254553	protein_coding
ZBTB8B	1	32465072..32496686	0.00407409	-0.0423769	-1.02981	0.961273	ENSG00000273274	ENSG00000273274	protein_coding
ZBTB8A	1	32539427..32605941	0.531986	0.623908	1.54104	0.178991	ENSG00000160062	ENSG00000160062	protein_coding
ZBTB8OS	1	complement(32600172..32650903)	12.991	0.0475096	1.03348	0.746031	ENSG00000176261	ENSG00000176261	protein_coding
RBBP4	1	32651142..32686211	51.8439	-0.0430066	-1.03026	0.7354	ENSG00000162521	ENSG00000162521	protein_coding
SYNC	1	complement(32679906..32703596)	0.0809552	-0.977357	-1.96885	0.220878	ENSG00000162520	ENSG00000162520	protein_coding
NHSL3	1	32741830..32774970	7.95114	-0.232969	-1.17525	0.313297	ENSG00000162522	ENSG00000162522	protein_coding
YARS1	1	complement(32775237..32818031)	82.2905	-0.000485838	-1.00034	0.998192	ENSG00000134684	ENSG00000134684	protein_coding
S100PBP	1	32816767..32858875	23.5101	-0.0855682	-1.06111	0.540756	ENSG00000116497	ENSG00000116497	protein_coding
FNDC5	1	complement(32862268..32872482)	0.525479	-0.185045	-1.13685	0.707647	ENSG00000160097	ENSG00000160097	protein_coding
HPCA	1	32885994..32898441	0.0633901	-0.00377983	-1.00262	0.996431	ENSG00000121905	ENSG00000121905	protein_coding
TMEM54	1	complement(32894594..32901438)	0.451046	-3.45114	-10.9369	0.000230533	ENSG00000121900	ENSG00000121900	protein_coding
RNF19B	1	complement(32936445..32964809)	49.0157	-0.1544	-1.11296	0.494654	ENSG00000116514	ENSG00000116514	protein_coding
gene:ENSG00000278966	1	32973553..32974463	0	#N/A	#N/A	#N/A	ENSG00000278966	ENSG00000278966	TEC
AK2	1	complement(33007986..33080996)	12.7281	0.126722	1.09181	0.472164	ENSG00000004455	ENSG00000004455	protein_coding
AZIN2	1	33081104..33123492	0.846955	0.441243	1.35777	0.239088	ENSG00000142920	ENSG00000142920	protein_coding
gene:ENSG00000278997	1	complement(33141871..33143230)	0	#N/A	#N/A	#N/A	ENSG00000278997	ENSG00000278997	TEC
TRIM62	1	complement(33145399..33182059)	22.7773	0.157173	1.1151	0.360807	ENSG00000116525	ENSG00000116525	protein_coding
gene:ENSG00000279179	1	33162851..33166298	0	#N/A	#N/A	#N/A	ENSG00000279179	ENSG00000279179	TEC
ZNF362	1	33256492..33300719	42.6336	0.0957405	1.06861	0.637259	ENSG00000160094	ENSG00000160094	protein_coding
A3GALT2	1	complement(33306766..33321098)	0.220267	-1.13149	-2.19085	0.212972	ENSG00000184389	ENSG00000184389	protein_coding
PHC2	1	complement(33323623..33431095)	57.2474	-0.15176	-1.11092	0.47615	ENSG00000134686	ENSG00000134686	protein_coding
ZSCAN20	1	33472645..33501643	0.353608	-0.469484	-1.38461	0.234491	ENSG00000121903	ENSG00000121903	protein_coding
CSMD2	1	complement(33513998..34165842)	0.0101602	-1.02727	-2.03817	0.321384	ENSG00000121904	ENSG00000121904	protein_coding
HMGB4	1	33860475..33864791	0.00739404	0.766975	1.7017	0.44454	ENSG00000176256	ENSG00000176256	protein_coding
C1orf94	1	34166883..34219131	0.00531404	-0.317838	-1.24646	0.765892	ENSG00000142698	ENSG00000142698	protein_coding
SMIM12	1	complement(34712737..34859755)	13.248	-0.0952647	-1.06826	0.417469	ENSG00000163866	ENSG00000163866	protein_coding
GJB5	1	34755047..34758512	0.263124	1.4114	2.65995	0.0460956	ENSG00000189280	ENSG00000189280	protein_coding
GJB4	1	34759740..34762327	0.0664551	-0.232261	-1.17467	0.793452	ENSG00000189433	ENSG00000189433	protein_coding
GJB3	1	34781214..34786369	0.0393814	-0.409453	-1.32818	0.580015	ENSG00000188910	ENSG00000188910	protein_coding
GJA4	1	34792999..34795747	0.728892	-0.0261077	-1.01826	0.971942	ENSG00000187513	ENSG00000187513	protein_coding
DLGAP3	1	complement(34865436..34929650)	1.07941	0.131373	1.09534	0.725497	ENSG00000116544	ENSG00000116544	protein_coding
gene:ENSG00000284773	1	complement(34974356..34985313)	5.80945	0.24886	1.18827	0.385779	ENSG00000284773	ENSG00000284773	protein_coding
TMEM35B	1	complement(34981380..34985347)	9.75953	0.418546	1.33658	0.217457	ENSG00000243749	ENSG00000243749	protein_coding
gene:ENSG00000271741	1	complement(34981533..35031741)	11.6491	-0.42115	-1.33899	0.112197	ENSG00000271741	ENSG00000271741	protein_coding
ZMYM6	1	complement(34986165..35031945)	13.6183	-0.0502226	-1.03542	0.740391	ENSG00000163867	ENSG00000163867	protein_coding
ZMYM1	1	35032172..35118818	2.80369	-0.010342	-1.00719	0.965351	ENSG00000197056	ENSG00000197056	protein_coding
SFPQ	1	complement(35176378..35193446)	411.659	-0.0600448	-1.0425	0.71866	ENSG00000116560	ENSG00000116560	protein_coding
ZMYM4	1	35268709..35422058	16.1845	-0.097456	-1.06989	0.544844	ENSG00000146463	ENSG00000146463	protein_coding
KIAA0319L	1	complement(35393883..35557950)	21.0406	-0.0593672	-1.04201	0.700216	ENSG00000142687	ENSG00000142687	protein_coding
NCDN	1	35557473..35567274	11.8712	0.313661	1.24286	0.203266	ENSG00000020129	ENSG00000020129	protein_coding
TFAP2E	1	35573314..35595328	3.93142	0.377427	1.29902	0.212937	ENSG00000116819	ENSG00000116819	protein_coding
PSMB2	1	complement(35599541..35641526)	35.6461	-0.0507166	-1.03578	0.639956	ENSG00000126067	ENSG00000126067	protein_coding
C1orf216	1	complement(35713877..35718894)	5.28041	-0.0108672	-1.00756	0.968024	ENSG00000142686	ENSG00000142686	protein_coding
CLSPN	1	complement(35720218..35769978)	0.926264	0.058656	1.0415	0.854335	ENSG00000092853	ENSG00000092853	protein_coding
AGO4	1	35808016..35857890	23.1139	-0.19036	-1.14105	0.21852	ENSG00000134698	ENSG00000134698	protein_coding
AGO1	1	35869808..35930532	20.1816	-0.137793	-1.10022	0.486035	ENSG00000092847	ENSG00000092847	protein_coding
AGO3	1	35930718..36072500	4.5839	-0.26332	-1.20024	0.135194	ENSG00000126070	ENSG00000126070	protein_coding
TEKT2	1	36084094..36088275	0.374762	-0.551445	-1.46555	0.413815	ENSG00000092850	ENSG00000092850	protein_coding
ADPRS	1	36088892..36093932	54.9578	0.177743	1.13111	0.156456	ENSG00000116863	ENSG00000116863	protein_coding
COL8A2	1	complement(36095239..36125222)	0.954292	-0.05321	-1.03757	0.909227	ENSG00000171812	ENSG00000171812	protein_coding
TRAPPC3	1	complement(36136570..36156053)	53.9044	-0.0423879	-1.02982	0.742076	ENSG00000054116	ENSG00000054116	protein_coding
MAP7D1	1	36155579..36180849	172.304	0.000156218	1.00011	0.999356	ENSG00000116871	ENSG00000116871	protein_coding
THRAP3	1	36224432..36305357	116.574	-0.0233952	-1.01635	0.836847	ENSG00000054118	ENSG00000054118	protein_coding
SH3D21	1	36306368..36329340	6.53759	-0.698247	-1.62253	0.120875	ENSG00000214193	ENSG00000214193	protein_coding
EVA1B	1	complement(36322030..36324154)	11.4785	0.113293	1.08169	0.764635	ENSG00000142694	ENSG00000142694	protein_coding
STK40	1	complement(36339624..36385924)	94.8497	-0.136489	-1.09923	0.417917	ENSG00000196182	ENSG00000196182	protein_coding
LSM10	1	complement(36391238..36397908)	58.8338	-0.0396927	-1.02789	0.789854	ENSG00000181817	ENSG00000181817	protein_coding
OSCP1	1	complement(36415827..36450451)	0.988398	-1.12426	-2.17989	0.0576343	ENSG00000116885	ENSG00000116885	protein_coding
MRPS15	1	complement(36455718..36464384)	77.6081	-0.0520241	-1.03672	0.683148	ENSG00000116898	ENSG00000116898	protein_coding
CSF3R	1	complement(36466043..36483278)	240.488	0.127053	1.09206	0.631715	ENSG00000119535	ENSG00000119535	protein_coding
GRIK3	1	complement(36795527..37034515)	0.00809799	-0.341735	-1.26728	0.691538	ENSG00000163873	ENSG00000163873	protein_coding
ZC3H12A	1	37474580..37484377	148.555	0.266042	1.2025	0.124826	ENSG00000163874	ENSG00000163874	protein_coding
MEAF6	1	complement(37489993..37514766)	19.9955	-0.141112	-1.10276	0.20578	ENSG00000163875	ENSG00000163875	protein_coding
SNIP1	1	complement(37534449..37554293)	22.0243	0.208388	1.1554	0.119684	ENSG00000163877	ENSG00000163877	protein_coding
DNALI1	1	37556919..37566857	0.293099	-1.39447	-2.62891	0.0417116	ENSG00000163879	ENSG00000163879	protein_coding
GNL2	1	complement(37566816..37595937)	67.3396	0.0148752	1.01036	0.909551	ENSG00000134697	ENSG00000134697	protein_coding
RSPO1	1	complement(37611350..37634892)	0.0116047	-1.41512	-2.66682	0.218587	ENSG00000169218	ENSG00000169218	protein_coding
AIRIM	1	complement(37681570..37692249)	10.389	-0.0962597	-1.069	0.549557	ENSG00000116922	ENSG00000116922	protein_coding
CDCA8	1	37692481..37709719	2.73567	-0.00710387	-1.00494	0.984607	ENSG00000134690	ENSG00000134690	protein_coding
EPHA10	1	complement(37713880..37765133)	0.0247214	-0.977664	-1.96927	0.228986	ENSG00000183317	ENSG00000183317	protein_coding
MANEAL	1	37793847..37801137	0.236274	-0.461585	-1.37705	0.50419	ENSG00000185090	ENSG00000185090	protein_coding
YRDC	1	complement(37802945..37808208)	28.9213	-0.026894	-1.01882	0.859176	ENSG00000196449	ENSG00000196449	protein_coding
C1orf122	1	37806979..37809454	22.5405	0.29545	1.22727	0.0515925	ENSG00000197982	ENSG00000197982	protein_coding
MTF1	1	complement(37809574..37859592)	17.7583	0.0275552	1.01928	0.823837	ENSG00000188786	ENSG00000188786	protein_coding
INPP5B	1	complement(37860697..37947053)	12.1081	-0.193728	-1.14371	0.302626	ENSG00000204084	ENSG00000204084	protein_coding
SF3A3	1	complement(37956975..37990075)	83.7406	-0.0732518	-1.05209	0.671046	ENSG00000183431	ENSG00000183431	protein_coding
FHL3	1	complement(37996764..38005606)	30.3649	-0.211726	-1.15807	0.534058	ENSG00000183386	ENSG00000183386	protein_coding
UTP11	1	38009258..38024820	25.117	-0.0162621	-1.01134	0.923527	ENSG00000183520	ENSG00000183520	protein_coding
POU3F1	1	complement(38043829..38046793)	0.455673	-0.180398	-1.1332	0.746016	ENSG00000185668	ENSG00000185668	protein_coding
RRAGC	1	complement(38838198..38859772)	42.4897	-0.230395	-1.17316	0.177095	ENSG00000116954	ENSG00000116954	protein_coding
MYCBP	1	complement(38862493..38873368)	11.8229	-0.067352	-1.04779	0.722977	ENSG00000214114	ENSG00000214114	protein_coding
gene:ENSG00000274944	1	complement(38864501..38881617)	0.307027	-1.34884	-2.54708	0.10112	ENSG00000274944	ENSG00000274944	protein_coding
GJA9	1	complement(38874069..38881587)	0.154994	-0.981159	-1.97405	0.200987	ENSG00000131233	ENSG00000131233	protein_coding
RHBDL2	1	complement(38885807..38941830)	0.0809222	0.0426624	1.03001	0.956328	ENSG00000158315	ENSG00000158315	protein_coding
AKIRIN1	1	38991276..39006059	150.116	-0.0204783	-1.0143	0.866235	ENSG00000174574	ENSG00000174574	protein_coding
NDUFS5	1	39026318..39034636	256.694	0.100541	1.07218	0.463386	ENSG00000168653	ENSG00000168653	protein_coding
MACF1	1	39081316..39487177	40.4099	-0.126793	-1.09186	0.486027	ENSG00000127603	ENSG00000127603	protein_coding
BMP8A	1	39491636..39529869	9.39735	0.243409	1.18379	0.219969	ENSG00000183682	ENSG00000183682	protein_coding
PABPC4	1	complement(39560709..39576790)	113.525	0.0430907	1.03032	0.701155	ENSG00000090621	ENSG00000090621	protein_coding
HEYL	1	complement(39623435..39639643)	0.0725976	-0.790924	-1.73018	0.31311	ENSG00000163909	ENSG00000163909	protein_coding
NT5C1A	1	complement(39651229..39672107)	0.644959	-0.84578	-1.79724	0.352687	ENSG00000116981	ENSG00000116981	protein_coding
HPCAL4	1	complement(39678648..39691485)	5.19791	-0.298252	-1.22965	0.473229	ENSG00000116983	ENSG00000116983	protein_coding
PPIE	1	39692182..39763914	15.6281	0.308218	1.23818	0.136826	ENSG00000084072	ENSG00000084072	protein_coding
BMP8B	1	complement(39757182..39788865)	2.81229	0.148121	1.10813	0.578998	ENSG00000116985	ENSG00000116985	protein_coding
OXCT2	1	complement(39769523..39771348)	2.36082	0.689622	1.61286	0.19271	ENSG00000198754	ENSG00000198754	protein_coding
TRIT1	1	complement(39838110..39883511)	6.09475	-0.0180862	-1.01262	0.9082	ENSG00000043514	ENSG00000043514	protein_coding
MYCL	1	complement(39895428..39902256)	0.975582	0.168581	1.12395	0.758714	ENSG00000116990	ENSG00000116990	protein_coding
MFSD2A	1	39955112..39969968	5.29588	0.0689602	1.04896	0.826458	ENSG00000168389	ENSG00000168389	protein_coding
CAP1	1	40040233..40072649	211.517	-0.167996	-1.1235	0.220568	ENSG00000131236	ENSG00000131236	protein_coding
PPT1	1	complement(40072710..40097260)	83.7343	-0.0693925	-1.04927	0.754761	ENSG00000131238	ENSG00000131238	protein_coding
RLF	1	40161387..40240921	42.8989	0.0356754	1.02504	0.80578	ENSG00000117000	ENSG00000117000	protein_coding
TMCO2	1	40245947..40251684	0.165124	0.131817	1.09567	0.865834	ENSG00000188800	ENSG00000188800	protein_coding
ZMPSTE24	1	40258041..40294180	16.9868	-0.11603	-1.08375	0.488588	ENSG00000084073	ENSG00000084073	protein_coding
COL9A2	1	complement(40300489..40317813)	14.2875	0.0922575	1.06604	0.68017	ENSG00000049089	ENSG00000049089	protein_coding
SMAP2	1	40344850..40423326	721.461	0.165067	1.12122	0.25067	ENSG00000084070	ENSG00000084070	protein_coding
ZFP69B	1	40450102..40463718	6.96599	-0.220883	-1.16545	0.470477	ENSG00000187801	ENSG00000187801	protein_coding
gene:ENSG00000279667	1	40473055..40474059	0	#N/A	#N/A	#N/A	ENSG00000279667	ENSG00000279667	TEC
ZFP69	1	40477290..40496343	5.38551	-0.131776	-1.09564	0.55796	ENSG00000187815	ENSG00000187815	protein_coding
EXO5	1	40508741..40516038	17.5941	0.120755	1.0873	0.505967	ENSG00000164002	ENSG00000164002	protein_coding
ZNF684	1	40531573..40548167	3.60336	0.148562	1.10846	0.572372	ENSG00000117010	ENSG00000117010	protein_coding
RIMS3	1	complement(40620680..40665682)	1.60368	0.0432021	1.0304	0.881433	ENSG00000117016	ENSG00000117016	protein_coding
NFYC	1	40691648..40771603	35.4162	0.060148	1.04257	0.57088	ENSG00000066136	ENSG00000066136	protein_coding
KCNQ4	1	40783787..40840452	0.451713	0.0473722	1.03338	0.927928	ENSG00000117013	ENSG00000117013	protein_coding
CITED4	1	complement(40861054..40862363)	14.3017	1.03188	2.04468	0.00449213	ENSG00000179862	ENSG00000179862	protein_coding
CTPS1	1	40979300..41012565	24.1788	0.225431	1.16913	0.16437	ENSG00000171793	ENSG00000171793	protein_coding
SLFNL1	1	complement(41015589..41023237)	1.61156	0.241986	1.18262	0.459633	ENSG00000171790	ENSG00000171790	protein_coding
SCMH1	1	complement(41027202..41242306)	11.2631	-0.0397861	-1.02796	0.84636	ENSG00000010803	ENSG00000010803	protein_coding
FOXO6	1	41361922..41383590	1.3998	-0.663794	-1.58424	0.302572	ENSG00000204060	ENSG00000204060	protein_coding
EDN2	1	complement(41478775..41484683)	0.0586119	0.0469308	1.03306	0.958997	ENSG00000127129	ENSG00000127129	protein_coding
HIVEP3	1	complement(41506365..42035925)	7.98269	-0.212882	-1.159	0.360312	ENSG00000127124	ENSG00000127124	protein_coding
gene:ENSG00000284895	1	complement(41585306..41628816)	0	#N/A	#N/A	#N/A	ENSG00000284895	ENSG00000284895	protein_coding
GUCA2B	1	42153410..42155820	0.0293768	-0.883793	-1.84522	0.465113	ENSG00000044012	ENSG00000044012	protein_coding
GUCA2A	1	complement(42162690..42164745)	0.0415082	1.67102	3.1844	0.127996	ENSG00000197273	ENSG00000197273	protein_coding
FOXJ3	1	complement(42176539..42335877)	48.9974	-0.064632	-1.04582	0.592078	ENSG00000198815	ENSG00000198815	protein_coding
RIMKLA	1	42380792..42424232	0.0449295	-0.0621236	-1.044	0.938897	ENSG00000177181	ENSG00000177181	protein_coding
ZMYND12	1	complement(42430329..42456253)	0.295399	0.263944	1.20076	0.713015	ENSG00000066185	ENSG00000066185	protein_coding
PPCS	1	42456117..42473385	24.0521	0.093766	1.06715	0.494679	ENSG00000127125	ENSG00000127125	protein_coding
CCDC30	1	42463221..42657190	0.274686	-0.221263	-1.16575	0.610205	ENSG00000186409	ENSG00000186409	protein_coding
PPIH	1	42658335..42676758	16.47	0.00393991	1.00273	0.973239	ENSG00000171960	ENSG00000171960	protein_coding
YBX1	1	42682418..42703805	381.673	-0.061227	-1.04335	0.59981	ENSG00000065978	ENSG00000065978	protein_coding
CLDN19	1	complement(42733093..42740254)	0.0453051	-1.108	-2.15546	0.201404	ENSG00000164007	ENSG00000164007	protein_coding
P3H1	1	complement(42746335..42767084)	20.952	0.060236	1.04264	0.718354	ENSG00000117385	ENSG00000117385	protein_coding
C1orf50	1	42767245..42779491	8.68061	-0.0503405	-1.03551	0.762309	ENSG00000164008	ENSG00000164008	protein_coding
gene:ENSG00000283580	1	42767292..42794493	3.20037	-0.133283	-1.09679	0.807798	ENSG00000283580	ENSG00000283580	protein_coding
TMEM269	1	42784991..42816619	0.283438	-0.737827	-1.66766	0.210298	ENSG00000274386	ENSG00000274386	protein_coding
SVBP	1	complement(42807052..42817397)	38.1173	-0.0188559	-1.01316	0.902193	ENSG00000177868	ENSG00000177868	protein_coding
ERMAP	1	42817122..42844991	12.8839	-0.291667	-1.22405	0.173668	ENSG00000164010	ENSG00000164010	protein_coding
ZNF691	1	42846573..42852477	5.07929	-0.0283083	-1.01982	0.924011	ENSG00000164011	ENSG00000164011	protein_coding
SLC2A1	1	complement(42925353..42958893)	50.2113	-0.158274	-1.11595	0.399466	ENSG00000117394	ENSG00000117394	protein_coding
CFAP144	1	43145153..43156396	0.179904	-1.85632	-3.62082	0.0279667	ENSG00000186973	ENSG00000186973	protein_coding
EBNA1BP2	1	complement(43164175..43270936)	26.933	0.143229	1.10437	0.454384	ENSG00000117395	ENSG00000117395	protein_coding
CFAP57	1	43172330..43254358	0.028251	-0.166349	-1.12222	0.826504	ENSG00000243710	ENSG00000243710	protein_coding
TMEM125	1	43269983..43274002	0.137158	-1.09807	-2.14068	0.17256	ENSG00000179178	ENSG00000179178	protein_coding
C1orf210	1	complement(43281877..43285617)	0.149938	-0.304708	-1.23517	0.701674	ENSG00000253313	ENSG00000253313	protein_coding
TIE1	1	43300982..43323108	2.8995	0.141764	1.10325	0.695859	ENSG00000066056	ENSG00000066056	protein_coding
MPL	1	43337818..43354466	1.54097	0.668062	1.58894	0.127358	ENSG00000117400	ENSG00000117400	protein_coding
CDC20	1	43358981..43363203	4.34288	-0.45349	-1.36935	0.251421	ENSG00000117399	ENSG00000117399	protein_coding
ELOVL1	1	complement(43363398..43368074)	70.4885	0.0655719	1.0465	0.605155	ENSG00000066322	ENSG00000066322	protein_coding
MED8	1	complement(43383917..43389808)	33.6952	-0.0112944	-1.00786	0.937847	ENSG00000159479	ENSG00000159479	protein_coding
SZT2	1	43389882..43454247	20.436	-0.0154247	-1.01075	0.897696	ENSG00000198198	ENSG00000198198	protein_coding
HYI	1	complement(43450989..43453989)	9.33939	0.668121	1.589	0.0135531	ENSG00000178922	ENSG00000178922	protein_coding
PTPRF	1	43525187..43623666	0.776038	-0.510282	-1.42433	0.218135	ENSG00000142949	ENSG00000142949	protein_coding
KDM4A	1	43650149..43705518	25.3379	0.014423	1.01005	0.908796	ENSG00000066135	ENSG00000066135	protein_coding
gene:ENSG00000284989	1	43650149..43931014	0.003629	0.858876	1.81363	0.501395	ENSG00000284989	ENSG00000284989	protein_coding
ST3GAL3	1	43705824..43931165	2.7655	0.374893	1.29674	0.136868	ENSG00000126091	ENSG00000126091	protein_coding
ARTN	1	43933320..43937240	0.329794	0.349515	1.27413	0.56783	ENSG00000117407	ENSG00000117407	protein_coding
IPO13	1	43946950..43968022	10.6936	0.0982201	1.07045	0.533861	ENSG00000117408	ENSG00000117408	protein_coding
DPH2	1	43970000..43973369	32.9096	0.193315	1.14339	0.220648	ENSG00000132768	ENSG00000132768	protein_coding
ATP6V0B	1	43974487..43978295	141.324	0.0719542	1.05114	0.690001	ENSG00000117410	ENSG00000117410	protein_coding
B4GALT2	1	43978943..43991170	1.04918	-0.255351	-1.19363	0.491166	ENSG00000117411	ENSG00000117411	protein_coding
CCDC24	1	43991359..43996528	1.99371	0.350474	1.27498	0.421295	ENSG00000159214	ENSG00000159214	protein_coding
SLC6A9	1	complement(43991500..44031467)	1.74717	-1.13432	-2.19515	0.0498038	ENSG00000196517	ENSG00000196517	protein_coding
KLF17	1	44118821..44135140	0.0252678	-0.834469	-1.7832	0.423498	ENSG00000171872	ENSG00000171872	protein_coding
KLF18	1	complement(44137821..44141631)	0	#N/A	#N/A	#N/A	ENSG00000283039	ENSG00000283039	protein_coding
DMAP1	1	44213455..44220681	59.9202	0.105187	1.07563	0.502068	ENSG00000178028	ENSG00000178028	protein_coding
ERI3	1	complement(44221070..44355260)	22.3475	0.206485	1.15387	0.302584	ENSG00000117419	ENSG00000117419	protein_coding
RNF220	1	44405194..44651723	76.8186	0.0930046	1.06659	0.441326	ENSG00000187147	ENSG00000187147	protein_coding
TMEM53	1	complement(44635238..44674481)	2.78961	-0.0143417	-1.00999	0.962642	ENSG00000126106	ENSG00000126106	protein_coding
ARMH1	1	44674692..44725591	59.3859	0.269423	1.20533	0.132846	ENSG00000198520	ENSG00000198520	protein_coding
KIF2C	1	44739818..44767767	3.08198	-0.0419635	-1.02951	0.889953	ENSG00000142945	ENSG00000142945	protein_coding
RPS8	1	44775251..44778779	7190.44	0.0848685	1.06059	0.466088	ENSG00000142937	ENSG00000142937	protein_coding
BEST4	1	complement(44781836..44788170)	2.69634	-0.448493	-1.36461	0.383914	ENSG00000142959	ENSG00000142959	protein_coding
PLK3	1	44800377..44805995	157.819	-0.110193	-1.07937	0.55521	ENSG00000173846	ENSG00000173846	protein_coding
DYNLT4	1	complement(44805893..44807351)	11.842	-0.379124	-1.30055	0.224339	ENSG00000188396	ENSG00000188396	protein_coding
BTBD19	1	44808523..44817381	17.8016	-0.270496	-1.20622	0.312637	ENSG00000222009	ENSG00000222009	protein_coding
PTCH2	1	complement(44819154..44843253)	4.63822	0.158506	1.11613	0.550723	ENSG00000117425	ENSG00000117425	protein_coding
EIF2B3	1	complement(44850522..44986722)	8.20035	0.193953	1.14389	0.50425	ENSG00000070785	ENSG00000070785	protein_coding
HECTD3	1	complement(45002540..45011324)	31.2155	0.113451	1.08181	0.461766	ENSG00000126107	ENSG00000126107	protein_coding
UROD	1	45010950..45015575	32.3769	-0.139972	-1.10188	0.397502	ENSG00000126088	ENSG00000126088	protein_coding
ZSWIM5	1	complement(45016399..45306209)	0.244953	0.0930804	1.06665	0.868481	ENSG00000162415	ENSG00000162415	protein_coding
HPDL	1	45326895..45328710	2.65162	0.45974	1.37529	0.285068	ENSG00000186603	ENSG00000186603	protein_coding
MUTYH	1	complement(45329163..45340893)	16.0699	0.181042	1.1337	0.243791	ENSG00000132781	ENSG00000132781	protein_coding
gene:ENSG00000288208	1	complement(45329262..45491155)	0.108031	-4.16354	-17.9205	0.00264994	ENSG00000288208	ENSG00000288208	protein_coding
TOE1	1	45340052..45343973	28.6573	0.0704062	1.05001	0.679121	ENSG00000132773	ENSG00000132773	protein_coding
TESK2	1	complement(45343883..45491163)	7.93429	-0.0276409	-1.01934	0.914928	ENSG00000070759	ENSG00000070759	protein_coding
CCDC163	1	complement(45493866..45500079)	1.21782	0.116973	1.08446	0.844288	ENSG00000280670	ENSG00000280670	protein_coding
MMACHC	1	45500300..45513382	1.24969	0.185558	1.13726	0.62325	ENSG00000132763	ENSG00000132763	protein_coding
PRDX1	1	complement(45510914..45542732)	75.9478	-0.023821	-1.01665	0.882352	ENSG00000117450	ENSG00000117450	protein_coding
AKR1A1	1	45550543..45570049	44.261	0.163779	1.12022	0.345431	ENSG00000117448	ENSG00000117448	protein_coding
NASP	1	45583846..45618904	69.1825	-0.115355	-1.08324	0.40297	ENSG00000132780	ENSG00000132780	protein_coding
CCDC17	1	complement(45620044..45624057)	3.71704	-0.0643763	-1.04563	0.863611	ENSG00000159588	ENSG00000159588	protein_coding
GPBP1L1	1	complement(45627304..45688113)	94.5189	-0.070696	-1.05022	0.502631	ENSG00000159592	ENSG00000159592	protein_coding
TMEM69	1	45688181..45694436	35.4893	0.0977124	1.07008	0.517182	ENSG00000159596	ENSG00000159596	protein_coding
IPP	1	complement(45694324..45750653)	2.77111	-0.0275397	-1.01927	0.912535	ENSG00000197429	ENSG00000197429	protein_coding
MAST2	1	45786987..46036122	8.66807	0.0966146	1.06926	0.554318	ENSG00000086015	ENSG00000086015	protein_coding
PIK3R3	1	complement(46040140..46133036)	1.18708	-0.176792	-1.13037	0.636977	ENSG00000117461	ENSG00000117461	protein_coding
P3R3URF-PIK3R3	1	complement(46043661..46176488)	0.606322	0.728067	1.65642	0.401524	ENSG00000278139	ENSG00000278139	protein_coding
TSPAN1	1	46175073..46185962	0.151815	-0.267081	-1.20337	0.760796	ENSG00000117472	ENSG00000117472	protein_coding
P3R3URF	1	complement(46175486..46176488)	0	-0.0337261	-1.02365	0.980141	ENSG00000250719	ENSG00000250719	protein_coding
POMGNT1	1	complement(46188683..46220305)	18.0263	0.289612	1.22231	0.0741985	ENSG00000085998	ENSG00000085998	protein_coding
LURAP1	1	46203334..46221256	0.0933194	-0.218389	-1.16343	0.784784	ENSG00000171357	ENSG00000171357	protein_coding
RAD54L	1	46246461..46278480	1.39411	0.353267	1.27745	0.311845	ENSG00000085999	ENSG00000085999	protein_coding
LRRC41	1	complement(46261196..46303616)	23.7918	0.0667312	1.04734	0.575658	ENSG00000132128	ENSG00000132128	protein_coding
UQCRH	1	46303698..46316776	264.934	0.106216	1.0764	0.370326	ENSG00000173660	ENSG00000173660	protein_coding
NSUN4	1	46340789..46369218	10.5868	0.0418824	1.02946	0.795228	ENSG00000117481	ENSG00000117481	protein_coding
FAAH	1	46394317..46413848	12.7636	0.365649	1.28846	0.0893874	ENSG00000117480	ENSG00000117480	protein_coding
DMBX1	1	46489836..46516216	0.116209	-2.88611	-7.39272	0.00115645	ENSG00000197587	ENSG00000197587	protein_coding
TMEM275	1	complement(46532166..46543969)	0.00715173	0.930115	1.90543	0.439361	ENSG00000282881	ENSG00000282881	protein_coding
KNCN	1	complement(46545641..46551647)	0.0183485	0.00349551	1.00243	0.996558	ENSG00000162456	ENSG00000162456	protein_coding
MKNK1	1	complement(46557407..46616843)	29.8225	0.0665396	1.0472	0.663832	ENSG00000079277	ENSG00000079277	protein_coding
MOB3C	1	complement(46607719..46616811)	16.7027	0.0891672	1.06376	0.570718	ENSG00000142961	ENSG00000142961	protein_coding
ATPAF1	1	complement(46632737..46673867)	9.32446	0.0665553	1.04721	0.692321	ENSG00000123472	ENSG00000123472	protein_coding
TEX38	1	46668855..46673594	0.113964	0.245779	1.18573	0.745534	ENSG00000186118	ENSG00000186118	protein_coding
EFCAB14	1	complement(46674659..46719146)	45.8199	-0.103694	-1.07452	0.286158	ENSG00000159658	ENSG00000159658	protein_coding
CYP4B1	1	46757838..46819413	0.0206161	-1.83339	-3.56374	0.111717	ENSG00000142973	ENSG00000142973	protein_coding
CYP4A11	1	complement(46929177..46941484)	0.00690233	-0.607788	-1.52392	0.554045	ENSG00000187048	ENSG00000187048	protein_coding
CYP4X1	1	47023669..47050751	0.0117976	-1.17378	-2.25602	0.317624	ENSG00000186377	ENSG00000186377	protein_coding
CYP4Z1	1	47067231..47118318	0.0123105	-1.17378	-2.25602	0.317624	ENSG00000186160	ENSG00000186160	protein_coding
CYP4A22	1	47137435..47149727	0.00925109	-0.863856	-1.8199	0.402795	ENSG00000162365	ENSG00000162365	protein_coding
PDZK1IP1	1	complement(47183582..47191044)	2.67561	1.29685	2.45692	0.0314248	ENSG00000162366	ENSG00000162366	protein_coding
TAL1	1	complement(47216290..47232225)	7.86822	-0.444232	-1.36059	0.259346	ENSG00000162367	ENSG00000162367	protein_coding
STIL	1	complement(47250139..47314892)	2.66828	0.324613	1.25233	0.222837	ENSG00000123473	ENSG00000123473	protein_coding
CMPK1	1	47333790..47394866	57.375	-0.0376178	-1.02642	0.828074	ENSG00000162368	ENSG00000162368	protein_coding
FOXE3	1	47416285..47418052	0.193199	0.666	1.58667	0.409067	ENSG00000186790	ENSG00000186790	protein_coding
FOXD2	1	47438044..47440691	0.312	-0.340636	-1.26631	0.600655	ENSG00000186564	ENSG00000186564	protein_coding
TRABD2B	1	complement(47760528..47997385)	0.0140225	-1.15803	-2.23153	0.256226	ENSG00000269113	ENSG00000269113	protein_coding
gene:ENSG00000279096	1	48102068..48104736	0	#N/A	#N/A	#N/A	ENSG00000279096	ENSG00000279096	TEC
SLC5A9	1	48222685..48248644	0.0735097	-1.39427	-2.62855	0.109908	ENSG00000117834	ENSG00000117834	protein_coding
gene:ENSG00000279214	1	complement(48262230..48263179)	0	#N/A	#N/A	#N/A	ENSG00000279214	ENSG00000279214	TEC
SPATA6	1	complement(48295373..48472208)	1.30763	0.07157	1.05086	0.872166	ENSG00000132122	ENSG00000132122	protein_coding
AGBL4	1	complement(48532854..50023954)	0.145858	2.57375	5.95353	0.0021332	ENSG00000186094	ENSG00000186094	protein_coding
BEND5	1	complement(48727519..48776969)	6.85689	0.160386	1.11759	0.521252	ENSG00000162373	ENSG00000162373	protein_coding
gene:ENSG00000279324	1	49994318..49996218	0	#N/A	#N/A	#N/A	ENSG00000279324	ENSG00000279324	TEC
ELAVL4	1	50024029..50203772	0.0374101	-0.916134	-1.88705	0.259794	ENSG00000162374	ENSG00000162374	protein_coding
DMRTA2	1	complement(50417550..50423443)	0.0988678	-1.7478	-3.35846	0.0256703	ENSG00000142700	ENSG00000142700	protein_coding
FAF1	1	complement(50437028..50960267)	10.7501	0.0847813	1.06053	0.641043	ENSG00000185104	ENSG00000185104	protein_coding
CDKN2C	1	50960745..50974634	5.41552	0.0885341	1.06329	0.712053	ENSG00000123080	ENSG00000123080	protein_coding
C1orf185	1	51102221..51148086	0.0191018	0.450969	1.36696	0.668152	ENSG00000204006	ENSG00000204006	protein_coding
RNF11	1	51236273..51273447	62.9136	-0.19982	-1.14856	0.257654	ENSG00000123091	ENSG00000123091	protein_coding
TTC39A	1	complement(51287258..51345116)	0.309716	-1.10874	-2.15657	0.0137856	ENSG00000085831	ENSG00000085831	protein_coding
EPS15	1	complement(51354263..51519328)	31.8184	-0.0191185	-1.01334	0.889884	ENSG00000085832	ENSG00000085832	protein_coding
OSBPL9	1	51577179..51798427	29.7097	-0.27199	-1.20747	0.0438662	ENSG00000117859	ENSG00000117859	protein_coding
NRDC	1	complement(51789191..51878805)	71.67	-0.127106	-1.0921	0.57882	ENSG00000078618	ENSG00000078618	protein_coding
RAB3B	1	complement(51907956..51990700)	0.0427917	-0.785712	-1.72394	0.260545	ENSG00000169213	ENSG00000169213	protein_coding
TXNDC12	1	complement(52020131..52055772)	30.1188	-0.0685584	-1.04867	0.59293	ENSG00000117862	ENSG00000117862	protein_coding
gene:ENSG00000285839	1	complement(52020153..52033350)	1.03766	0.318219	1.24679	0.740126	ENSG00000285839	ENSG00000285839	protein_coding
KTI12	1	complement(52032103..52033810)	23.8625	0.346475	1.27145	0.0380626	ENSG00000198841	ENSG00000198841	protein_coding
BTF3L4	1	52056199..52090716	22.5003	-0.108475	-1.07809	0.475642	ENSG00000134717	ENSG00000134717	protein_coding
ZFYVE9	1	52142089..52348671	2.5733	-0.430884	-1.34806	0.0734502	ENSG00000157077	ENSG00000157077	protein_coding
CC2D1B	1	complement(52345723..52366205)	32.0401	-0.0544928	-1.03849	0.638943	ENSG00000154222	ENSG00000154222	protein_coding
ORC1	1	complement(52372829..52404423)	5.72698	0.0453116	1.03191	0.888611	ENSG00000085840	ENSG00000085840	protein_coding
PRPF38A	1	52404602..52420836	41.6281	0.0455086	1.03205	0.677872	ENSG00000134748	ENSG00000134748	protein_coding
TUT4	1	complement(52408282..52553487)	54.9489	-0.131141	-1.09516	0.431907	ENSG00000134744	ENSG00000134744	protein_coding
GPX7	1	52602371..52609051	34.6606	-0.0569356	-1.04025	0.769742	ENSG00000116157	ENSG00000116157	protein_coding
SHISAL2A	1	52633168..52669683	19.9178	0.245288	1.18533	0.316737	ENSG00000182183	ENSG00000182183	protein_coding
COA7	1	complement(52684449..52698347)	7.93858	-0.223216	-1.16733	0.199116	ENSG00000162377	ENSG00000162377	protein_coding
ZYG11B	1	52726453..52827336	6.63261	-0.249858	-1.18909	0.108097	ENSG00000162378	ENSG00000162378	protein_coding
ZYG11A	1	52842511..52894998	0.0486696	-0.0768558	-1.05472	0.920911	ENSG00000203995	ENSG00000203995	protein_coding
ECHDC2	1	complement(52895910..52927212)	31.5267	0.237984	1.17934	0.173127	ENSG00000121310	ENSG00000121310	protein_coding
SCP2	1	52927276..53051698	12.4677	-0.00828967	-1.00576	0.955859	ENSG00000116171	ENSG00000116171	protein_coding
PODN	1	53062052..53085501	0.488753	0.384535	1.30544	0.572136	ENSG00000174348	ENSG00000174348	protein_coding
SLC1A7	1	complement(53087179..53142638)	0.402949	-0.588524	-1.50371	0.42558	ENSG00000162383	ENSG00000162383	protein_coding
CPT2	1	53196792..53214197	13.2484	0.17129	1.12607	0.383022	ENSG00000157184	ENSG00000157184	protein_coding
CZIB	1	complement(53214099..53220634)	39.622	0.268819	1.20482	0.185535	ENSG00000162384	ENSG00000162384	protein_coding
MAGOH	1	complement(53226900..53238518)	138.263	-0.0534275	-1.03773	0.697408	ENSG00000162385	ENSG00000162385	protein_coding
LRP8	1	complement(53242364..53328469)	5.75183	0.0377897	1.02654	0.820653	ENSG00000157193	ENSG00000157193	protein_coding
gene:ENSG00000293253	1	complement(53413149..53440018)	0	-0.0337261	-1.02365	0.980141	ENSG00000293253	ENSG00000293253	protein_coding
DMRTB1	1	53459399..53467488	0.0371593	-0.841009	-1.7913	0.414341	ENSG00000143006	ENSG00000143006	protein_coding
GLIS1	1	complement(53506237..53739164)	0.116483	-0.155292	-1.11365	0.830805	ENSG00000174332	ENSG00000174332	protein_coding
NDC1	1	complement(53765478..53838463)	11.9513	0.116392	1.08402	0.496673	ENSG00000058804	ENSG00000058804	protein_coding
YIPF1	1	complement(53851719..53889798)	18.8109	0.0932334	1.06676	0.55724	ENSG00000058799	ENSG00000058799	protein_coding
DIO1	1	53891239..53911086	0.632828	0.990221	1.98649	0.18337	ENSG00000211452	ENSG00000211452	protein_coding
IFT25	1	complement(53916574..53945699)	11.6809	-0.0453088	-1.0319	0.839581	ENSG00000081870	ENSG00000081870	protein_coding
LRRC42	1	53946077..53968168	10.6631	0.0468954	1.03304	0.806579	ENSG00000116212	ENSG00000116212	protein_coding
LDLRAD1	1	complement(54007298..54018186)	0.041603	-0.622965	-1.54004	0.405021	ENSG00000203985	ENSG00000203985	protein_coding
TMEM59	1	complement(54026681..54053504)	27.313	-0.0175951	-1.01227	0.871084	ENSG00000116209	ENSG00000116209	protein_coding
gene:ENSG00000280378	1	complement(54033126..54034880)	0	#N/A	#N/A	#N/A	ENSG00000280378	ENSG00000280378	TEC
TCEANC2	1	54053584..54112519	3.7242	-0.521114	-1.43506	0.0157691	ENSG00000116205	ENSG00000116205	protein_coding
gene:ENSG00000256407	1	complement(54132686..54200073)	0.0723245	-0.603448	-1.51934	0.452736	ENSG00000256407	ENSG00000256407	protein_coding
CDCP2	1	complement(54132687..54153770)	0.0814592	0.184119	1.13612	0.821824	ENSG00000157211	ENSG00000157211	protein_coding
CYB5RL	1	complement(54169651..54200036)	2.59035	-0.114683	-1.08274	0.657871	ENSG00000215883	ENSG00000215883	protein_coding
MRPL37	1	54184041..54225464	45.8903	0.0313996	1.022	0.813316	ENSG00000116221	ENSG00000116221	protein_coding
SSBP3	1	complement(54225432..54413479)	52.831	-0.0791998	-1.05643	0.64878	ENSG00000157216	ENSG00000157216	protein_coding
ACOT11	1	54542257..54639192	0.604231	0.126345	1.09152	0.765194	ENSG00000162390	ENSG00000162390	protein_coding
FAM151A	1	complement(54609181..54623556)	0.0530715	-2.71021	-6.54416	0.0384304	ENSG00000162391	ENSG00000162391	protein_coding
MROH7	1	54641754..54710266	0.450218	-0.0226329	-1.01581	0.968052	ENSG00000184313	ENSG00000184313	protein_coding
MROH7-TTC4	1	54641786..54742308	0.161516	-0.480262	-1.395	0.536919	ENSG00000271723	ENSG00000271723	protein_coding
TTC4	1	54715861..54742657	26.084	0.0234819	1.01641	0.890239	ENSG00000243725	ENSG00000243725	protein_coding
PARS2	1	complement(54756898..54764523)	1.77184	0.277247	1.21188	0.512748	ENSG00000162396	ENSG00000162396	protein_coding
TTC22	1	complement(54779712..54801323)	2.08743	0.110785	1.07982	0.7103	ENSG00000006555	ENSG00000006555	protein_coding
CIMAP2	1	54806063..54842252	0.452507	1.31421	2.48666	0.0625205	ENSG00000162398	ENSG00000162398	protein_coding
DHCR24	1	complement(54849627..54887195)	2.47437	0.295683	1.22747	0.424705	ENSG00000116133	ENSG00000116133	protein_coding
TMEM61	1	54886833..54992296	0.00973852	-0.883793	-1.84522	0.465113	ENSG00000143001	ENSG00000143001	protein_coding
BSND	1	54998933..55017172	0.00391103	1.02223	2.03106	0.33733	ENSG00000162399	ENSG00000162399	protein_coding
PCSK9	1	55039445..55064852	0.039763	-0.428875	-1.34618	0.555073	ENSG00000169174	ENSG00000169174	protein_coding
USP24	1	complement(55066359..55215378)	66.874	-0.0639473	-1.04532	0.666141	ENSG00000162402	ENSG00000162402	protein_coding
gene:ENSG00000284686	1	complement(56173433..56524495)	0.0757686	-1.85335	-3.61339	0.0504044	ENSG00000284686	ENSG00000284686	protein_coding
PLPP3	1	complement(56494761..56645301)	10.7064	-0.872549	-1.8309	0.106792	ENSG00000162407	ENSG00000162407	protein_coding
PRKAA2	1	56645314..56715335	0.00274284	0.10369	1.07452	0.915209	ENSG00000162409	ENSG00000162409	protein_coding
FYB2	1	complement(56718789..56819696)	0.00557449	0.0876239	1.06262	0.929252	ENSG00000187889	ENSG00000187889	protein_coding
C8A	1	56854768..56918223	0.0184829	-0.0979778	-1.07027	0.905295	ENSG00000157131	ENSG00000157131	protein_coding
C8B	1	complement(56929207..56974383)	0.0198206	-2.28417	-4.87083	0.0434309	ENSG00000021852	ENSG00000021852	protein_coding
DAB1	1	complement(56994778..58546734)	0.0890352	-1.29088	-2.44678	0.120855	ENSG00000173406	ENSG00000173406	protein_coding
OMA1	1	complement(58415384..58546802)	7.38665	-0.12934	-1.09379	0.623766	ENSG00000162600	ENSG00000162600	protein_coding
TACSTD2	1	complement(58575433..58577252)	0.945703	0.252021	1.19087	0.718079	ENSG00000184292	ENSG00000184292	protein_coding
MYSM1	1	complement(58643440..58700090)	27.7797	-0.141207	-1.10283	0.284621	ENSG00000162601	ENSG00000162601	protein_coding
JUN	1	complement(58776845..58784048)	275.454	0.0440699	1.03102	0.869264	ENSG00000177606	ENSG00000177606	protein_coding
FGGY	1	59296638..59810647	0.402287	0.0743527	1.05289	0.863226	ENSG00000172456	ENSG00000172456	protein_coding
HOOK1	1	59814786..59876322	9.67793	-0.0111147	-1.00773	0.957328	ENSG00000134709	ENSG00000134709	protein_coding
CYP2J2	1	complement(59893308..59926773)	0.743449	-0.0226134	-1.0158	0.96903	ENSG00000134716	ENSG00000134716	protein_coding
C1orf87	1	complement(59987269..60073770)	0.0346324	0.927343	1.90177	0.307157	ENSG00000162598	ENSG00000162598	protein_coding
NFIA	1	60865259..61462788	0.308573	-0.114388	-1.08252	0.787239	ENSG00000162599	ENSG00000162599	protein_coding
TM2D1	1	complement(61681046..61725423)	9.05327	-0.12641	-1.09157	0.393781	ENSG00000162604	ENSG00000162604	protein_coding
PATJ	1	61742477..62178675	4.33447	0.0128844	1.00897	0.941214	ENSG00000132849	ENSG00000132849	protein_coding
L1TD1	1	62194790..62235060	0.987947	-0.553192	-1.46733	0.326788	ENSG00000240563	ENSG00000240563	protein_coding
KANK4	1	complement(62236165..62319434)	0.330621	-0.467783	-1.38298	0.625729	ENSG00000132854	ENSG00000132854	protein_coding
USP1	1	62436297..62451804	34.4266	-0.0585089	-1.04139	0.696883	ENSG00000162607	ENSG00000162607	protein_coding
DOCK7	1	complement(62454298..62688386)	2.0038	-0.127874	-1.09268	0.524398	ENSG00000116641	ENSG00000116641	protein_coding
ANGPTL3	1	62597520..62606313	0.0211594	-0.129323	-1.09378	0.890656	ENSG00000132855	ENSG00000132855	protein_coding
gene:ENSG00000278967	1	62607766..62609584	0	#N/A	#N/A	#N/A	ENSG00000278967	ENSG00000278967	TEC
ATG4C	1	62784132..62865516	4.33092	-0.200589	-1.14917	0.641441	ENSG00000125703	ENSG00000125703	protein_coding
ITGB3BP	1	complement(63320884..63593721)	7.00629	0.347463	1.27232	0.309894	ENSG00000142856	ENSG00000142856	protein_coding
FOXD3	1	63322567..63325128	0.0761435	-1.33987	-2.53128	0.142921	ENSG00000187140	ENSG00000187140	protein_coding
ALG6	1	63367575..63438553	7.35737	0.173699	1.12795	0.487633	ENSG00000088035	ENSG00000088035	protein_coding
EFCAB7	1	63523372..63572693	5.88091	-0.220908	-1.16547	0.439584	ENSG00000203965	ENSG00000203965	protein_coding
PGM1	1	63593411..63660245	15.7227	0.201857	1.15018	0.266366	ENSG00000079739	ENSG00000079739	protein_coding
ROR1	1	63774017..64181498	0.821238	0.0533985	1.03771	0.894957	ENSG00000185483	ENSG00000185483	protein_coding
UBE2U	1	64203623..64267368	0.0100303	0.0875768	1.06258	0.92929	ENSG00000177414	ENSG00000177414	protein_coding
CACHD1	1	64470129..64693058	10.9646	0.221651	1.16607	0.451316	ENSG00000158966	ENSG00000158966	protein_coding
RAVER2	1	64745075..64833232	5.81381	-0.401139	-1.32055	0.0552094	ENSG00000162437	ENSG00000162437	protein_coding
JAK1	1	complement(64833223..65067754)	186.618	-0.188154	-1.1393	0.091121	ENSG00000162434	ENSG00000162434	protein_coding
AK4	1	65147549..65232145	0.360898	-0.384433	-1.30535	0.402444	ENSG00000162433	ENSG00000162433	protein_coding
DNAJC6	1	65248219..65415871	1.0718	-0.636045	-1.55406	0.235216	ENSG00000116675	ENSG00000116675	protein_coding
LEPROT	1	65420587..65436007	22.5067	-0.0871308	-1.06226	0.508353	ENSG00000213625	ENSG00000213625	protein_coding
LEPR	1	65420652..65641559	0.496271	-0.0614268	-1.0435	0.880239	ENSG00000116678	ENSG00000116678	protein_coding
PDE4B	1	65792514..66374579	86.3887	0.0125735	1.00875	0.942904	ENSG00000184588	ENSG00000184588	protein_coding
SGIP1	1	66533267..66751139	0.0747578	-0.420737	-1.33861	0.515371	ENSG00000118473	ENSG00000118473	protein_coding
DYNLT5	1	66752459..66779047	1.07877	0.641965	1.56045	0.271759	ENSG00000152760	ENSG00000152760	protein_coding
INSL5	1	complement(66797740..66801276)	0.0120541	-0.520479	-1.43443	0.680403	ENSG00000172410	ENSG00000172410	protein_coding
DNAI4	1	complement(66812885..66924856)	0.16428	-0.230106	-1.17292	0.734447	ENSG00000152763	ENSG00000152763	protein_coding
MIER1	1	66924895..66988619	26.2716	-0.129961	-1.09426	0.39536	ENSG00000198160	ENSG00000198160	protein_coding
SLC35D1	1	complement(66999350..67054148)	29.0191	0.191976	1.14233	0.155851	ENSG00000116704	ENSG00000116704	protein_coding
C1orf141	1	complement(67092165..67231853)	0	-0.0337261	-1.02365	0.980141	ENSG00000203963	ENSG00000203963	protein_coding
IL23R	1	67138907..67259979	0.118054	-1.38312	-2.60832	0.0735582	ENSG00000162594	ENSG00000162594	protein_coding
IL12RB2	1	67307364..67398724	7.41215	-0.0648002	-1.04594	0.866983	ENSG00000081985	ENSG00000081985	protein_coding
SERBP1	1	complement(67407810..67430415)	99.2616	-0.00999364	-1.00695	0.931224	ENSG00000142864	ENSG00000142864	protein_coding
GADD45A	1	67685201..67688334	38.0397	0.199546	1.14834	0.423404	ENSG00000116717	ENSG00000116717	protein_coding
GNG12	1	complement(67701475..67833467)	0.0663901	-0.262142	-1.19926	0.707181	ENSG00000172380	ENSG00000172380	protein_coding
DIRAS3	1	complement(68045886..68051717)	0.041529	-0.148506	-1.10842	0.847686	ENSG00000162595	ENSG00000162595	protein_coding
WLS	1	complement(68098473..68233120)	1.93025	-0.0238186	-1.01665	0.963803	ENSG00000116729	ENSG00000116729	protein_coding
RPE65	1	complement(68428822..68451103)	0.00823942	-0.849167	-1.80146	0.397333	ENSG00000116745	ENSG00000116745	protein_coding
DEPDC1	1	complement(68474152..68497221)	0.373088	0.0429272	1.0302	0.93684	ENSG00000024526	ENSG00000024526	protein_coding
LRRC7	1	69567922..70151945	0.0819288	0.282067	1.21594	0.544189	ENSG00000033122	ENSG00000033122	protein_coding
LRRC40	1	complement(70144805..70205579)	19.8485	0.0791986	1.05643	0.666557	ENSG00000066557	ENSG00000066557	protein_coding
SRSF11	1	70205682..70253052	241.442	-0.156859	-1.11486	0.285276	ENSG00000116754	ENSG00000116754	protein_coding
ANKRD13C	1	complement(70258999..70354734)	19.727	-0.105192	-1.07564	0.498894	ENSG00000118454	ENSG00000118454	protein_coding
CTH	1	70411218..70439851	2.9291	0.759921	1.6934	0.194708	ENSG00000116761	ENSG00000116761	protein_coding
PTGER3	1	complement(70852353..71047816)	0.125603	0.391685	1.31192	0.472405	ENSG00000050628	ENSG00000050628	protein_coding
ZRANB2	1	complement(71063291..71081289)	66.1501	-0.144436	-1.1053	0.321699	ENSG00000132485	ENSG00000132485	protein_coding
NEGR1	1	complement(71395943..72282539)	0.0857406	0.461718	1.37718	0.455658	ENSG00000172260	ENSG00000172260	protein_coding
gene:ENSG00000280317	1	complement(72979014..72979314)	0	#N/A	#N/A	#N/A	ENSG00000280317	ENSG00000280317	TEC
LRRIQ3	1	complement(74026015..74198187)	0.0376173	0.162903	1.11954	0.837174	ENSG00000162620	ENSG00000162620	protein_coding
FPGT-TNNI3K	1	74198235..74544393	0.211673	-0.29343	-1.22555	0.571051	ENSG00000259030	ENSG00000259030	protein_coding
FPGT	1	74198238..74234086	1.48886	0.0470336	1.03314	0.901101	ENSG00000254685	ENSG00000254685	protein_coding
TNNI3K	1	74235387..74544428	0.0798628	0.349957	1.27452	0.662332	ENSG00000116783	ENSG00000116783	protein_coding
LRRC53	1	complement(74469376..74512611)	0.00113724	0.532186	1.44612	0.665092	ENSG00000162621	ENSG00000162621	protein_coding
ERICH3	1	complement(74568117..74673792)	0.101427	0.290272	1.22287	0.683635	ENSG00000178965	ENSG00000178965	protein_coding
CRYZ	1	complement(74705482..74733408)	9.30604	-0.113738	-1.08203	0.624008	ENSG00000116791	ENSG00000116791	protein_coding
TYW3	1	74733152..74766678	17.9823	0.0842281	1.06012	0.533814	ENSG00000162623	ENSG00000162623	protein_coding
LHX8	1	75128434..75161533	0.00603523	-0.883793	-1.84522	0.465113	ENSG00000162624	ENSG00000162624	protein_coding
SLC44A5	1	complement(75202129..75611114)	0.068088	-0.18722	-1.13857	0.853294	ENSG00000137968	ENSG00000137968	protein_coding
ACADM	1	75724431..75787575	6.90427	-0.0961121	-1.06889	0.585966	ENSG00000117054	ENSG00000117054	protein_coding
RABGGTB	1	75786197..75795086	84.7514	0.0108745	1.00757	0.927007	ENSG00000137955	ENSG00000137955	protein_coding
MSH4	1	75796882..75913242	0.148311	-0.0184773	-1.01289	0.978144	ENSG00000057468	ENSG00000057468	protein_coding
ASB17	1	complement(75918873..75932404)	0.0246439	-0.20234	-1.15056	0.83301	ENSG00000154007	ENSG00000154007	protein_coding
ST6GALNAC3	1	76074746..76634603	0.539754	0.058772	1.04158	0.888486	ENSG00000184005	ENSG00000184005	protein_coding
ST6GALNAC5	1	76867480..77067546	0.0219327	-0.338351	-1.26431	0.664554	ENSG00000117069	ENSG00000117069	protein_coding
PIGK	1	complement(77088989..77219430)	6.65104	0.0564718	1.03992	0.88501	ENSG00000142892	ENSG00000142892	protein_coding
AK5	1	77282019..77559966	6.90982	-0.00794175	-1.00552	0.985188	ENSG00000154027	ENSG00000154027	protein_coding
ZZZ3	1	complement(77562416..77683419)	16.4206	-0.137563	-1.10005	0.320423	ENSG00000036549	ENSG00000036549	protein_coding
USP33	1	complement(77695987..77759852)	34.4816	-0.24292	-1.18339	0.0561645	ENSG00000077254	ENSG00000077254	protein_coding
MIGA1	1	77779624..77879540	5.95073	-0.221782	-1.16617	0.229027	ENSG00000180488	ENSG00000180488	protein_coding
NEXN	1	77888513..77943895	1.75711	0.855096	1.80888	0.100031	ENSG00000162614	ENSG00000162614	protein_coding
FUBP1	1	complement(77944055..77979110)	74.704	-0.159819	-1.11715	0.290105	ENSG00000162613	ENSG00000162613	protein_coding
DNAJB4	1	77979175..78017964	6.9037	0.12685	1.09191	0.66146	ENSG00000162616	ENSG00000162616	protein_coding
GIPC2	1	77979542..78138444	0.0156787	-0.276807	-1.21151	0.750549	ENSG00000137960	ENSG00000137960	protein_coding
PTGFR	1	78303884..78540701	0.00307835	-0.318805	-1.2473	0.768305	ENSG00000122420	ENSG00000122420	protein_coding
IFI44L	1	78619902..78646145	12.2647	-0.660638	-1.58078	0.0467165	ENSG00000137959	ENSG00000137959	protein_coding
IFI44	1	78649796..78664078	37.6409	-0.232959	-1.17524	0.374531	ENSG00000137965	ENSG00000137965	protein_coding
ADGRL4	1	complement(78889764..79282124)	0.00379461	-0.31783	-1.24645	0.765897	ENSG00000162618	ENSG00000162618	protein_coding
ADGRL2	1	81306147..81993932	0.0355768	0.352169	1.27648	0.628268	ENSG00000117114	ENSG00000117114	protein_coding
TTLL7	1	complement(83865024..83999150)	0.14827	0.42032	1.33822	0.511552	ENSG00000137941	ENSG00000137941	protein_coding
PRKACB	1	84078062..84238498	45.7291	-0.13753	-1.10002	0.382157	ENSG00000142875	ENSG00000142875	protein_coding
SAMD13	1	84298366..84389957	0.334547	0.239901	1.18091	0.713566	ENSG00000203943	ENSG00000203943	protein_coding
DNASE2B	1	84398484..84415018	0.00605414	0.532257	1.44619	0.665124	ENSG00000137976	ENSG00000137976	protein_coding
RPF1	1	84479259..84498352	52.7698	-0.00511954	-1.00355	0.971546	ENSG00000117133	ENSG00000117133	protein_coding
GNG5	1	complement(84498323..84506581)	44.5121	-0.28176	-1.21568	0.084249	ENSG00000174021	ENSG00000174021	protein_coding
SPATA1	1	84506300..84567379	0.363621	-0.828769	-1.77617	0.154042	ENSG00000122432	ENSG00000122432	protein_coding
CTBS	1	complement(84549611..84574480)	7.49799	-0.10621	-1.0764	0.503377	ENSG00000117151	ENSG00000117151	protein_coding
SSX2IP	1	complement(84643706..84690803)	6.805	-0.0783025	-1.05578	0.656143	ENSG00000117155	ENSG00000117155	protein_coding
LPAR3	1	complement(84811602..84893206)	1.5745	-0.950305	-1.93228	0.163445	ENSG00000171517	ENSG00000171517	protein_coding
MCOLN2	1	complement(84925583..84997113)	3.43783	-0.370599	-1.29289	0.313425	ENSG00000153898	ENSG00000153898	protein_coding
DNAI3	1	84999147..85133138	0.0152582	-1.47811	-2.78583	0.167496	ENSG00000162643	ENSG00000162643	protein_coding
MCOLN3	1	complement(85018082..85048500)	0.34731	-0.471506	-1.38656	0.47151	ENSG00000055732	ENSG00000055732	protein_coding
gene:ENSG00000280099	1	complement(85152487..85154203)	0	#N/A	#N/A	#N/A	ENSG00000280099	ENSG00000280099	TEC
SYDE2	1	complement(85156889..85201724)	0.385068	0.604513	1.52047	0.281821	ENSG00000097096	ENSG00000097096	protein_coding
C1orf52	1	complement(85249953..85259672)	22.9101	0.0475566	1.03351	0.721253	ENSG00000162642	ENSG00000162642	protein_coding
BCL10	1	complement(85265776..85276632)	20.4316	0.0551853	1.03899	0.731021	ENSG00000142867	ENSG00000142867	protein_coding
DDAH1	1	complement(85318481..85578363)	0.12868	0.0325803	1.02284	0.959573	ENSG00000153904	ENSG00000153904	protein_coding
CCN1	1	85580761..85584589	0.106358	0.501047	1.41524	0.53955	ENSG00000142871	ENSG00000142871	protein_coding
ZNHIT6	1	complement(85649417..85708433)	11.1516	-0.111188	-1.08012	0.47887	ENSG00000117174	ENSG00000117174	protein_coding
COL24A1	1	complement(85729233..86156943)	1.15047	0.00623775	1.00433	0.987694	ENSG00000171502	ENSG00000171502	protein_coding
ODF2L	1	complement(86346824..86396342)	16.2622	-0.174407	-1.1285	0.218923	ENSG00000122417	ENSG00000122417	protein_coding
CLCA2	1	86424171..86456553	0.0372303	1.12597	2.18248	0.147941	ENSG00000137975	ENSG00000137975	protein_coding
CLCA1	1	86468368..86500259	0.0214424	-0.245135	-1.1852	0.802517	ENSG00000016490	ENSG00000016490	protein_coding
CLCA4	1	86547078..86580754	0.0557306	-0.993834	-1.99147	0.350029	ENSG00000016602	ENSG00000016602	protein_coding
SH3GLB1	1	86704570..86748184	44.7451	-0.0835837	-1.05965	0.484557	ENSG00000097033	ENSG00000097033	protein_coding
SELENOF	1	complement(86862445..86914424)	104.207	-0.0982565	-1.07048	0.406347	ENSG00000183291	ENSG00000183291	protein_coding
HS2ST1	1	86914635..87109982	6.77249	-0.34768	-1.27251	0.119808	ENSG00000153936	ENSG00000153936	protein_coding
gene:ENSG00000267561	1	86993009..87169204	0.103639	0.953284	1.93628	0.251686	ENSG00000267561	ENSG00000267561	protein_coding
LMO4	1	87328880..87348923	12.0036	-0.0663904	-1.04709	0.637117	ENSG00000143013	ENSG00000143013	protein_coding
PKN2	1	88684222..88836255	29.6193	-0.293716	-1.22579	0.0524896	ENSG00000065243	ENSG00000065243	protein_coding
GTF2B	1	complement(88852633..88891944)	101.419	0.23946	1.18055	0.147333	ENSG00000137947	ENSG00000137947	protein_coding
KYAT3	1	complement(88935773..88992953)	26.1364	-0.159808	-1.11714	0.331196	ENSG00000137944	ENSG00000137944	protein_coding
RBMXL1	1	complement(88979456..88992960)	20.483	0.0836785	1.05972	0.581357	ENSG00000213516	ENSG00000213516	protein_coding
GBP3	1	complement(89006666..89022894)	14.727	0.244953	1.18505	0.189181	ENSG00000117226	ENSG00000117226	protein_coding
GBP1	1	complement(89051882..89065360)	10.8371	-0.16763	-1.12321	0.509559	ENSG00000117228	ENSG00000117228	protein_coding
GBP2	1	complement(89106132..89150456)	106.312	-0.180274	-1.1331	0.186153	ENSG00000162645	ENSG00000162645	protein_coding
GBP7	1	complement(89131742..89176009)	0.0452049	0.392059	1.31226	0.615084	ENSG00000213512	ENSG00000213512	protein_coding
GBP4	1	complement(89181144..89198942)	35.4224	-0.0356271	-1.025	0.811049	ENSG00000162654	ENSG00000162654	protein_coding
GBP5	1	complement(89256189..89272860)	16.5953	0.388527	1.30906	0.108566	ENSG00000154451	ENSG00000154451	protein_coding
GBP6	1	89364059..89388160	0.0753916	0.312725	1.24205	0.671897	ENSG00000183347	ENSG00000183347	protein_coding
LRRC8B	1	89524829..89597861	13.3812	-0.0410864	-1.02889	0.805077	ENSG00000197147	ENSG00000197147	protein_coding
gene:ENSG00000288629	1	89579592..89579654	0	#N/A	#N/A	#N/A	ENSG00000288629	ENSG00000288629	protein_coding
LRRC8C	1	89633072..89769903	34.3553	-0.21287	-1.15899	0.173368	ENSG00000171488	ENSG00000171488	protein_coding
gene:ENSG00000271949	1	89633140..89933250	0.0075781	0.532186	1.44612	0.665092	ENSG00000271949	ENSG00000271949	protein_coding
LRRC8D	1	89821014..89936611	36.044	-0.202672	-1.15083	0.343142	ENSG00000171492	ENSG00000171492	protein_coding
ZNF326	1	89995110..90035533	23.2333	-0.0453357	-1.03192	0.771688	ENSG00000162664	ENSG00000162664	protein_coding
BARHL2	1	complement(90711539..90717302)	0.0599689	-0.726758	-1.65492	0.442077	ENSG00000143032	ENSG00000143032	protein_coding
ZNF644	1	complement(90915298..91022272)	20.057	-0.109844	-1.07911	0.571242	ENSG00000122482	ENSG00000122482	protein_coding
HFM1	1	complement(91260766..91404856)	0.0889026	-1.40473	-2.64768	0.081238	ENSG00000162669	ENSG00000162669	protein_coding
CDC7	1	91500851..91525764	7.38384	-0.0438732	-1.03088	0.857561	ENSG00000097046	ENSG00000097046	protein_coding
TGFBR3	1	complement(91680343..91906335)	9.00192	0.262412	1.19948	0.446517	ENSG00000069702	ENSG00000069702	protein_coding
BRDT	1	91949343..92014426	0.0409947	1.09385	2.13443	0.186472	ENSG00000137948	ENSG00000137948	protein_coding
EPHX4	1	92029985..92063538	0.114297	-0.234054	-1.17614	0.774431	ENSG00000172031	ENSG00000172031	protein_coding
SETSIP	1	complement(92074533..92075411)	0.0302792	-0.607791	-1.52392	0.558638	ENSG00000230667	ENSG00000230667	protein_coding
BTBD8	1	92080305..92184725	1.49392	-0.356943	-1.28071	0.32947	ENSG00000189195	ENSG00000189195	protein_coding
C1orf146	1	92217915..92245813	0.0329834	1.03404	2.04775	0.313326	ENSG00000203910	ENSG00000203910	protein_coding
GLMN	1	complement(92246402..92298987)	9.60433	-0.117934	-1.08518	0.662284	ENSG00000174842	ENSG00000174842	protein_coding
RPAP2	1	92299059..92402056	5.51352	-0.531228	-1.44516	0.00358442	ENSG00000122484	ENSG00000122484	protein_coding
GFI1	1	complement(92473043..92486925)	17.1487	0.171329	1.1261	0.531467	ENSG00000162676	ENSG00000162676	protein_coding
EVI5	1	complement(92508696..92792404)	1.94432	-0.245517	-1.18552	0.352178	ENSG00000067208	ENSG00000067208	protein_coding
RPL5	1	92832013..92841924	2746	-0.0127129	-1.00885	0.910948	ENSG00000122406	ENSG00000122406	protein_coding
DIPK1A	1	complement(92832737..92961522)	16.1444	-0.160737	-1.11786	0.348911	ENSG00000154511	ENSG00000154511	protein_coding
MTF2	1	93079235..93139079	34.5818	-0.069866	-1.04962	0.645041	ENSG00000143033	ENSG00000143033	protein_coding
TMED5	1	complement(93149742..93180516)	29.7376	-0.30245	-1.23324	0.0662936	ENSG00000117500	ENSG00000117500	protein_coding
CCDC18	1	93179919..93278730	3.17862	-0.0909873	-1.0651	0.657315	ENSG00000122483	ENSG00000122483	protein_coding
DR1	1	93345907..93369493	24.0019	-0.0831203	-1.05931	0.504661	ENSG00000117505	ENSG00000117505	protein_coding
FNBP1L	1	93448118..93554661	1.96751	-0.301941	-1.2328	0.232128	ENSG00000137942	ENSG00000137942	protein_coding
BCAR3	1	complement(93561741..93847150)	16.6642	-0.485561	-1.40013	0.486848	ENSG00000137936	ENSG00000137936	protein_coding
DNTTIP2	1	complement(93866284..93879918)	43.6482	-0.212699	-1.15885	0.217978	ENSG00000067334	ENSG00000067334	protein_coding
GCLM	1	complement(93885199..93909456)	4.73428	-0.589262	-1.50448	0.008748	ENSG00000023909	ENSG00000023909	protein_coding
ABCA4	1	complement(93992834..94121148)	0.0172292	-0.681233	-1.60351	0.390366	ENSG00000198691	ENSG00000198691	protein_coding
ARHGAP29	1	complement(94148988..94275068)	0.11891	0.0969547	1.06951	0.871872	ENSG00000137962	ENSG00000137962	protein_coding
ABCD3	1	94418389..94518666	22.7736	0.0622275	1.04408	0.695619	ENSG00000117528	ENSG00000117528	protein_coding
F3	1	complement(94529173..94541759)	2.53458	-0.807374	-1.75002	0.116326	ENSG00000117525	ENSG00000117525	protein_coding
SLC44A3	1	94820342..94895246	0.0238557	0.510222	1.42427	0.554558	ENSG00000143036	ENSG00000143036	protein_coding
CNN3	1	complement(94896949..94927223)	6.43658	0.179662	1.13262	0.536474	ENSG00000117519	ENSG00000117519	protein_coding
ALG14	1	complement(94974405..95072951)	0.473561	0.0914241	1.06542	0.794175	ENSG00000172339	ENSG00000172339	protein_coding
TLCD4	1	95117355..95197607	1.0311	-0.690973	-1.61437	0.201428	ENSG00000152078	ENSG00000152078	protein_coding
TLCD4-RWDD3	1	95117923..95247225	1.5806	0.0742286	1.0528	0.895101	ENSG00000271092	ENSG00000271092	protein_coding
RWDD3	1	95234210..95247225	14.7908	0.0406977	1.02861	0.86027	ENSG00000122481	ENSG00000122481	protein_coding
PTBP2	1	96721665..96823738	10.5241	0.0524836	1.03705	0.783788	ENSG00000117569	ENSG00000117569	protein_coding
DPYD	1	complement(97077743..97995000)	22.4568	-0.0967279	-1.06935	0.654126	ENSG00000188641	ENSG00000188641	protein_coding
SNX7-DT	1	complement(98660388..98661059)	0	#N/A	#N/A	#N/A	ENSG00000280040	ENSG00000280040	TEC
SNX7	1	98661701..98760500	0.211071	2.27215	4.83042	0.00858842	ENSG00000162627	ENSG00000162627	protein_coding
PLPPR5	1	complement(98890245..99227929)	0.0119835	-0.0540674	-1.03819	0.952449	ENSG00000117598	ENSG00000117598	protein_coding
PLPPR4	1	99264292..99309590	0.0223309	-1.48237	-2.79407	0.0784161	ENSG00000117600	ENSG00000117600	protein_coding
PALMD	1	99646113..99694541	0.0131843	0.366209	1.28896	0.688093	ENSG00000099260	ENSG00000099260	protein_coding
FRRS1	1	complement(99703970..99766635)	1.09293	-0.00931123	-1.00647	0.974563	ENSG00000156869	ENSG00000156869	protein_coding
AGL	1	99850361..99924023	6.77209	-0.195443	-1.14508	0.210693	ENSG00000162688	ENSG00000162688	protein_coding
SLC35A3	1	99969351..100035634	5.23894	0.0260804	1.01824	0.879607	ENSG00000117620	ENSG00000117620	protein_coding
gene:ENSG00000283761	1	99970011..100083321	3.60955	0.0822846	1.05869	0.790952	ENSG00000283761	ENSG00000283761	protein_coding
MFSD14A	1	100038095..100083377	78.3084	-0.0516471	-1.03645	0.73027	ENSG00000156875	ENSG00000156875	protein_coding
SASS6	1	complement(100083563..100132955)	3.93893	0.39638	1.3162	0.121486	ENSG00000156876	ENSG00000156876	protein_coding
TRMT13	1	100133150..100150496	12.2715	-0.0965351	-1.0692	0.592288	ENSG00000122435	ENSG00000122435	protein_coding
LRRC39	1	complement(100148448..100178267)	3.73697	-0.427456	-1.34486	0.231204	ENSG00000122477	ENSG00000122477	protein_coding
DBT	1	complement(100186919..100249834)	4.00474	-0.14183	-1.1033	0.451031	ENSG00000137992	ENSG00000137992	protein_coding
RTCA	1	100266216..100292769	23.7256	0.0405045	1.02847	0.745301	ENSG00000137996	ENSG00000137996	protein_coding
CDC14A	1	100325629..100520277	36.4366	-0.0481895	-1.03397	0.803816	ENSG00000079335	ENSG00000079335	protein_coding
GPR88	1	100538139..100542021	0.176359	-0.546919	-1.46096	0.415686	ENSG00000181656	ENSG00000181656	protein_coding
VCAM1	1	100719742..100739045	0.467496	1.09287	2.13298	0.0764471	ENSG00000162692	ENSG00000162692	protein_coding
EXTL2	1	complement(100872372..100895179)	4.86267	0.0710893	1.05051	0.762787	ENSG00000162694	ENSG00000162694	protein_coding
SLC30A7	1	100896076..100996260	14.5576	-0.184156	-1.13615	0.299997	ENSG00000162695	ENSG00000162695	protein_coding
DPH5	1	complement(100989623..101026088)	34.2468	0.247667	1.18729	0.124784	ENSG00000117543	ENSG00000117543	protein_coding
S1PR1	1	101236865..101243713	190.35	-0.170265	-1.12527	0.260345	ENSG00000170989	ENSG00000170989	protein_coding
OLFM3	1	complement(101802560..101996926)	0.00659613	-0.202361	-1.15058	0.83012	ENSG00000118733	ENSG00000118733	protein_coding
COL11A1	1	complement(102876467..103108872)	0.0137424	1.36077	2.56822	0.0705167	ENSG00000060718	ENSG00000060718	protein_coding
RNPC3	1	103525691..103555239	34.6817	-0.0511053	-1.03606	0.733036	ENSG00000185946	ENSG00000185946	protein_coding
AMY2B	1	103553815..103579534	35.3467	0.00795695	1.00553	0.95318	ENSG00000240038	ENSG00000240038	protein_coding
AMY2A	1	103617427..103625780	0.0163303	-0.607809	-1.52394	0.5584	ENSG00000243480	ENSG00000243480	protein_coding
AMY1A	1	103655760..103664554	0.00971187	-0.883793	-1.84522	0.465113	ENSG00000237763	ENSG00000237763	protein_coding
AMY1B	1	complement(103687415..103696454)	0.00444034	-0.520479	-1.43443	0.680403	ENSG00000174876	ENSG00000174876	protein_coding
AMY1C	1	103745323..103758726	0.0343879	-0.621893	-1.53889	0.459984	ENSG00000187733	ENSG00000187733	protein_coding
PRMT6	1	107056674..107067636	11.537	0.0854586	1.06102	0.613375	ENSG00000198890	ENSG00000198890	protein_coding
NTNG1	1	107140007..107484923	0.062302	-1.13703	-2.19928	0.12872	ENSG00000162631	ENSG00000162631	protein_coding
VAV3	1	complement(107571161..107965180)	29.5235	0.0279318	1.01955	0.851523	ENSG00000134215	ENSG00000134215	protein_coding
SLC25A24	1	complement(108134043..108200849)	4.67472	-0.331506	-1.25833	0.203295	ENSG00000085491	ENSG00000085491	protein_coding
NBPF4	1	complement(108222464..108244081)	0.160536	-0.176331	-1.13001	0.83046	ENSG00000196427	ENSG00000196427	protein_coding
NBPF6	1	108450282..108471920	0.246481	-2.93433	-7.64403	0.00024471	ENSG00000186086	ENSG00000186086	protein_coding
EEIG2	1	108560089..108644900	25.6489	-0.245183	-1.18524	0.267262	ENSG00000162636	ENSG00000162636	protein_coding
HENMT1	1	complement(108648290..108661526)	20.7309	0.182727	1.13503	0.259386	ENSG00000162639	ENSG00000162639	protein_coding
PRPF38B	1	108692310..108702928	84.5263	-0.00657007	-1.00456	0.949611	ENSG00000134186	ENSG00000134186	protein_coding
FNDC7	1	108712908..108742749	0.568669	-0.115526	-1.08337	0.878735	ENSG00000143107	ENSG00000143107	protein_coding
STXBP3	1	108746674..108809523	46.0837	-0.106541	-1.07664	0.446014	ENSG00000116266	ENSG00000116266	protein_coding
AKNAD1	1	complement(108815898..108963484)	0.0168784	-1.31568	-2.4892	0.166662	ENSG00000162641	ENSG00000162641	protein_coding
GPSM2	1	108875350..108934545	1.00143	-0.0232279	-1.01623	0.945526	ENSG00000121957	ENSG00000121957	protein_coding
CLCC1	1	complement(108881885..108963527)	3.64208	0.0808388	1.05763	0.673819	ENSG00000121940	ENSG00000121940	protein_coding
WDR47	1	complement(108970214..109042113)	12.4546	-0.0237238	-1.01658	0.894109	ENSG00000085433	ENSG00000085433	protein_coding
TAF13	1	complement(109062496..109076012)	16.0398	-0.0560986	-1.03965	0.7758	ENSG00000197780	ENSG00000197780	protein_coding
TMEM167B	1	109090764..109096934	64.1665	-0.0506115	-1.0357	0.707713	ENSG00000215717	ENSG00000215717	protein_coding
CFAP276	1	complement(109105951..109113857)	0.0230813	0.937721	1.9155	0.418913	ENSG00000179902	ENSG00000179902	protein_coding
ELAPOR1	1	109113679..109206781	0.687945	-0.0250152	-1.01749	0.949456	ENSG00000116299	ENSG00000116299	protein_coding
SARS1	1	109213918..109238182	97.7601	-0.0617985	-1.04377	0.623123	ENSG00000031698	ENSG00000031698	protein_coding
CELSR2	1	109249539..109275751	3.49465	0.337074	1.26319	0.186346	ENSG00000143126	ENSG00000143126	protein_coding
PSRC1	1	complement(109279556..109283186)	1.54429	0.290749	1.22327	0.557389	ENSG00000134222	ENSG00000134222	protein_coding
MYBPHL	1	complement(109292365..109307011)	0.0403931	-0.916452	-1.88747	0.305222	ENSG00000221986	ENSG00000221986	protein_coding
SORT1	1	complement(109309568..109397918)	5.42304	-0.0510538	-1.03602	0.873271	ENSG00000134243	ENSG00000134243	protein_coding
PSMA5	1	complement(109399042..109426448)	23.2117	-0.162807	-1.11946	0.190406	ENSG00000143106	ENSG00000143106	protein_coding
SYPL2	1	109466546..109482134	0.033143	-0.656865	-1.57665	0.442694	ENSG00000143028	ENSG00000143028	protein_coding
ATXN7L2	1	109483479..109492804	14.2904	0.295791	1.22756	0.0686261	ENSG00000162650	ENSG00000162650	protein_coding
CYB561D1	1	109494052..109502932	18.0052	-0.051991	-1.03669	0.745983	ENSG00000174151	ENSG00000174151	protein_coding
AMIGO1	1	complement(109504178..109509738)	8.88961	-0.269401	-1.20531	0.289065	ENSG00000181754	ENSG00000181754	protein_coding
GPR61	1	109539872..109548406	0.422616	-0.178411	-1.13164	0.749844	ENSG00000156097	ENSG00000156097	protein_coding
GNAI3	1	109548615..109600195	26.0229	-0.111165	-1.0801	0.45008	ENSG00000065135	ENSG00000065135	protein_coding
GNAT2	1	complement(109603091..109619929)	0.283886	-1.11986	-2.17325	0.123579	ENSG00000134183	ENSG00000134183	protein_coding
AMPD2	1	109616104..109632051	87.0143	0.199504	1.1483	0.263184	ENSG00000116337	ENSG00000116337	protein_coding
GSTM4	1	109656099..109665496	2.78818	0.131703	1.09559	0.749701	ENSG00000168765	ENSG00000168765	protein_coding
GSTM2	1	109668022..109709551	15.3625	0.245454	1.18547	0.125088	ENSG00000213366	ENSG00000213366	protein_coding
GSTM1	1	109687814..109709039	16.4561	-0.0204638	-1.01429	0.981945	ENSG00000134184	ENSG00000134184	protein_coding
GSTM5	1	109711780..109775428	0.361924	-0.0456968	-1.03218	0.95457	ENSG00000134201	ENSG00000134201	protein_coding
GSTM3	1	complement(109733932..109741038)	2.41779	0.449816	1.36587	0.25624	ENSG00000134202	ENSG00000134202	protein_coding
EPS8L3	1	complement(109750080..109764027)	0.159677	-0.485843	-1.4004	0.516256	ENSG00000198758	ENSG00000198758	protein_coding
CSF1	1	109910242..109930992	6.722	-0.106559	-1.07666	0.767898	ENSG00000184371	ENSG00000184371	protein_coding
AHCYL1	1	109984765..110023742	26.759	-0.19981	-1.14855	0.144955	ENSG00000168710	ENSG00000168710	protein_coding
STRIP1	1	110031577..110074641	63.5421	-0.0397823	-1.02796	0.707155	ENSG00000143093	ENSG00000143093	protein_coding
ALX3	1	complement(110059870..110070672)	4.92749	-0.123726	-1.08954	0.633548	ENSG00000156150	ENSG00000156150	protein_coding
UBL4B	1	110112443..110113947	0.047159	-0.200932	-1.14944	0.828699	ENSG00000186150	ENSG00000186150	protein_coding
SLC6A17	1	110150494..110202202	0.0374216	-3.0259	-8.14492	0.0010634	ENSG00000197106	ENSG00000197106	protein_coding
KCNC4	1	110210314..110283100	1.67574	-0.182805	-1.13509	0.337902	ENSG00000116396	ENSG00000116396	protein_coding
RBM15	1	110338506..110346681	22.7259	0.100841	1.0724	0.452381	ENSG00000162775	ENSG00000162775	protein_coding
SLC16A4	1	complement(110362851..110391082)	0.650501	-0.328512	-1.25572	0.528877	ENSG00000168679	ENSG00000168679	protein_coding
LAMTOR5	1	complement(110401249..110407942)	84.5286	0.00583586	1.00405	0.961054	ENSG00000134248	ENSG00000134248	protein_coding
PROK1	1	110451149..110457358	0.0423662	-0.75552	-1.68824	0.407179	ENSG00000143125	ENSG00000143125	protein_coding
KCNA10	1	complement(110517217..110519175)	0.0670997	-1.03888	-2.05463	0.311397	ENSG00000143105	ENSG00000143105	protein_coding
KCNA2	1	complement(110519837..110631474)	0.0475269	-1.13093	-2.19001	0.135458	ENSG00000177301	ENSG00000177301	protein_coding
KCNA3	1	complement(110653560..110674940)	27.7438	0.0249224	1.01742	0.886644	ENSG00000177272	ENSG00000177272	protein_coding
CD53	1	110871188..110899936	546.723	-0.186455	-1.13796	0.192839	ENSG00000143119	ENSG00000143119	protein_coding
LRIF1	1	complement(110947190..110963965)	9.49937	0.189251	1.14017	0.410998	ENSG00000121931	ENSG00000121931	protein_coding
DRAM2	1	complement(111117163..111140203)	37.187	-0.138861	-1.10104	0.355355	ENSG00000156171	ENSG00000156171	protein_coding
CEPT1	1	111139479..111185104	33.3145	-0.149923	-1.10951	0.361907	ENSG00000134255	ENSG00000134255	protein_coding
DENND2D	1	complement(111185969..111204535)	58.3432	-0.188015	-1.13919	0.284894	ENSG00000162777	ENSG00000162777	protein_coding
CHI3L2	1	111200771..111243440	24.3177	-0.027675	-1.01937	0.89624	ENSG00000064886	ENSG00000064886	protein_coding
CHIA	1	111290851..111320566	0.0142786	-1.17378	-2.25602	0.317624	ENSG00000134216	ENSG00000134216	protein_coding
CIMAP3	1	111346600..111353013	0.208087	-0.792511	-1.73209	0.236793	ENSG00000173947	ENSG00000173947	protein_coding
OVGP1	1	complement(111414319..111427735)	10.8149	-0.367018	-1.28968	0.206535	ENSG00000085465	ENSG00000085465	protein_coding
WDR77	1	complement(111439890..111449256)	29.8605	0.0492189	1.0347	0.736405	ENSG00000116455	ENSG00000116455	protein_coding
ATP5PB	1	111448864..111462773	87.1433	-0.0345015	-1.0242	0.745218	ENSG00000116459	ENSG00000116459	protein_coding
C1orf162	1	111473792..111478512	107.281	0.0797372	1.05683	0.725909	ENSG00000143110	ENSG00000143110	protein_coding
TMIGD3	1	complement(111483348..111563962)	0.477025	0.060091	1.04253	0.931264	ENSG00000121933	ENSG00000121933	protein_coding
ADORA3	1	complement(111499429..111503633)	0.230601	0.00558477	1.00388	0.994361	ENSG00000282608	ENSG00000282608	protein_coding
RAP1A	1	111542218..111716691	42.6157	-0.274363	-1.20946	0.0313025	ENSG00000116473	ENSG00000116473	protein_coding
INKA2	1	complement(111680630..111755824)	4.67741	0.160438	1.11763	0.556242	ENSG00000197852	ENSG00000197852	protein_coding
DDX20	1	111754832..111775602	15.6763	0.201838	1.15016	0.139063	ENSG00000064703	ENSG00000064703	protein_coding
KCND3	1	complement(111770662..111989668)	0.114601	-0.287818	-1.22079	0.664797	ENSG00000171385	ENSG00000171385	protein_coding
CTTNBP2NL	1	112396214..112463456	1.74379	-0.863202	-1.81907	0.0320434	ENSG00000143079	ENSG00000143079	protein_coding
WNT2B	1	112466541..112530165	0.343059	-0.46543	-1.38073	0.192431	ENSG00000134245	ENSG00000134245	protein_coding
ST7L	1	complement(112523514..112620825)	2.96403	0.104915	1.07543	0.636574	ENSG00000007341	ENSG00000007341	protein_coding
CAPZA1	1	112619805..112671616	267.975	-0.0121259	-1.00844	0.931649	ENSG00000116489	ENSG00000116489	protein_coding
MOV10	1	112673141..112700756	32.3714	0.00295936	1.00205	0.983207	ENSG00000155363	ENSG00000155363	protein_coding
RHOC	1	complement(112701127..112707434)	25.7694	0.0469808	1.0331	0.836261	ENSG00000155366	ENSG00000155366	protein_coding
gene:ENSG00000271810	1	complement(112702614..112711433)	0.424871	-0.888211	-1.85088	0.288462	ENSG00000271810	ENSG00000271810	protein_coding
PPM1J	1	complement(112709994..112715332)	1.56726	0.172366	1.1269	0.726873	ENSG00000155367	ENSG00000155367	protein_coding
TAFA3	1	112718905..112727235	0.0212953	-1.1272	-2.18435	0.30359	ENSG00000184599	ENSG00000184599	protein_coding
SLC16A1	1	complement(112911847..112957593)	22.2476	0.164432	1.12072	0.444635	ENSG00000155380	ENSG00000155380	protein_coding
LRIG2	1	113073198..113132260	7.66993	-0.0958162	-1.06867	0.564808	ENSG00000198799	ENSG00000198799	protein_coding
MAGI3	1	113390515..113685923	3.55367	-0.32777	-1.25507	0.189708	ENSG00000081026	ENSG00000081026	protein_coding
PHTF1	1	complement(113696831..113759489)	7.36191	-0.217961	-1.16309	0.279681	ENSG00000116793	ENSG00000116793	protein_coding
RSBN1	1	complement(113761832..113812476)	17.9487	0.0217399	1.01518	0.86632	ENSG00000081019	ENSG00000081019	protein_coding
PTPN22	1	complement(113813811..113871753)	40.8473	-0.147878	-1.10794	0.408704	ENSG00000134242	ENSG00000134242	protein_coding
BCL2L15	1	complement(113876816..113887581)	1.63829	0.409662	1.32837	0.244227	ENSG00000188761	ENSG00000188761	protein_coding
AP4B1	1	complement(113894194..113905712)	31.6306	0.120242	1.08692	0.326565	ENSG00000134262	ENSG00000134262	protein_coding
DCLRE1B	1	113904619..113914086	5.57199	0.0700385	1.04974	0.698627	ENSG00000118655	ENSG00000118655	protein_coding
HIPK1	1	113929324..113977869	106.136	-0.099586	-1.07147	0.541844	ENSG00000163349	ENSG00000163349	protein_coding
OLFML3	1	113979391..114035572	0.263324	-0.865636	-1.82214	0.212174	ENSG00000116774	ENSG00000116774	protein_coding
SYT6	1	complement(114089291..114153880)	0.0550547	-0.192639	-1.14285	0.809384	ENSG00000134207	ENSG00000134207	protein_coding
TRIM33	1	complement(114392790..114511203)	37.96	-0.270719	-1.20641	0.0552175	ENSG00000197323	ENSG00000197323	protein_coding
BCAS2	1	complement(114567557..114581629)	99.7936	0.349682	1.27428	0.0969317	ENSG00000116752	ENSG00000116752	protein_coding
DENND2C	1	complement(114582848..114670422)	0.508934	0.240559	1.18145	0.631935	ENSG00000175984	ENSG00000175984	protein_coding
AMPD1	1	complement(114673090..114695618)	0.027361	0.0837249	1.05975	0.91777	ENSG00000116748	ENSG00000116748	protein_coding
NRAS	1	complement(114704469..114716771)	64.9615	-0.300158	-1.23128	0.0383838	ENSG00000213281	ENSG00000213281	protein_coding
CSDE1	1	complement(114716913..114758676)	272.649	-0.156067	-1.11425	0.235674	ENSG00000009307	ENSG00000009307	protein_coding
SIKE1	1	complement(114769479..114780685)	19.9614	0.0489482	1.03451	0.707751	ENSG00000052723	ENSG00000052723	protein_coding
SYCP1	1	114854863..114995370	0.00490968	-0.883793	-1.84522	0.465113	ENSG00000198765	ENSG00000198765	protein_coding
TSHB	1	115029826..115034302	0.223041	-0.400904	-1.32033	0.605565	ENSG00000134200	ENSG00000134200	protein_coding
TSPAN2	1	complement(115048011..115089503)	7.02259	-0.610157	-1.52643	0.0432424	ENSG00000134198	ENSG00000134198	protein_coding
NGF	1	complement(115285904..115338770)	0.534565	-1.70526	-3.26088	0.0473652	ENSG00000134259	ENSG00000134259	protein_coding
VANGL1	1	115641970..115698224	3.39848	0.0441852	1.0311	0.820657	ENSG00000173218	ENSG00000173218	protein_coding
CASQ2	1	complement(115698038..115837921)	0.00378366	1.24582	2.37153	0.18681	ENSG00000118729	ENSG00000118729	protein_coding
NHLH2	1	complement(115836377..115843917)	0.0112233	-0.766868	-1.70157	0.380385	ENSG00000177551	ENSG00000177551	protein_coding
SLC22A15	1	115976513..116070054	7.70449	-0.425274	-1.34283	0.1575	ENSG00000163393	ENSG00000163393	protein_coding
MAB21L3	1	116111399..116138149	0.242792	-2.5146	-5.71439	1.14309e-05	ENSG00000173212	ENSG00000173212	protein_coding
ATP1A1	1	116372668..116410261	216.281	-0.10513	-1.07559	0.36127	ENSG00000163399	ENSG00000163399	protein_coding
CD58	1	complement(116514534..116571039)	39.0282	-0.78628	-1.72462	0.00758833	ENSG00000116815	ENSG00000116815	protein_coding
IGSF3	1	complement(116574399..116667755)	0.266643	0.263216	1.20015	0.621042	ENSG00000143061	ENSG00000143061	protein_coding
CD2	1	116754430..116769229	198.557	-0.00788771	-1.00548	0.956312	ENSG00000116824	ENSG00000116824	protein_coding
PTGFRN	1	116909916..116990353	1.56494	0.303791	1.23438	0.363919	ENSG00000134247	ENSG00000134247	protein_coding
CD101	1	117001750..117036552	5.37179	-0.0315485	-1.02211	0.917629	ENSG00000134256	ENSG00000134256	protein_coding
TTF2	1	117060326..117107453	7.64318	-0.184631	-1.13653	0.241803	ENSG00000116830	ENSG00000116830	protein_coding
TRIM45	1	complement(117111060..117122587)	0.448269	0.0371216	1.02606	0.937103	ENSG00000134253	ENSG00000134253	protein_coding
VTCN1	1	complement(117143587..117210960)	0.017802	-1.12442	-2.18014	0.267165	ENSG00000134258	ENSG00000134258	protein_coding
MAN1A2	1	117367449..117528872	14.8651	-0.0608548	-1.04308	0.663848	ENSG00000198162	ENSG00000198162	protein_coding
gene:ENSG00000279513	1	117493515..117495006	0	#N/A	#N/A	#N/A	ENSG00000279513	ENSG00000279513	TEC
TENT5C	1	117606048..117628389	46.0483	0.0475539	1.03351	0.846677	ENSG00000183508	ENSG00000183508	protein_coding
GDAP2	1	complement(117863485..117929621)	5.60562	-0.058974	-1.04172	0.711307	ENSG00000196505	ENSG00000196505	protein_coding
WDR3	1	117929720..117966543	6.31857	0.106863	1.07688	0.540325	ENSG00000065183	ENSG00000065183	protein_coding
SPAG17	1	complement(117953590..118185228)	0.0208115	0.310874	1.24046	0.669198	ENSG00000155761	ENSG00000155761	protein_coding
TBX15	1	complement(118883046..118989556)	0.288162	0.693691	1.61742	0.40227	ENSG00000092607	ENSG00000092607	protein_coding
WARS2	1	complement(119031216..119140654)	9.09037	0.222858	1.16704	0.410447	ENSG00000116874	ENSG00000116874	protein_coding
HAO2	1	119368779..119394130	0.00522485	-0.520479	-1.43443	0.680403	ENSG00000116882	ENSG00000116882	protein_coding
HSD3B2	1	119414931..119423035	0.0289928	-1.83848	-3.57634	0.113594	ENSG00000203859	ENSG00000203859	protein_coding
HSD3B1	1	119507198..119515054	0.0353861	-1.49195	-2.8127	0.199347	ENSG00000203857	ENSG00000203857	protein_coding
ZNF697	1	complement(119619377..119648266)	5.53857	-0.447211	-1.3634	0.206924	ENSG00000143067	ENSG00000143067	protein_coding
PHGDH	1	119648411..119744218	5.19602	0.274585	1.20965	0.306488	ENSG00000092621	ENSG00000092621	protein_coding
HMGCS2	1	complement(119748002..119768905)	0.0625747	1.25145	2.3808	0.0990962	ENSG00000134240	ENSG00000134240	protein_coding
REG4	1	complement(119794017..119811580)	1.26518	-0.0529386	-1.03738	0.901905	ENSG00000134193	ENSG00000134193	protein_coding
ADAM30	1	complement(119893533..119896515)	0.0234724	-0.387277	-1.30792	0.627007	ENSG00000134249	ENSG00000134249	protein_coding
NOTCH2	1	complement(119911553..120100779)	46.6721	-0.436757	-1.35356	0.00910469	ENSG00000134250	ENSG00000134250	protein_coding
SEC22B	1	complement(120150898..120176520)	23.248	-0.0320552	-1.02247	0.789128	ENSG00000265808	ENSG00000265808	protein_coding
NBPF8	1	120415035..120469676	18.0457	-0.125653	-1.091	0.498805	ENSG00000270231	ENSG00000270231	protein_coding
NOTCH2NLR	1	120723912..120794851	2.18389	-0.509385	-1.42344	0.307771	ENSG00000286106	ENSG00000286106	protein_coding
NBPF26	1	120723945..120842229	31.7987	-0.366321	-1.28906	0.051438	ENSG00000273136	ENSG00000273136	protein_coding
PPIAL4A	1	120889771..120890530	0.221013	-2.4825	-5.58864	0.00570686	ENSG00000263353	ENSG00000263353	protein_coding
gene:ENSG00000281741	1	complement(120913151..120914238)	0	#N/A	#N/A	#N/A	ENSG00000281741	ENSG00000281741	TEC
FAM72B	1	complement(121167646..121185539)	0.919214	-0.742374	-1.67293	0.157667	ENSG00000188610	ENSG00000188610	protein_coding
SRGAP2C	1	121184811..121392874	4.0811	-0.19259	-1.14281	0.456789	ENSG00000171943	ENSG00000171943	protein_coding
H3-7	1	complement(143894544..143905977)	0.892316	-0.0971576	-1.06966	0.829479	ENSG00000273213	ENSG00000273213	protein_coding
FAM72C	1	complement(143955287..143971986)	0.929652	-1.5229	-2.87368	0.0302241	ENSG00000263513	ENSG00000263513	protein_coding
PPIAL4E	1	complement(144372875..144373634)	0.0770918	1.93332	3.81932	0.0882405	ENSG00000271567	ENSG00000271567	protein_coding
NBPF15	1	complement(144421390..144461676)	9.45353	0.111089	1.08004	0.598215	ENSG00000266338	ENSG00000266338	protein_coding
PPIAL4F	1	144592893..144593652	0.0186129	0.5421	1.45609	0.669258	ENSG00000279782	ENSG00000279782	protein_coding
SRGAP2B	1	complement(144887265..145095528)	4.50488	-0.476448	-1.39131	0.133474	ENSG00000196369	ENSG00000196369	protein_coding
FAM72D	1	145095974..145112696	0.642046	-0.696423	-1.62048	0.386062	ENSG00000215784	ENSG00000215784	protein_coding
gene:ENSG00000281571	1	145214851..145215938	0	#N/A	#N/A	#N/A	ENSG00000281571	ENSG00000281571	TEC
PPIAL4D	1	complement(145241415..145242174)	0.100499	0.402535	1.32183	0.61451	ENSG00000289549	ENSG00000289549	protein_coding
NBPF20	1	complement(145289900..145425603)	1.77994	-0.0663158	-1.04704	0.73833	ENSG00000162825	ENSG00000162825	protein_coding
gene:ENSG00000286620	1	145459798..145462007	0	#N/A	#N/A	#N/A	ENSG00000286620	ENSG00000286620	TEC
GPR89A	1	145607988..145670650	19.4872	-0.282302	-1.21613	0.151692	ENSG00000117262	ENSG00000117262	protein_coding
PDZK1	1	complement(145670852..145708148)	1.67769	0.701709	1.62643	0.0875423	ENSG00000174827	ENSG00000174827	protein_coding
CD160	1	145719471..145739288	8.44548	0.224364	1.16826	0.533189	ENSG00000117281	ENSG00000117281	protein_coding
RNF115	1	complement(145738868..145824095)	19.4382	-0.0359118	-1.0252	0.760733	ENSG00000265491	ENSG00000265491	protein_coding
POLR3C	1	145824053..145844402	19.5527	-0.0483752	-1.0341	0.678045	ENSG00000186141	ENSG00000186141	protein_coding
NUDT17	1	145845630..145848954	5.73581	-0.320755	-1.24898	0.337391	ENSG00000186364	ENSG00000186364	protein_coding
PIAS3	1	complement(145848522..145859836)	19.8752	-0.0111787	-1.00778	0.932867	ENSG00000131788	ENSG00000131788	protein_coding
ANKRD35	1	complement(145866560..145885866)	0.0607075	0.4647	1.38003	0.553559	ENSG00000198483	ENSG00000198483	protein_coding
ITGA10	1	complement(145891208..145910111)	1.58348	0.223958	1.16793	0.535002	ENSG00000143127	ENSG00000143127	protein_coding
PEX11B	1	complement(145911350..145918717)	39.1561	0.128122	1.09287	0.375042	ENSG00000131779	ENSG00000131779	protein_coding
gene:ENSG00000289565	1	complement(145917714..145926741)	1.8999	-1.17199	-2.25323	0.123061	ENSG00000289565	ENSG00000289565	protein_coding
RBM8A	1	complement(145921556..145927678)	78.2403	-0.0270363	-1.01892	0.790597	ENSG00000265241	ENSG00000265241	protein_coding
gene:ENSG00000280778	1	145927258..145977811	0	#N/A	#N/A	#N/A	ENSG00000280778	ENSG00000280778	protein_coding
LIX1L	1	complement(145933423..145958017)	34.6696	0.0208379	1.01455	0.87891	ENSG00000271601	ENSG00000271601	protein_coding
ANKRD34A	1	complement(145959441..145964575)	0.967299	-0.333076	-1.2597	0.447366	ENSG00000272031	ENSG00000272031	protein_coding
POLR3GL	1	145964690..145978848	66.2325	0.21219	1.15845	0.216479	ENSG00000121851	ENSG00000121851	protein_coding
TXNIP	1	complement(145992435..145996579)	1251.98	0.265263	1.20186	0.222297	ENSG00000265972	ENSG00000265972	protein_coding
HJV	1	complement(146017468..146036746)	0.0684137	-1.23106	-2.3474	0.143867	ENSG00000168509	ENSG00000168509	protein_coding
NBPF10	1	complement(146064711..146229000)	12.1486	-0.249151	-1.18851	0.128239	ENSG00000271425	ENSG00000271425	protein_coding
NOTCH2NLA	1	complement(146146203..146229041)	10.431	-0.0304723	-1.02135	0.854699	ENSG00000264343	ENSG00000264343	protein_coding
PPIAL4H	1	complement(146344006..146344765)	0.411718	-3.72155	-13.1916	0.000537168	ENSG00000270339	ENSG00000270339	protein_coding
NBPF12	1	146938324..146996202	40.0791	-0.297952	-1.2294	0.0507748	ENSG00000268043	ENSG00000268043	protein_coding
PRKAB2	1	complement(147155106..147172550)	14.1884	-0.0880355	-1.06292	0.508922	ENSG00000131791	ENSG00000131791	protein_coding
FMO5	1	complement(147175351..147243050)	1.6231	0.0133887	1.00932	0.972282	ENSG00000131781	ENSG00000131781	protein_coding
CHD1L	1	147242654..147295765	36.9084	0.0476359	1.03357	0.766295	ENSG00000131778	ENSG00000131778	protein_coding
BCL9	1	147541501..147626216	10.4935	-0.134181	-1.09747	0.423442	ENSG00000116128	ENSG00000116128	protein_coding
gene:ENSG00000288626	1	147611590..147611796	0.0922115	0.937701	1.91547	0.418924	ENSG00000288626	ENSG00000288626	protein_coding
ACP6	1	complement(147629652..147670524)	1.95634	-0.0683729	-1.04853	0.805667	ENSG00000162836	ENSG00000162836	protein_coding
GJA5	1	complement(147756199..147773362)	0.0502073	-0.396944	-1.31672	0.594122	ENSG00000265107	ENSG00000265107	protein_coding
GJA8	1	147902795..147909269	0.0828544	-0.0012886	-1.00089	0.998897	ENSG00000121634	ENSG00000121634	protein_coding
GPR89B	1	147928393..147993592	18.9833	-0.0145469	-1.01013	0.937564	ENSG00000188092	ENSG00000188092	protein_coding
NBPF11	1	complement(148102047..148152322)	30.2382	-0.0197094	-1.01376	0.88034	ENSG00000263956	ENSG00000263956	protein_coding
gene:ENSG00000280649	1	148458814..148459871	0	#N/A	#N/A	#N/A	ENSG00000280649	ENSG00000280649	TEC
PPIAL4G	1	complement(148482548..148483302)	1.03288	-1.34206	-2.53513	0.101369	ENSG00000236334	ENSG00000236334	protein_coding
NBPF14	1	complement(148531385..148679742)	39.158	-0.208127	-1.15519	0.192168	ENSG00000270629	ENSG00000270629	protein_coding
NOTCH2NLB	1	complement(148600285..148679746)	3.57225	-0.111521	-1.08037	0.741655	ENSG00000286019	ENSG00000286019	protein_coding
NUDT4B	1	148748774..148752415	11.651	-0.027993	-1.01959	0.889677	ENSG00000177144	ENSG00000177144	protein_coding
PDE4DIP	1	148808140..149048286	8.70578	-0.219256	-1.16413	0.21499	ENSG00000178104	ENSG00000178104	protein_coding
NBPF9	1	complement(149052186..149103561)	22.5825	-0.00496945	-1.00345	0.967238	ENSG00000269713	ENSG00000269713	protein_coding
NOTCH2NLC	1	149390621..149471833	15.4919	-0.367044	-1.28971	0.0589366	ENSG00000286219	ENSG00000286219	protein_coding
gene:ENSG00000286185	1	149390623..149556361	1.95959	0.34863	1.27335	0.598498	ENSG00000286185	ENSG00000286185	protein_coding
NBPF19	1	149475045..149556361	26.2332	-0.0875794	-1.06259	0.561253	ENSG00000271383	ENSG00000271383	protein_coding
PPIAL4C	1	149583848..149584607	1.23203	0.431795	1.34891	0.586455	ENSG00000288867	ENSG00000288867	protein_coding
FCGR1A	1	149782671..149791675	11.4108	0.119774	1.08656	0.785129	ENSG00000150337	ENSG00000150337	protein_coding
H2BC18	1	complement(149782689..149812373)	1.16788	-0.0731898	-1.05204	0.914055	ENSG00000203814	ENSG00000203814	protein_coding
H3C13	1	complement(149813225..149813693)	1.22543	1.43422	2.70236	0.0644285	ENSG00000183598	ENSG00000183598	protein_coding
H4C14	1	149832657..149839767	5.32853	0.293024	1.22521	0.457886	ENSG00000270882	ENSG00000270882	protein_coding
H3C14	1	complement(149840687..149841208)	0.0171309	-0.52048	-1.43443	0.680403	ENSG00000203811	ENSG00000203811	protein_coding
H2AC18	1	complement(149842218..149842750)	86.1283	0.207958	1.15505	0.471481	ENSG00000288825	ENSG00000288825	protein_coding
H2AC19	1	149851061..149851594	84.5718	0.525813	1.43974	0.0622417	ENSG00000288859	ENSG00000288859	protein_coding
H3C15	1	149852608..149853125	1.24803	-0.733281	-1.66242	0.305733	ENSG00000203852	ENSG00000203852	protein_coding
H4C15	1	complement(149854045..149861159)	2.62667	0.130152	1.09441	0.845504	ENSG00000270276	ENSG00000270276	protein_coding
H2BC21	1	complement(149884459..149886682)	18.9237	0.350328	1.27485	0.231695	ENSG00000184678	ENSG00000184678	protein_coding
H2AC20	1	149886918..149887411	8.93468	0.323031	1.25096	0.473616	ENSG00000184260	ENSG00000184260	protein_coding
H2AC21	1	complement(149887469..149887965)	1.37532	-0.62042	-1.53732	0.425049	ENSG00000184270	ENSG00000184270	protein_coding
BOLA1	1	149887890..149900798	12.6223	0.0350522	1.02459	0.909736	ENSG00000178096	ENSG00000178096	protein_coding
SV2A	1	complement(149903318..149917844)	4.40608	-0.163379	-1.11991	0.516383	ENSG00000159164	ENSG00000159164	protein_coding
SF3B4	1	complement(149923317..149927803)	138.56	-0.0444725	-1.03131	0.693421	ENSG00000143368	ENSG00000143368	protein_coding
MTMR11	1	complement(149928651..149936879)	14.8463	-0.421995	-1.33978	0.242796	ENSG00000014914	ENSG00000014914	protein_coding
OTUD7B	1	complement(149937812..150010726)	1.58273	-0.311608	-1.24109	0.245967	ENSG00000264522	ENSG00000264522	protein_coding
VPS45	1	150067279..150145329	5.0666	0.174473	1.12855	0.428689	ENSG00000136631	ENSG00000136631	protein_coding
PLEKHO1	1	150149183..150164720	134.33	0.0133757	1.00931	0.954089	ENSG00000023902	ENSG00000023902	protein_coding
ANP32E	1	complement(150218417..150236156)	35.0976	-0.242614	-1.18313	0.100951	ENSG00000143401	ENSG00000143401	protein_coding
CA14	1	150257251..150265078	0.46868	0.0770649	1.05487	0.904264	ENSG00000118298	ENSG00000118298	protein_coding
APH1A	1	complement(150265399..150269580)	146.059	0.063119	1.04472	0.557981	ENSG00000117362	ENSG00000117362	protein_coding
C1orf54	1	150268200..150280916	10.1067	-0.259765	-1.19728	0.245744	ENSG00000118292	ENSG00000118292	protein_coding
CIART	1	150282543..150287093	0.535171	-0.228271	-1.17143	0.673192	ENSG00000159208	ENSG00000159208	protein_coding
MRPS21	1	150293861..150308979	63.2	0.0381619	1.0268	0.771147	ENSG00000266472	ENSG00000266472	protein_coding
PRPF3	1	150321479..150353233	94.2224	-0.0771025	-1.0549	0.473196	ENSG00000117360	ENSG00000117360	protein_coding
RPRD2	1	150363091..150476566	21.257	-0.248299	-1.18781	0.0544743	ENSG00000163125	ENSG00000163125	protein_coding
TARS2	1	150487414..150507602	21.1429	0.107251	1.07717	0.450865	ENSG00000143374	ENSG00000143374	protein_coding
ECM1	1	150508062..150513789	1.28926	-0.29163	-1.22402	0.506275	ENSG00000143369	ENSG00000143369	protein_coding
ADAMTSL4	1	150549369..150560937	13.69	0.0470088	1.03312	0.891836	ENSG00000143382	ENSG00000143382	protein_coding
MCL1	1	complement(150560895..150579738)	630.616	0.0102133	1.0071	0.951425	ENSG00000143384	ENSG00000143384	protein_coding
ENSA	1	complement(150600851..150629612)	72.0946	0.00595587	1.00414	0.96601	ENSG00000143420	ENSG00000143420	protein_coding
GOLPH3L	1	complement(150646230..150697154)	6.07346	-0.265523	-1.20207	0.283349	ENSG00000143457	ENSG00000143457	protein_coding
HORMAD1	1	complement(150698060..150720895)	0.508462	-0.863794	-1.81982	0.247435	ENSG00000143452	ENSG00000143452	protein_coding
CTSS	1	complement(150730079..150765957)	173.107	-0.381916	-1.30307	0.28644	ENSG00000163131	ENSG00000163131	protein_coding
CTSK	1	complement(150794880..150809577)	6.03717	-0.287922	-1.22088	0.253526	ENSG00000143387	ENSG00000143387	protein_coding
ARNT	1	complement(150809713..150876708)	28.4973	-0.182085	-1.13452	0.122307	ENSG00000143437	ENSG00000143437	protein_coding
CTXND2	1	150887136..150913292	0	-0.0337261	-1.02365	0.980141	ENSG00000283324	ENSG00000283324	protein_coding
SETDB1	1	150926263..150964744	26.438	-0.147622	-1.10774	0.223868	ENSG00000143379	ENSG00000143379	protein_coding
CERS2	1	complement(150960583..150975003)	63.2198	0.0213024	1.01488	0.837504	ENSG00000143418	ENSG00000143418	protein_coding
ANXA9	1	150982249..150995634	1.60752	0.00470441	1.00327	0.992629	ENSG00000143412	ENSG00000143412	protein_coding
MINDY1	1	complement(150996549..151008376)	7.2545	-0.0269575	-1.01886	0.925826	ENSG00000143409	ENSG00000143409	protein_coding
PRUNE1	1	151008420..151035713	19.1849	0.0490077	1.03455	0.78985	ENSG00000143363	ENSG00000143363	protein_coding
BNIPL	1	151036321..151047720	0.721924	-0.307376	-1.23745	0.553487	ENSG00000163141	ENSG00000163141	protein_coding
C1orf56	1	151047751..151051986	5.22904	0.254609	1.19301	0.359877	ENSG00000143443	ENSG00000143443	protein_coding
CDC42SE1	1	complement(151050971..151070325)	479.571	0.01115	1.00776	0.915361	ENSG00000197622	ENSG00000197622	protein_coding
MLLT11	1	151060397..151069544	7.26863	-0.210203	-1.15685	0.317409	ENSG00000213190	ENSG00000213190	protein_coding
GABPB2	1	151070578..151125542	9.66354	0.086989	1.06215	0.652876	ENSG00000143458	ENSG00000143458	protein_coding
SEMA6C	1	complement(151131685..151146631)	2.59461	0.111575	1.08041	0.687229	ENSG00000143434	ENSG00000143434	protein_coding
TNFAIP8L2	1	151156649..151159749	23.6792	0.00260437	1.00181	0.990958	ENSG00000163154	ENSG00000163154	protein_coding
SCNM1	1	151156664..151170296	30.5011	-0.0219493	-1.01533	0.879	ENSG00000163156	ENSG00000163156	protein_coding
LYSMD1	1	complement(151159748..151165948)	2.70403	-0.020067	-1.01401	0.952404	ENSG00000163155	ENSG00000163155	protein_coding
TMOD4	1	complement(151169986..151176284)	2.1319	0.193206	1.1433	0.663706	ENSG00000163157	ENSG00000163157	protein_coding
VPS72	1	complement(151176304..151195321)	35.3885	0.0251531	1.01759	0.875507	ENSG00000163159	ENSG00000163159	protein_coding
PIP5K1A	1	151197949..151249536	53.7239	-0.0159302	-1.0111	0.90199	ENSG00000143398	ENSG00000143398	protein_coding
PSMD4	1	151254709..151267479	113.694	-0.0545663	-1.03855	0.63409	ENSG00000159352	ENSG00000159352	protein_coding
ZNF687	1	151281618..151292176	27.1463	0.00505452	1.00351	0.964534	ENSG00000143373	ENSG00000143373	protein_coding
PI4KB	1	complement(151291797..151327715)	64.0883	-0.0298526	-1.02091	0.745936	ENSG00000143393	ENSG00000143393	protein_coding
RFX5	1	complement(151340640..151347326)	72.9671	0.0546438	1.0386	0.686654	ENSG00000143390	ENSG00000143390	protein_coding
SELENBP1	1	complement(151364304..151372707)	33.1308	-1.09809	-2.14071	0.0459848	ENSG00000143416	ENSG00000143416	protein_coding
PSMB4	1	151399560..151401937	402.444	0.131788	1.09565	0.205485	ENSG00000159377	ENSG00000159377	protein_coding
POGZ	1	complement(151402724..151459494)	44.3011	-0.0728403	-1.05179	0.498419	ENSG00000143442	ENSG00000143442	protein_coding
CGN	1	151510510..151538692	0.205665	-0.111238	-1.08015	0.843684	ENSG00000143375	ENSG00000143375	protein_coding
TUFT1	1	151540305..151583583	6.66559	0.185973	1.13758	0.521951	ENSG00000143367	ENSG00000143367	protein_coding
SNX27	1	151612006..151699091	14.1509	-0.217838	-1.16299	0.145698	ENSG00000143376	ENSG00000143376	protein_coding
CELF3	1	complement(151700058..151716803)	0.0963943	0.680718	1.60294	0.306165	ENSG00000159409	ENSG00000159409	protein_coding
RIIAD1	1	151710433..151729805	0.017042	1.52178	2.87146	0.170796	ENSG00000178796	ENSG00000178796	protein_coding
MRPL9	1	complement(151759647..151763496)	95.3126	0.196828	1.14618	0.153535	ENSG00000143436	ENSG00000143436	protein_coding
OAZ3	1	151762899..151771334	0.665859	0.228027	1.17123	0.600492	ENSG00000143450	ENSG00000143450	protein_coding
TDRKH	1	complement(151770107..151791416)	2.778	0.0565276	1.03996	0.860936	ENSG00000182134	ENSG00000182134	protein_coding
LINGO4	1	complement(151800264..151805419)	0.141982	-1.89645	-3.72295	0.0139706	ENSG00000213171	ENSG00000213171	protein_coding
RORC	1	complement(151806071..151831845)	1.47377	-0.765035	-1.69941	0.106423	ENSG00000143365	ENSG00000143365	protein_coding
C2CD4D	1	complement(151837818..151840557)	0.297225	-0.209014	-1.1559	0.758849	ENSG00000225556	ENSG00000225556	protein_coding
THEM5	1	complement(151847101..151853712)	0.797518	-0.688307	-1.61139	0.31375	ENSG00000196407	ENSG00000196407	protein_coding
THEM4	1	complement(151870866..151909637)	14.1304	-0.160348	-1.11756	0.406546	ENSG00000159445	ENSG00000159445	protein_coding
S100A10	1	complement(151982915..151993859)	603.789	-0.478984	-1.39376	0.0420284	ENSG00000197747	ENSG00000197747	protein_coding
S100A11	1	complement(152032506..152047907)	861.105	-0.230212	-1.17301	0.342572	ENSG00000163191	ENSG00000163191	protein_coding
TCHHL1	1	complement(152084141..152089064)	0.0369202	-1.50928	-2.84668	0.0620496	ENSG00000182898	ENSG00000182898	protein_coding
TCHH	1	complement(152106317..152115444)	0.102063	-0.836767	-1.78604	0.292127	ENSG00000159450	ENSG00000159450	protein_coding
RPTN	1	complement(152153595..152159228)	0.050102	-0.870993	-1.82892	0.301263	ENSG00000215853	ENSG00000215853	protein_coding
HRNR	1	complement(152212076..152224193)	0.245565	-0.506048	-1.42015	0.499545	ENSG00000197915	ENSG00000197915	protein_coding
FLG	1	complement(152302165..152325239)	0.17945	-2.32875	-5.0237	0.000717686	ENSG00000143631	ENSG00000143631	protein_coding
FLG2	1	complement(152348735..152360006)	0.0621417	1.71836	3.29061	0.0490193	ENSG00000143520	ENSG00000143520	protein_coding
CRNN	1	complement(152409243..152414263)	0.0368129	-2.15118	-4.4419	0.0591234	ENSG00000143536	ENSG00000143536	protein_coding
LCE5A	1	152510803..152512177	0.0722943	-1.99324	-3.9813	0.079069	ENSG00000186207	ENSG00000186207	protein_coding
CRCT1	1	152514482..152516008	0.049425	-1.41512	-2.66682	0.218262	ENSG00000169509	ENSG00000169509	protein_coding
LCE3E	1	complement(152565654..152566780)	0.0286649	-0.317803	-1.24643	0.765916	ENSG00000185966	ENSG00000185966	protein_coding
LCE3D	1	complement(152579381..152580516)	0.141949	-0.782076	-1.7196	0.452873	ENSG00000163202	ENSG00000163202	protein_coding
LCE3C	1	152600234..152601086	0.0931911	-1.63537	-3.10667	0.153624	ENSG00000244057	ENSG00000244057	protein_coding
LCE3B	1	152613811..152614098	0.0308048	-0.520479	-1.43443	0.680403	ENSG00000187238	ENSG00000187238	protein_coding
LCE3A	1	complement(152622834..152623103)	0.0328585	-0.520479	-1.43443	0.680403	ENSG00000185962	ENSG00000185962	protein_coding
LCE2D	1	152663380..152664659	0.0825635	-1.24731	-2.37398	0.20271	ENSG00000187223	ENSG00000187223	protein_coding
LCE2C	1	152675279..152676569	0.0425846	-1.17378	-2.25602	0.317624	ENSG00000187180	ENSG00000187180	protein_coding
LCE2B	1	152686123..152687397	0.0729588	-1.63524	-3.10639	0.154695	ENSG00000159455	ENSG00000159455	protein_coding
LCE2A	1	152698345..152699442	0.116161	0.280006	1.2142	0.754295	ENSG00000187173	ENSG00000187173	protein_coding
LCE4A	1	152708160..152709434	0.0288514	-0.883793	-1.84522	0.465113	ENSG00000187170	ENSG00000187170	protein_coding
KPLCE	1	152719522..152720470	0.0747886	-1.4155	-2.66751	0.230246	ENSG00000198854	ENSG00000198854	protein_coding
KPRP	1	152758025..152762056	0.0760943	0.0858335	1.0613	0.917393	ENSG00000203786	ENSG00000203786	protein_coding
LCE1F	1	152775140..152777024	0.0855407	-2.00277	-4.00768	0.08145	ENSG00000240386	ENSG00000240386	protein_coding
LCE1E	1	152786214..152788426	0.0409783	-0.859887	-1.8149	0.344911	ENSG00000186226	ENSG00000186226	protein_coding
LCE1D	1	152796721..152798181	0.154292	-1.42322	-2.68184	0.228889	ENSG00000172155	ENSG00000172155	protein_coding
LCE1C	1	complement(152804832..152806651)	0.0741375	-1.83001	-3.55539	0.110333	ENSG00000197084	ENSG00000197084	protein_coding
LCE1B	1	152811971..152813108	0.0545717	-1.03463	-2.04858	0.257268	ENSG00000196734	ENSG00000196734	protein_coding
LCE1A	1	152827473..152828097	0.113559	-0.84292	-1.79368	0.413456	ENSG00000186844	ENSG00000186844	protein_coding
LCE6A	1	152842856..152843983	0.0138622	-0.520479	-1.43443	0.680403	ENSG00000235942	ENSG00000235942	protein_coding
LCE7A	1	152859996..152861252	0	#N/A	#N/A	#N/A	ENSG00000285946	ENSG00000285946	protein_coding
SMCP	1	152878322..152885047	0.0345654	-1.17378	-2.25602	0.317624	ENSG00000163206	ENSG00000163206	protein_coding
IVL	1	152908546..152911886	0.118798	0.0178869	1.01248	0.987592	ENSG00000163207	ENSG00000163207	protein_coding
SPRR5	1	152947206..152949255	0	#N/A	#N/A	#N/A	ENSG00000283227	ENSG00000283227	protein_coding
SPRR4	1	152970648..152972574	0.024419	0.0876397	1.06263	0.929239	ENSG00000184148	ENSG00000184148	protein_coding
SPRR1A	1	152984081..152985814	0.0294778	0.0876347	1.06263	0.929243	ENSG00000169474	ENSG00000169474	protein_coding
SPRR3	1	153001747..153003856	0.035991	-1.41512	-2.66682	0.220429	ENSG00000163209	ENSG00000163209	protein_coding
SPRR1B	1	153031203..153032900	0.0644978	0.131616	1.09552	0.872274	ENSG00000169469	ENSG00000169469	protein_coding
SPRR2D	1	complement(153039732..153041931)	0.0590328	-2.00397	-4.01102	0.0809585	ENSG00000163216	ENSG00000163216	protein_coding
SPRR2A	1	complement(153056120..153057512)	0.0655228	-1.06831	-2.09698	0.284989	ENSG00000241794	ENSG00000241794	protein_coding
SPRR2B	1	complement(153070226..153071611)	0.0512761	-0.849168	-1.80146	0.395012	ENSG00000196805	ENSG00000196805	protein_coding
SPRR2E	1	complement(153093135..153106184)	0	-0.0337261	-1.02365	0.980141	ENSG00000203785	ENSG00000203785	protein_coding
SPRR2F	1	complement(153112121..153113516)	0.0262868	-0.883793	-1.84522	0.465113	ENSG00000244094	ENSG00000244094	protein_coding
SPRR2G	1	complement(153149582..153150890)	0.0451874	-0.202476	-1.15067	0.830028	ENSG00000159516	ENSG00000159516	protein_coding
LELP1	1	153203430..153205120	0.0662074	-0.849139	-1.80143	0.395235	ENSG00000203784	ENSG00000203784	protein_coding
PRR9	1	153217584..153219310	0.0209978	-1.17378	-2.25602	0.317624	ENSG00000203783	ENSG00000203783	protein_coding
LORICRIN	1	153259687..153262124	0.177486	-1.42455	-2.68431	0.162797	ENSG00000203782	ENSG00000203782	protein_coding
PGLYRP3	1	complement(153297116..153312952)	0.0336192	-1.72897	-3.31492	0.0783228	ENSG00000159527	ENSG00000159527	protein_coding
PGLYRP4	1	complement(153330120..153348841)	0.0143736	-0.128886	-1.09345	0.882436	ENSG00000163218	ENSG00000163218	protein_coding
S100A9	1	153357854..153361023	3275.72	-0.0707686	-1.05028	0.844452	ENSG00000163220	ENSG00000163220	protein_coding
S100A12	1	complement(153373711..153375621)	250.987	-0.228923	-1.17196	0.477275	ENSG00000163221	ENSG00000163221	protein_coding
S100A8	1	complement(153390032..153391073)	1854.67	0.252206	1.19103	0.393027	ENSG00000143546	ENSG00000143546	protein_coding
S100A7A	1	153416520..153423222	0.00199008	-0.520479	-1.43443	0.680403	ENSG00000184330	ENSG00000184330	protein_coding
S100A7	1	complement(153457744..153460651)	0.0162874	0.0412349	1.02899	0.971207	ENSG00000143556	ENSG00000143556	protein_coding
S100A6	1	complement(153534599..153536244)	708.207	-0.205265	-1.1529	0.408159	ENSG00000197956	ENSG00000197956	protein_coding
S100A5	1	complement(153537147..153541765)	0.708714	-0.444355	-1.36071	0.494623	ENSG00000196420	ENSG00000196420	protein_coding
S100A4	1	complement(153543613..153550136)	723.178	-0.0299726	-1.02099	0.91619	ENSG00000196154	ENSG00000196154	protein_coding
S100A3	1	complement(153547329..153549258)	0.164247	-0.479515	-1.39427	0.547275	ENSG00000188015	ENSG00000188015	protein_coding
S100A2	1	complement(153561108..153567890)	1.26987	-0.831294	-1.77928	0.162076	ENSG00000196754	ENSG00000196754	protein_coding
S100A16	1	complement(153606886..153613145)	0.140653	-0.0176226	-1.01229	0.981352	ENSG00000188643	ENSG00000188643	protein_coding
S100A14	1	complement(153614255..153616986)	0.0966224	1.01248	2.01738	0.185203	ENSG00000189334	ENSG00000189334	protein_coding
S100A13	1	complement(153618779..153634412)	4.67584	0.053526	1.0378	0.857342	ENSG00000189171	ENSG00000189171	protein_coding
S100A1	1	153627926..153632039	1.41921	0.843688	1.79463	0.209119	ENSG00000160678	ENSG00000160678	protein_coding
CHTOP	1	153633982..153646306	71.858	0.104281	1.07496	0.255159	ENSG00000160679	ENSG00000160679	protein_coding
SNAPIN	1	153658703..153661852	42.4253	-0.03086	-1.02162	0.811539	ENSG00000143553	ENSG00000143553	protein_coding
ILF2	1	complement(153661788..153671028)	201.112	0.00177213	1.00123	0.988714	ENSG00000143621	ENSG00000143621	protein_coding
NPR1	1	153678688..153693992	0.0521596	-1.88441	-3.69203	0.0232125	ENSG00000169418	ENSG00000169418	protein_coding
INTS3	1	153728050..153774808	34.4976	0.133628	1.09705	0.638086	ENSG00000143624	ENSG00000143624	protein_coding
SLC27A3	1	153774354..153780157	11.2365	0.198699	1.14766	0.45199	ENSG00000143554	ENSG00000143554	protein_coding
GATAD2B	1	complement(153789030..153923360)	40.7473	-0.213462	-1.15947	0.30026	ENSG00000143614	ENSG00000143614	protein_coding
DENND4B	1	complement(153929501..153946718)	98.8589	0.0782129	1.05571	0.576523	ENSG00000198837	ENSG00000198837	protein_coding
CRTC2	1	complement(153947669..153958615)	255.06	0.0365268	1.02564	0.828568	ENSG00000160741	ENSG00000160741	protein_coding
SLC39A1	1	complement(153959099..153968184)	36.2703	0.0733496	1.05216	0.579494	ENSG00000143570	ENSG00000143570	protein_coding
gene:ENSG00000285779	1	complement(153959151..153975887)	0.0731571	-1.49179	-2.81238	0.194762	ENSG00000285779	ENSG00000285779	protein_coding
CREB3L4	1	153967534..153974361	8.76851	-0.180679	-1.13342	0.371058	ENSG00000143578	ENSG00000143578	protein_coding
JTB	1	complement(153974269..153977674)	178.416	0.134532	1.09774	0.174596	ENSG00000143543	ENSG00000143543	protein_coding
gene:ENSG00000285641	1	complement(153975850..153986246)	2.84891	-0.498363	-1.41261	0.372409	ENSG00000285641	ENSG00000285641	protein_coding
RAB13	1	complement(153981617..153986358)	6.86509	-0.405589	-1.32463	0.303792	ENSG00000143545	ENSG00000143545	protein_coding
RPS27	1	153990762..153992155	11611.2	-0.010979	-1.00764	0.932581	ENSG00000177954	ENSG00000177954	protein_coding
NUP210L	1	complement(153992690..154155116)	0.0751136	-1.01838	-2.02565	0.182475	ENSG00000143552	ENSG00000143552	protein_coding
TPM3	1	complement(154155308..154194648)	95.3904	-0.0529709	-1.0374	0.682731	ENSG00000143549	ENSG00000143549	protein_coding
CFAP141	1	complement(154199085..154206333)	0.891755	-0.283299	-1.21697	0.657457	ENSG00000163263	ENSG00000163263	protein_coding
C1orf43	1	complement(154206696..154220637)	119.622	0.0674228	1.04784	0.528991	ENSG00000143612	ENSG00000143612	protein_coding
UBAP2L	1	154220179..154271510	95.2831	-0.0967737	-1.06938	0.428455	ENSG00000143569	ENSG00000143569	protein_coding
HAX1	1	154272355..154275875	65.2444	0.0179548	1.01252	0.882282	ENSG00000143575	ENSG00000143575	protein_coding
AQP10	1	154321090..154325325	1.08433	0.994228	1.99201	0.164324	ENSG00000143595	ENSG00000143595	protein_coding
ATP8B2	1	154325525..154351304	43.7041	-0.106697	-1.07676	0.510354	ENSG00000143515	ENSG00000143515	protein_coding
IL6R	1	154405193..154469450	64.011	-0.584099	-1.4991	0.016677	ENSG00000160712	ENSG00000160712	protein_coding
SHE	1	complement(154469772..154502412)	0.115718	-0.837568	-1.78703	0.196028	ENSG00000169291	ENSG00000169291	protein_coding
TDRD10	1	154502219..154548147	0.0235864	-0.623792	-1.54092	0.506624	ENSG00000163239	ENSG00000163239	protein_coding
UBE2Q1	1	complement(154548577..154559028)	67.594	0.0101268	1.00704	0.929327	ENSG00000160714	ENSG00000160714	protein_coding
CHRNB2	1	154567778..154580013	0.271205	0.135964	1.09883	0.783834	ENSG00000160716	ENSG00000160716	protein_coding
ADAR	1	complement(154581695..154628013)	159.557	-0.0275194	-1.01926	0.82308	ENSG00000160710	ENSG00000160710	protein_coding
KCNN3	1	complement(154697455..154870281)	0.0127742	0.0177558	1.01238	0.982346	ENSG00000143603	ENSG00000143603	protein_coding
PMVK	1	complement(154924740..154936719)	23.0318	0.320705	1.24894	0.189148	ENSG00000163344	ENSG00000163344	protein_coding
PBXIP1	1	complement(154944076..154956123)	312.127	-0.0327732	-1.02298	0.824342	ENSG00000163346	ENSG00000163346	protein_coding
PYGO2	1	complement(154957026..154963853)	44.9613	-0.0149439	-1.01041	0.939567	ENSG00000163348	ENSG00000163348	protein_coding
SHC1	1	complement(154962298..154974395)	50.0246	-0.00989316	-1.00688	0.933689	ENSG00000160691	ENSG00000160691	protein_coding
CKS1B	1	154974653..154979251	10.6137	0.0658593	1.04671	0.798356	ENSG00000173207	ENSG00000173207	protein_coding
FLAD1	1	154983338..154993111	19.0528	0.0277755	1.01944	0.832075	ENSG00000160688	ENSG00000160688	protein_coding
LENEP	1	154993586..154994315	0.0462778	-0.883718	-1.84512	0.412878	ENSG00000163352	ENSG00000163352	protein_coding
ZBTB7B	1	155002630..155018523	32.5896	0.110293	1.07945	0.630809	ENSG00000160685	ENSG00000160685	protein_coding
DCST2	1	complement(155018520..155033781)	0.515307	-0.211566	-1.15794	0.671207	ENSG00000163354	ENSG00000163354	protein_coding
DCST1	1	155033824..155050930	0.235385	-0.842432	-1.79307	0.20682	ENSG00000163357	ENSG00000163357	protein_coding
ADAM15	1	155050566..155062775	32.4684	0.268353	1.20443	0.256274	ENSG00000143537	ENSG00000143537	protein_coding
EFNA4	1	155063737..155069553	3.44102	-0.0285288	-1.01997	0.939418	ENSG00000243364	ENSG00000243364	protein_coding
EFNA4-EFNA3	1	155063748..155086807	0.56253	-1.56427	-2.95728	0.0689657	ENSG00000251246	ENSG00000251246	protein_coding
EFNA3	1	155078837..155087538	1.20268	0.361483	1.28475	0.51367	ENSG00000143590	ENSG00000143590	protein_coding
EFNA1	1	155127876..155134899	19.988	-0.225022	-1.1688	0.531035	ENSG00000169242	ENSG00000169242	protein_coding
SLC50A1	1	155135344..155138857	41.0858	-0.0142797	-1.00995	0.926712	ENSG00000169241	ENSG00000169241	protein_coding
DPM3	1	complement(155139891..155140595)	27.3055	0.322206	1.25024	0.148737	ENSG00000179085	ENSG00000179085	protein_coding
KRTCAP2	1	complement(155169408..155173475)	97.3292	0.0805159	1.0574	0.560848	ENSG00000163463	ENSG00000163463	protein_coding
gene:ENSG00000273088	1	complement(155169409..155187272)	5.96525	0.18117	1.1338	0.67558	ENSG00000273088	ENSG00000273088	protein_coding
TRIM46	1	155173787..155184971	2.07069	0.0398945	1.02804	0.913965	ENSG00000163462	ENSG00000163462	protein_coding
MUC1	1	complement(155185824..155192916)	3.42325	0.257397	1.19532	0.466643	ENSG00000185499	ENSG00000185499	protein_coding
THBS3	1	complement(155195588..155209051)	20.4119	0.121797	1.08809	0.426149	ENSG00000169231	ENSG00000169231	protein_coding
MTX1	1	155208695..155213824	49.6369	0.251115	1.19013	0.104322	ENSG00000173171	ENSG00000173171	protein_coding
GBA1	1	complement(155234452..155244699)	27.7505	-0.0691928	-1.04913	0.678165	ENSG00000177628	ENSG00000177628	protein_coding
ENTREP3	1	complement(155247205..155255483)	10.298	0.299086	1.23036	0.205193	ENSG00000160767	ENSG00000160767	protein_coding
SCAMP3	1	complement(155255979..155262433)	56.0042	0.105641	1.07597	0.352511	ENSG00000116521	ENSG00000116521	protein_coding
CLK2	1	complement(155262868..155278491)	87.4869	0.104536	1.07515	0.369394	ENSG00000176444	ENSG00000176444	protein_coding
HCN3	1	155277463..155289848	1.11259	0.0159393	1.01111	0.967872	ENSG00000143630	ENSG00000143630	protein_coding
PKLR	1	complement(155289293..155301438)	0.680242	0.00871018	1.00606	0.989467	ENSG00000143627	ENSG00000143627	protein_coding
FDPS	1	155308748..155320666	58.0353	-0.063666	-1.04512	0.616558	ENSG00000160752	ENSG00000160752	protein_coding
RUSC1	1	155320894..155331114	8.61621	0.0875036	1.06253	0.634608	ENSG00000160753	ENSG00000160753	protein_coding
ASH1L	1	complement(155335268..155563162)	22.9866	-0.353479	-1.27764	0.0132095	ENSG00000116539	ENSG00000116539	protein_coding
MSTO1	1	155563235..155614951	25.627	0.0883457	1.06315	0.587162	ENSG00000125459	ENSG00000125459	protein_coding
gene:ENSG00000287839	1	complement(155626755..155648640)	5.1117	-0.0454706	-1.03202	0.873643	ENSG00000287839	ENSG00000287839	protein_coding
YY1AP1	1	complement(155659446..155689334)	64.211	-0.0389919	-1.0274	0.788657	ENSG00000163374	ENSG00000163374	protein_coding
DAP3	1	155687960..155739010	77.0335	-0.135003	-1.0981	0.197647	ENSG00000132676	ENSG00000132676	protein_coding
GON4L	1	complement(155749659..155859400)	37.7721	-0.153022	-1.1119	0.209806	ENSG00000116580	ENSG00000116580	protein_coding
SYT11	1	155859567..155885199	8.85701	0.178023	1.13133	0.399627	ENSG00000132718	ENSG00000132718	protein_coding
RIT1	1	complement(155897808..155911404)	66.1292	-0.215122	-1.1608	0.237004	ENSG00000143622	ENSG00000143622	protein_coding
KHDC4	1	complement(155913045..155934413)	30.2535	0.00911953	1.00634	0.943564	ENSG00000132680	ENSG00000132680	protein_coding
RXFP4	1	155941638..155943087	3.56138	-0.0854342	-1.06101	0.83601	ENSG00000173080	ENSG00000173080	protein_coding
ARHGEF2	1	complement(155946851..156007070)	83.7882	-0.378841	-1.3003	0.059338	ENSG00000116584	ENSG00000116584	protein_coding
SSR2	1	complement(156009048..156020951)	224.557	-0.00744906	-1.00518	0.948828	ENSG00000163479	ENSG00000163479	protein_coding
UBQLN4	1	complement(156035299..156053798)	29.4147	-0.165727	-1.12173	0.257247	ENSG00000160803	ENSG00000160803	protein_coding
LAMTOR2	1	156054782..156058506	50.3497	-0.000828744	-1.00057	0.996821	ENSG00000116586	ENSG00000116586	protein_coding
RAB25	1	156061160..156070504	5.44275	0.190091	1.14084	0.602445	ENSG00000132698	ENSG00000132698	protein_coding
MEX3A	1	complement(156072013..156082465)	0.403249	-0.335298	-1.26164	0.466286	ENSG00000254726	ENSG00000254726	protein_coding
LMNA	1	156082572..156140081	50.5002	-0.29748	-1.229	0.444949	ENSG00000160789	ENSG00000160789	protein_coding
SEMA4A	1	156147366..156177752	18.5279	-0.00229377	-1.00159	0.993766	ENSG00000196189	ENSG00000196189	protein_coding
SLC25A44	1	156193932..156212796	48.5749	0.120527	1.08713	0.352707	ENSG00000160785	ENSG00000160785	protein_coding
PMF1-BGLAP	1	156212982..156243332	3.59863	-0.111039	-1.08001	0.842475	ENSG00000260238	ENSG00000260238	protein_coding
PMF1	1	156212993..156240042	72.7491	0.218631	1.16363	0.0992881	ENSG00000160783	ENSG00000160783	protein_coding
BGLAP	1	156242184..156243317	2.99635	0.463138	1.37854	0.521192	ENSG00000242252	ENSG00000242252	protein_coding
PAQR6	1	complement(156243320..156248117)	8.45449	0.325604	1.25319	0.281014	ENSG00000160781	ENSG00000160781	protein_coding
SMG5	1	complement(156249224..156282825)	82.1942	0.000736068	1.00051	0.995002	ENSG00000198952	ENSG00000198952	protein_coding
TMEM79	1	156282935..156293185	6.80245	0.219766	1.16454	0.440573	ENSG00000163472	ENSG00000163472	protein_coding
GLMP	1	complement(156290089..156295689)	11.4823	0.089639	1.0641	0.655061	ENSG00000198715	ENSG00000198715	protein_coding
VHLL	1	complement(156298624..156299307)	0.102082	-2.37406	-5.18397	0.0496779	ENSG00000189030	ENSG00000189030	protein_coding
CCT3	1	complement(156308968..156367873)	130.289	-0.0235908	-1.01649	0.843559	ENSG00000163468	ENSG00000163468	protein_coding
TSACC	1	156337314..156346995	0.314957	1.6687	3.17928	0.0204552	ENSG00000163467	ENSG00000163467	protein_coding
RHBG	1	156369211..156385219	0.0200719	-0.10011	-1.07186	0.908219	ENSG00000132677	ENSG00000132677	protein_coding
MEF2D	1	complement(156463727..156500779)	123.687	-0.0318627	-1.02233	0.813584	ENSG00000116604	ENSG00000116604	protein_coding
IQGAP3	1	complement(156525405..156572604)	2.81915	-0.14707	-1.10732	0.711272	ENSG00000183856	ENSG00000183856	protein_coding
TTC24	1	156579723..156587719	18.7869	0.153327	1.11213	0.474215	ENSG00000187862	ENSG00000187862	protein_coding
NAXE	1	156591756..156609507	9.90788	0.122558	1.08866	0.547233	ENSG00000163382	ENSG00000163382	protein_coding
GPATCH4	1	complement(156594301..156601496)	30.7849	0.00217694	1.00151	0.989285	ENSG00000160818	ENSG00000160818	protein_coding
HAPLN2	1	156619331..156625725	0.1448	-0.0388154	-1.02727	0.959099	ENSG00000132702	ENSG00000132702	protein_coding
BCAN	1	156641390..156659532	0.135465	-1.53273	-2.89333	0.0625666	ENSG00000132692	ENSG00000132692	protein_coding
NES	1	complement(156668763..156677407)	0.0781653	0.0955524	1.06847	0.906981	ENSG00000132688	ENSG00000132688	protein_coding
CRABP2	1	complement(156699606..156705816)	5.19799	-0.295641	-1.22743	0.50648	ENSG00000143320	ENSG00000143320	protein_coding
ISG20L2	1	complement(156720796..156728766)	34.0055	0.198363	1.1474	0.124981	ENSG00000143319	ENSG00000143319	protein_coding
METTL25B	1	156728442..156736960	13.4947	0.0509568	1.03595	0.768171	ENSG00000143303	ENSG00000143303	protein_coding
[truncated: 20,147 more rows]

## Sheet: PFNA_L_A vs. PFNA_L_NA
Name	Chromosome	Region	Max group mean	Log₂ fold change	Fold change	P-value	Gene ID	ENSEMBL	Biotype
[truncated: 21,542 more rows]
