# Supplementary material for: Per- and Polyfluoroalkyl Substance-Induced Skin Barrier Disruption and the Potential Role of Calcitriol in Atopic Dermatitis
Source: Int J Mol Sci. 2025 Jul 23;26(15):7085. doi: 10.3390/ijms26157085 (PMC12346516; doi:10.3390/ijms26157085)
Supplement: Supplementary file 1 [file ijms-26-07085-s001.zip › Table S2. PFOA_DEG Result-SYHwang.xlsx]

## Sheet: PFOA_H_A vs. PFOA_L_NA
Name	Chromosome	Region	Max group mean	Log₂ fold change	Fold change	P-value	Gene ID	ENSEMBL	Biotype
OR4F5	1	65419..71585	0	#N/A	#N/A	#N/A	ENSG00000186092	ENSG00000186092	protein_coding
OR4F29	1	complement(450740..451678)	0.174495	-1.79012	-3.45843	0.102453	ENSG00000284733	ENSG00000284733	protein_coding
OR4F16	1	complement(685716..686654)	0.204433	-0.860652	-1.81586	0.376477	ENSG00000284662	ENSG00000284662	protein_coding
SAMD11	1	923923..944575	0.129668	-1.602	-3.03563	0.121844	ENSG00000187634	ENSG00000187634	protein_coding
NOC2L	1	complement(944203..959309)	84.4592	0.0491698	1.03467	0.73406	ENSG00000188976	ENSG00000188976	protein_coding
KLHL17	1	960584..965719	17.4112	0.2245	1.16837	0.391911	ENSG00000187961	ENSG00000187961	protein_coding
PLEKHN1	1	966482..975865	1.17167	-0.263361	-1.20027	0.697528	ENSG00000187583	ENSG00000187583	protein_coding
PERM1	1	complement(975198..982117)	0.113969	-4.50095	-22.6423	0.0054934	ENSG00000187642	ENSG00000187642	protein_coding
HES4	1	complement(998962..1000172)	22.2777	-0.790893	-1.73015	0.223643	ENSG00000188290	ENSG00000188290	protein_coding
ISG15	1	1001138..1014540	106.888	-0.134748	-1.0979	0.711999	ENSG00000187608	ENSG00000187608	protein_coding
AGRN	1	1020120..1056119	6.86663	0.105094	1.07556	0.636598	ENSG00000188157	ENSG00000188157	protein_coding
RNF223	1	complement(1070967..1074306)	0.130823	-3.89868	-14.9149	0.011213	ENSG00000237330	ENSG00000237330	protein_coding
C1orf159	1	complement(1081818..1116361)	13.2121	-0.0378765	-1.0266	0.860968	ENSG00000131591	ENSG00000131591	protein_coding
TTLL10	1	1173880..1197936	0.686007	-0.0170224	-1.01187	0.972354	ENSG00000162571	ENSG00000162571	protein_coding
TNFRSF18	1	complement(1203508..1206592)	33.7572	-0.233519	-1.1757	0.491592	ENSG00000186891	ENSG00000186891	protein_coding
TNFRSF4	1	complement(1211326..1214153)	15.6919	0.200701	1.14926	0.615018	ENSG00000186827	ENSG00000186827	protein_coding
SDF4	1	complement(1216931..1232031)	148.847	0.154117	1.11274	0.332267	ENSG00000078808	ENSG00000078808	protein_coding
B3GALT6	1	1232237..1235041	22.5005	0.10508	1.07555	0.625375	ENSG00000176022	ENSG00000176022	protein_coding
C1QTNF12	1	complement(1242446..1246722)	2.74588	-0.247195	-1.1869	0.724666	ENSG00000184163	ENSG00000184163	protein_coding
UBE2J2	1	complement(1253909..1273864)	45.6745	0.0941863	1.06746	0.559829	ENSG00000160087	ENSG00000160087	protein_coding
SCNN1D	1	1280436..1292029	9.03608	0.132183	1.09595	0.655543	ENSG00000162572	ENSG00000162572	protein_coding
ACAP3	1	complement(1292390..1309609)	57.0809	0.123601	1.08945	0.6147	ENSG00000131584	ENSG00000131584	protein_coding
PUSL1	1	1308597..1311677	17.8649	-0.301807	-1.23269	0.291317	ENSG00000169972	ENSG00000169972	protein_coding
INTS11	1	complement(1311585..1324687)	67.8877	-0.0133903	-1.00932	0.930317	ENSG00000127054	ENSG00000127054	protein_coding
CPTP	1	1324756..1328896	19.611	0.0907271	1.06491	0.770402	ENSG00000224051	ENSG00000224051	protein_coding
TAS1R3	1	1331280..1335314	2.13527	0.0687151	1.04878	0.882052	ENSG00000169962	ENSG00000169962	protein_coding
DVL1	1	complement(1335276..1349418)	42.0734	0.0901633	1.06449	0.613796	ENSG00000107404	ENSG00000107404	protein_coding
MXRA8	1	complement(1352689..1361777)	5.8716	0.280163	1.21433	0.382032	ENSG00000162576	ENSG00000162576	protein_coding
AURKAIP1	1	complement(1373730..1375207)	101.067	0.0909485	1.06507	0.635022	ENSG00000175756	ENSG00000175756	protein_coding
CCNL2	1	complement(1385711..1399335)	169.114	-0.11083	-1.07985	0.503268	ENSG00000221978	ENSG00000221978	protein_coding
MRPL20	1	complement(1401909..1407293)	73.7366	0.0541948	1.03828	0.705039	ENSG00000242485	ENSG00000242485	protein_coding
ANKRD65	1	complement(1418420..1421769)	0.0849168	-2.24986	-4.75638	0.0317753	ENSG00000235098	ENSG00000235098	protein_coding
TMEM88B	1	1425871..1430255	0.0475599	0.883214	1.84448	0.388808	ENSG00000205116	ENSG00000205116	protein_coding
VWA1	1	1434861..1442882	0.0583065	-0.0561253	-1.03967	0.954529	ENSG00000179403	ENSG00000179403	protein_coding
ATAD3C	1	1449689..1470163	0.859364	0.791498	1.73087	0.198045	ENSG00000215915	ENSG00000215915	protein_coding
ATAD3B	1	1471765..1497848	50.0651	0.0930201	1.0666	0.725167	ENSG00000160072	ENSG00000160072	protein_coding
ATAD3A	1	1512162..1534685	24.3498	-0.155937	-1.11414	0.506986	ENSG00000197785	ENSG00000197785	protein_coding
TMEM240	1	complement(1534778..1540624)	0.4067	-0.207685	-1.15483	0.812098	ENSG00000205090	ENSG00000205090	protein_coding
SSU72	1	complement(1541673..1574863)	64.7905	0.0753869	1.05364	0.610213	ENSG00000160075	ENSG00000160075	protein_coding
FNDC10	1	complement(1598012..1600135)	5.73841	-0.0514614	-1.03631	0.914485	ENSG00000228594	ENSG00000228594	protein_coding
MIB2	1	1615454..1630605	42.124	0.346675	1.27163	0.218126	ENSG00000197530	ENSG00000197530	protein_coding
MMP23B	1	1632163..1635263	17.7976	0.511343	1.42538	0.197092	ENSG00000189409	ENSG00000189409	protein_coding
CDK11B	1	complement(1635225..1659012)	87.8138	-0.114084	-1.08229	0.553491	ENSG00000248333	ENSG00000248333	protein_coding
SLC35E2B	1	complement(1659529..1692795)	99.5605	0.335321	1.26166	0.0953538	ENSG00000189339	ENSG00000189339	protein_coding
CDK11A	1	complement(1702379..1724357)	83.3346	0.150151	1.10969	0.543413	ENSG00000008128	ENSG00000008128	protein_coding
NADK	1	complement(1751232..1780457)	82.2249	0.0383067	1.02691	0.868753	ENSG00000008130	ENSG00000008130	protein_coding
GNB1	1	complement(1785285..1892292)	158.931	-0.105881	-1.07615	0.458753	ENSG00000078369	ENSG00000078369	protein_coding
CALML6	1	1915108..1917296	1.00938	0.129412	1.09385	0.863196	ENSG00000169885	ENSG00000169885	protein_coding
TMEM52	1	complement(1917590..1919279)	0.616128	-0.640371	-1.55873	0.432428	ENSG00000178821	ENSG00000178821	protein_coding
CFAP74	1	complement(1921951..2003837)	0.225367	4.14326	17.6703	3.43129e-05	ENSG00000142609	ENSG00000142609	protein_coding
GABRD	1	2019329..2030758	0.174928	0.995674	1.99401	0.35829	ENSG00000187730	ENSG00000187730	protein_coding
PRKCZ	1	2050411..2185395	6.56619	0.267366	1.20361	0.446997	ENSG00000067606	ENSG00000067606	protein_coding
FAAP20	1	complement(2184461..2212720)	34.1065	0.00202065	1.0014	0.992318	ENSG00000162585	ENSG00000162585	protein_coding
SKI	1	2227388..2310213	213.549	-0.517819	-1.43179	0.135216	ENSG00000157933	ENSG00000157933	protein_coding
MORN1	1	complement(2321253..2391707)	1.30809	0.547206	1.46125	0.237847	ENSG00000116151	ENSG00000116151	protein_coding
RER1	1	2391775..2405442	49.6036	0.0830376	1.05925	0.553107	ENSG00000157916	ENSG00000157916	protein_coding
PEX10	1	complement(2403964..2413797)	11.1766	0.447543	1.36372	0.0831078	ENSG00000157911	ENSG00000157911	protein_coding
PLCH2	1	2425980..2505532	18.0555	0.531906	1.44584	0.206385	ENSG00000149527	ENSG00000149527	protein_coding
PANK4	1	complement(2508537..2526597)	34.9471	-0.0557787	-1.03942	0.78067	ENSG00000157881	ENSG00000157881	protein_coding
HES5	1	complement(2528745..2530263)	0.187309	-0.784117	-1.72204	0.452503	ENSG00000197921	ENSG00000197921	protein_coding
TNFRSF14	1	2555639..2565382	174.659	0.092	1.06585	0.65251	ENSG00000157873	ENSG00000157873	protein_coding
gene:ENSG00000225931	1	2566410..2569888	0	#N/A	#N/A	#N/A	ENSG00000225931	ENSG00000225931	TEC
PRXL2B	1	2586491..2591469	35.3025	-0.00102181	-1.00071	0.996398	ENSG00000157870	ENSG00000157870	protein_coding
MMEL1	1	complement(2590639..2633016)	0.292121	-0.109925	-1.07917	0.916042	ENSG00000142606	ENSG00000142606	protein_coding
TTC34	1	complement(2636986..2801693)	1.46572	0.20503	1.15271	0.656819	ENSG00000215912	ENSG00000215912	protein_coding
ACTRT2	1	3021467..3022903	0.0792308	-1.40598	-2.64998	0.325848	ENSG00000169717	ENSG00000169717	protein_coding
PRDM16	1	3069168..3438621	0.55141	0.680366	1.60255	0.251645	ENSG00000142611	ENSG00000142611	protein_coding
gene:ENSG00000279839	1	3205988..3208664	0	#N/A	#N/A	#N/A	ENSG00000279839	ENSG00000279839	TEC
ARHGEF16	1	3454665..3481113	0.0896614	0.302419	1.23321	0.753285	ENSG00000130762	ENSG00000130762	protein_coding
MEGF6	1	complement(3487951..3611508)	24.8366	0.133319	1.09681	0.631333	ENSG00000162591	ENSG00000162591	protein_coding
TPRG1L	1	3625015..3630127	53.0577	-0.0209505	-1.01463	0.890203	ENSG00000158109	ENSG00000158109	protein_coding
WRAP73	1	complement(3630767..3652761)	32.4709	-0.0923073	-1.06607	0.661256	ENSG00000116213	ENSG00000116213	protein_coding
TP73	1	3652516..3736201	0.426098	0.284891	1.21832	0.64943	ENSG00000078900	ENSG00000078900	protein_coding
CCDC27	1	3746460..3771645	0.0350623	-2.28928	-4.8881	0.0992848	ENSG00000162592	ENSG00000162592	protein_coding
SMIM1	1	3772749..3775982	3.70508	0.404946	1.32404	0.545558	ENSG00000235169	ENSG00000235169	protein_coding
LRRC47	1	complement(3778559..3796498)	31.713	0.00819727	1.0057	0.96377	ENSG00000130764	ENSG00000130764	protein_coding
CEP104	1	complement(3812086..3857396)	12.0875	0.128994	1.09353	0.542499	ENSG00000116198	ENSG00000116198	protein_coding
DFFB	1	3857267..3885429	9.03178	0.320336	1.24862	0.304945	ENSG00000169598	ENSG00000169598	protein_coding
C1orf174	1	complement(3889125..3900293)	27.9333	-0.154502	-1.11304	0.448716	ENSG00000198912	ENSG00000198912	protein_coding
AJAP1	1	4654609..4792534	0.139293	0.352567	1.27683	0.647106	ENSG00000196581	ENSG00000196581	protein_coding
NPHP4	1	complement(5862811..5992473)	7.89976	0.360988	1.28431	0.194744	ENSG00000131697	ENSG00000131697	protein_coding
KCNAB2	1	5990927..6101193	71.2375	0.0912609	1.0653	0.617951	ENSG00000069424	ENSG00000069424	protein_coding
CHD5	1	complement(6101787..6180321)	0.120924	-0.108258	-1.07793	0.883588	ENSG00000116254	ENSG00000116254	protein_coding
gene:ENSG00000285629	1	complement(6159430..6197757)	0.632999	-0.849564	-1.80196	0.390952	ENSG00000285629	ENSG00000285629	protein_coding
RPL22	1	complement(6185020..6209389)	591.71	-0.118259	-1.08542	0.466227	ENSG00000116251	ENSG00000116251	protein_coding
RNF207	1	6205475..6221299	1.64321	0.673122	1.59452	0.229102	ENSG00000158286	ENSG00000158286	protein_coding
ICMT	1	complement(6221193..6235972)	8.31552	0.186977	1.13838	0.469873	ENSG00000116237	ENSG00000116237	protein_coding
HES3	1	6244179..6245578	0.0437342	-1.28144	-2.43081	0.368479	ENSG00000173673	ENSG00000173673	protein_coding
GPR153	1	complement(6247353..6261098)	3.52547	0.377009	1.29865	0.448843	ENSG00000158292	ENSG00000158292	protein_coding
ACOT7	1	complement(6264269..6393767)	7.92267	0.228321	1.17147	0.466692	ENSG00000097021	ENSG00000097021	protein_coding
HES2	1	complement(6412418..6424670)	0.023245	-1.74283	-3.34691	0.165748	ENSG00000069812	ENSG00000069812	protein_coding
ESPN	1	6424776..6461367	1.87616	-0.184826	-1.13668	0.708242	ENSG00000187017	ENSG00000187017	protein_coding
TNFRSF25	1	complement(6460786..6466175)	209.069	-0.0151882	-1.01058	0.956247	ENSG00000215788	ENSG00000215788	protein_coding
PLEKHG5	1	complement(6467122..6520074)	2.12367	-0.0954477	-1.0684	0.795057	ENSG00000171680	ENSG00000171680	protein_coding
NOL9	1	complement(6521347..6554513)	25.5074	0.0043103	1.00299	0.983492	ENSG00000162408	ENSG00000162408	protein_coding
TAS1R1	1	6555307..6579755	0.114728	-2.46322	-5.51445	0.033114	ENSG00000173662	ENSG00000173662	protein_coding
ZBTB48	1	6579994..6589280	38.6757	0.00619079	1.0043	0.972376	ENSG00000204859	ENSG00000204859	protein_coding
KLHL21	1	complement(6590724..6614607)	25.4606	-0.225985	-1.16958	0.332767	ENSG00000162413	ENSG00000162413	protein_coding
PHF13	1	6613731..6624030	12.8502	-0.089626	-1.06409	0.730749	ENSG00000116273	ENSG00000116273	protein_coding
THAP3	1	6624868..6635586	9.71651	0.103586	1.07444	0.710035	ENSG00000041988	ENSG00000041988	protein_coding
DNAJC11	1	complement(6634168..6701924)	30.3322	-0.00792163	-1.00551	0.963758	ENSG00000007923	ENSG00000007923	protein_coding
CAMTA1	1	6785454..7769706	2.86648	-0.286881	-1.22	0.205317	ENSG00000171735	ENSG00000171735	protein_coding
VAMP3	1	7771296..7781432	57.1094	-0.349563	-1.27417	0.11251	ENSG00000049245	ENSG00000049245	protein_coding
PER3	1	7784291..7845177	1.76311	0.439011	1.35567	0.294629	ENSG00000049246	ENSG00000049246	protein_coding
UTS2	1	complement(7843083..7853512)	10.7234	0.120579	1.08717	0.871941	ENSG00000049247	ENSG00000049247	protein_coding
TNFRSF9	1	complement(7915871..7943165)	1.38088	-0.286026	-1.21928	0.586109	ENSG00000049249	ENSG00000049249	protein_coding
PARK7	1	7954291..7985505	131.61	0.037481	1.02632	0.797085	ENSG00000116288	ENSG00000116288	protein_coding
ERRFI1	1	complement(8004404..8026309)	2.49666	0.217039	1.16235	0.640997	ENSG00000116285	ENSG00000116285	protein_coding
SLC45A1	1	8318114..8344167	0.282616	-0.346917	-1.27184	0.719405	ENSG00000162426	ENSG00000162426	protein_coding
RERE	1	complement(8352397..8848921)	37.8505	-0.139448	-1.10148	0.405267	ENSG00000142599	ENSG00000142599	protein_coding
ENO1	1	complement(8861000..8879190)	562.743	0.0351839	1.02469	0.847377	ENSG00000074800	ENSG00000074800	protein_coding
CA6	1	8945867..8975092	2.12434	-0.274891	-1.2099	0.599068	ENSG00000131686	ENSG00000131686	protein_coding
SLC2A7	1	complement(9002973..9026423)	0.163865	-0.3574	-1.28111	0.728184	ENSG00000197241	ENSG00000197241	protein_coding
SLC2A5	1	complement(9035106..9088478)	3.71133	-0.249665	-1.18893	0.575627	ENSG00000142583	ENSG00000142583	protein_coding
GPR157	1	complement(9100305..9129102)	2.24558	0.080509	1.05739	0.818041	ENSG00000180758	ENSG00000180758	protein_coding
H6PD	1	9234774..9271337	28.3082	0.107829	1.07761	0.619388	ENSG00000049239	ENSG00000049239	protein_coding
SPSB1	1	9292894..9369532	21.263	-1.30974	-2.47897	0.0123576	ENSG00000171621	ENSG00000171621	protein_coding
SLC25A33	1	9539465..9585173	18.0395	-0.0944587	-1.06766	0.735537	ENSG00000171612	ENSG00000171612	protein_coding
TMEM201	1	9588911..9614877	6.43341	0.155729	1.11398	0.499395	ENSG00000188807	ENSG00000188807	protein_coding
PIK3CD	1	9629889..9729114	195.79	0.0753171	1.05359	0.70616	ENSG00000171608	ENSG00000171608	protein_coding
CLSTN1	1	complement(9728926..9823984)	70.1299	0.150936	1.11029	0.413224	ENSG00000171603	ENSG00000171603	protein_coding
gene:ENSG00000280113	1	complement(9826289..9828271)	0	#N/A	#N/A	#N/A	ENSG00000280113	ENSG00000280113	TEC
CTNNBIP1	1	complement(9848276..9910336)	14.7049	-0.171963	-1.12659	0.443637	ENSG00000178585	ENSG00000178585	protein_coding
LZIC	1	complement(9922113..9943407)	11.5732	-0.0525363	-1.03709	0.751438	ENSG00000162441	ENSG00000162441	protein_coding
NMNAT1	1	9943428..9985501	2.4746	0.237535	1.17898	0.569253	ENSG00000173614	ENSG00000173614	protein_coding
RBP7	1	9997206..10016021	30.4432	-0.575784	-1.49049	0.353649	ENSG00000162444	ENSG00000162444	protein_coding
UBE4B	1	10032832..10181239	20.5983	-0.0585077	-1.04139	0.706964	ENSG00000130939	ENSG00000130939	protein_coding
KIF1B	1	10210570..10381603	5.57057	-0.0245499	-1.01716	0.918849	ENSG00000054523	ENSG00000054523	protein_coding
PGD	1	10398592..10420511	112.192	0.0179632	1.01253	0.951249	ENSG00000142657	ENSG00000142657	protein_coding
CENPS-CORT	1	10430102..10452153	0.74462	-0.491419	-1.40583	0.505825	ENSG00000251503	ENSG00000251503	protein_coding
CENPS	1	10430433..10442808	3.12901	0.0848568	1.06058	0.873134	ENSG00000175279	ENSG00000175279	protein_coding
CORT	1	10450031..10451998	0.181312	0.720659	1.64793	0.49883	ENSG00000241563	ENSG00000241563	protein_coding
DFFA	1	complement(10456522..10472529)	9.87615	0.0593889	1.04202	0.725475	ENSG00000160049	ENSG00000160049	protein_coding
PEX14	1	10472288..10630758	20.0716	0.0978706	1.07019	0.695707	ENSG00000142655	ENSG00000142655	protein_coding
CASZ1	1	complement(10636604..10796650)	18.9244	-0.346511	-1.27148	0.250464	ENSG00000130940	ENSG00000130940	protein_coding
C1orf127	1	complement(10946471..10982076)	0.788759	-0.50922	-1.42328	0.528412	ENSG00000175262	ENSG00000175262	protein_coding
TARDBP	1	11012344..11030528	90.3045	-0.158661	-1.11625	0.246709	ENSG00000120948	ENSG00000120948	protein_coding
MASP2	1	complement(11022009..11047239)	8.81951	-0.399691	-1.31923	0.172562	ENSG00000009724	ENSG00000009724	protein_coding
SRM	1	complement(11054584..11060020)	50.0453	0.23036	1.17313	0.331869	ENSG00000116649	ENSG00000116649	protein_coding
EXOSC10	1	complement(11066618..11099869)	71.7577	-0.164814	-1.12102	0.34731	ENSG00000171824	ENSG00000171824	protein_coding
MTOR	1	complement(11106535..11262556)	31.7553	0.0869514	1.06212	0.576984	ENSG00000198793	ENSG00000198793	protein_coding
ANGPTL7	1	11189355..11195981	0.061706	0.293015	1.2252	0.767233	ENSG00000171819	ENSG00000171819	protein_coding
UBIAD1	1	11273198..11296049	15.3715	0.0339061	1.02378	0.847365	ENSG00000120942	ENSG00000120942	protein_coding
DISP3	1	11479155..11537551	0.642254	0.0100103	1.00696	0.987853	ENSG00000204624	ENSG00000204624	protein_coding
FBXO2	1	complement(11637018..11655785)	2.58402	1.03355	2.04705	0.164622	ENSG00000116661	ENSG00000116661	protein_coding
FBXO44	1	11654375..11663327	26.9655	0.103777	1.07458	0.685246	ENSG00000132879	ENSG00000132879	protein_coding
MAD2L2	1	complement(11657230..11691811)	12.1196	0.102377	1.07354	0.602481	ENSG00000116670	ENSG00000116670	protein_coding
FBXO6	1	11664200..11674354	15.869	0.216164	1.16164	0.54558	ENSG00000116663	ENSG00000116663	protein_coding
DRAXIN	1	11691710..11725857	0.402708	-0.409499	-1.32822	0.599184	ENSG00000162490	ENSG00000162490	protein_coding
AGTRAP	1	11736084..11754802	75.1732	0.0405285	1.02849	0.91348	ENSG00000177674	ENSG00000177674	protein_coding
C1orf167	1	11761787..11789585	0.01298	-0.805505	-1.74776	0.473934	ENSG00000215910	ENSG00000215910	protein_coding
MTHFR	1	complement(11785723..11806455)	21.1272	-0.0125591	-1.00874	0.948772	ENSG00000177000	ENSG00000177000	protein_coding
CLCN6	1	11806096..11848079	19.5516	-0.153376	-1.11217	0.393871	ENSG00000011021	ENSG00000011021	protein_coding
NPPA	1	complement(11845709..11848345)	1.02903	0.276203	1.211	0.71646	ENSG00000175206	ENSG00000175206	protein_coding
NPPB	1	complement(11857464..11858945)	0.0891054	1.82844	3.55153	0.0824685	ENSG00000120937	ENSG00000120937	protein_coding
KIAA2013	1	complement(11919591..11926428)	40.8594	0.0994063	1.07133	0.614915	ENSG00000116685	ENSG00000116685	protein_coding
PLOD1	1	11934205..11975538	18.8887	0.131017	1.09507	0.795394	ENSG00000083444	ENSG00000083444	protein_coding
MFN2	1	11980181..12015211	53.7648	-0.130729	-1.09485	0.441366	ENSG00000116688	ENSG00000116688	protein_coding
MIIP	1	12019466..12032045	54.7211	0.225041	1.16881	0.349318	ENSG00000116691	ENSG00000116691	protein_coding
TNFRSF8	1	12063303..12144207	3.05929	-0.654759	-1.57435	0.230036	ENSG00000120949	ENSG00000120949	protein_coding
TNFRSF1B	1	12166991..12209228	386.959	-0.0173965	-1.01213	0.952526	ENSG00000028137	ENSG00000028137	protein_coding
VPS13D	1	12230030..12512047	20.9767	0.00172622	1.0012	0.99173	ENSG00000048707	ENSG00000048707	protein_coding
DHRS3	1	complement(12567909..12620133)	67.7116	-0.270708	-1.2064	0.461199	ENSG00000162496	ENSG00000162496	protein_coding
AADACL4	1	12644085..12667076	0.039283	-1.50318	-2.83467	0.182444	ENSG00000204518	ENSG00000204518	protein_coding
AADACL3	1	12716110..12728760	0.0094266	-1.52365	-2.87517	0.267094	ENSG00000188984	ENSG00000188984	protein_coding
CFAP107	1	12746200..12763699	0.00354292	0.765542	1.70001	0.594505	ENSG00000157330	ENSG00000157330	protein_coding
PRAMEF12	1	12773738..12777906	0.0669772	-1.18664	-2.27621	0.243255	ENSG00000116726	ENSG00000116726	protein_coding
PRAMEF1	1	12791397..12796628	0.0456697	-1.83834	-3.57597	0.194452	ENSG00000116721	ENSG00000116721	protein_coding
PRAMEF11	1	complement(12824605..12831410)	0.0841498	-1.22426	-2.33636	0.403165	ENSG00000239810	ENSG00000239810	protein_coding
HNRNPCL1	1	complement(12847377..12848720)	0.0504804	-1.9376	-3.83068	0.159864	ENSG00000179172	ENSG00000179172	protein_coding
PRAMEF2	1	12857086..12861909	0.0756426	-1.32777	-2.51014	0.35522	ENSG00000120952	ENSG00000120952	protein_coding
PRAMEF4	1	complement(12879212..12886201)	0.0764205	-0.725735	-1.65374	0.470808	ENSG00000243073	ENSG00000243073	protein_coding
PRAMEF10	1	complement(12892896..12898270)	0.0271487	-1.52367	-2.87522	0.267085	ENSG00000187545	ENSG00000187545	protein_coding
PRAMEF7	1	12916610..12920751	0.108438	-0.2309	-1.17357	0.882156	ENSG00000204510	ENSG00000204510	protein_coding
PRAMEF6	1	complement(12938472..12947580)	0.134405	-0.945617	-1.92601	0.41769	ENSG00000232423	ENSG00000232423	protein_coding
PRAMEF27	1	complement(13049476..13056575)	0.12227	-0.0377998	-1.02655	0.981354	ENSG00000274764	ENSG00000274764	protein_coding
HNRNPCL3	1	13060769..13062878	0.106563	-1.27826	-2.42546	0.374719	ENSG00000277058	ENSG00000277058	protein_coding
PRAMEF25	1	13068677..13077884	0.108843	0.60987	1.52612	0.650866	ENSG00000229571	ENSG00000229571	protein_coding
HNRNPCL2	1	complement(13115488..13116854)	0.0626756	-1.29165	-2.44808	0.362913	ENSG00000275774	ENSG00000275774	protein_coding
PRAMEF26	1	complement(13148905..13158116)	0.0235285	-1.93608	-3.82665	0.155947	ENSG00000280267	ENSG00000280267	protein_coding
HNRNPCL4	1	complement(13163914..13165631)	0.00652511	-0.570835	-1.48538	0.700259	ENSG00000179412	ENSG00000179412	protein_coding
PRAMEF9	1	13171848..13179459	0.0293927	-1.27477	-2.4196	0.368195	ENSG00000204505	ENSG00000204505	protein_coding
PRAMEF13	1	complement(13196188..13201409)	0.0218045	-0.611548	-1.5279	0.514884	ENSG00000279169	ENSG00000279169	protein_coding
PRAMEF18	1	complement(13222695..13226154)	0.0438371	-1.45558	-2.74266	0.30491	ENSG00000279804	ENSG00000279804	protein_coding
PRAMEF5	1	13254198..13263435	0.0502177	-1.45564	-2.74278	0.304899	ENSG00000270601	ENSG00000270601	protein_coding
PRAMEF8	1	complement(13281304..13285137)	0.0583573	-2.45523	-5.48399	0.0785057	ENSG00000182330	ENSG00000182330	protein_coding
PRAMEF33	1	13303539..13308907	0.0947236	-1.7775	-3.42831	0.209029	ENSG00000237700	ENSG00000237700	protein_coding
PRAMEF15	1	13315581..13322598	0.122096	-0.0375324	-1.02636	0.981249	ENSG00000204501	ENSG00000204501	protein_coding
PRAMEF14	1	complement(13341892..13347134)	0.0382641	-0.666825	-1.58758	0.563639	ENSG00000204481	ENSG00000204481	protein_coding
PRAMEF19	1	complement(13368431..13371947)	0.00746258	-0.962407	-1.94856	0.500887	ENSG00000204480	ENSG00000204480	protein_coding
PRAMEF17	1	13389632..13392629	0.032796	-1.75722	-3.38046	0.203796	ENSG00000204479	ENSG00000204479	protein_coding
PRAMEF20	1	13410450..13421328	0.0523877	-1.46581	-2.76218	0.189972	ENSG00000204478	ENSG00000204478	protein_coding
LRRC38	1	complement(13474973..13514003)	0.0528607	-0.687846	-1.61088	0.526977	ENSG00000162494	ENSG00000162494	protein_coding
PDPN	1	13583465..13617957	0.0141319	-1.92701	-3.80267	0.161744	ENSG00000162493	ENSG00000162493	protein_coding
PRDM2	1	13700188..13825079	61.5813	-0.165281	-1.12138	0.363568	ENSG00000116731	ENSG00000116731	protein_coding
KAZN	1	13892792..15118043	0.360838	-0.264266	-1.20103	0.594841	ENSG00000189337	ENSG00000189337	protein_coding
TMEM51	1	15152532..15220478	7.14582	-1.22031	-2.32997	0.187322	ENSG00000171729	ENSG00000171729	protein_coding
FHAD1	1	15236521..15400283	0.192781	0.463761	1.37913	0.635042	ENSG00000142621	ENSG00000142621	protein_coding
EFHD2	1	15409888..15430339	342.952	0.130897	1.09497	0.603049	ENSG00000142634	ENSG00000142634	protein_coding
CTRC	1	15438442..15449242	1.08028	-0.370477	-1.29278	0.528524	ENSG00000162438	ENSG00000162438	protein_coding
CELA2A	1	15456728..15472091	0.0649059	0.422375	1.34013	0.656271	ENSG00000142615	ENSG00000142615	protein_coding
CELA2B	1	15465909..15491395	0.0148889	0.808287	1.75113	0.612197	ENSG00000215704	ENSG00000215704	protein_coding
CASP9	1	complement(15490832..15526534)	21.0448	-0.169392	-1.12458	0.612609	ENSG00000132906	ENSG00000132906	protein_coding
DNAJC16	1	15526813..15592379	7.47574	-0.125366	-1.09078	0.535768	ENSG00000116138	ENSG00000116138	protein_coding
AGMAT	1	complement(15571699..15585051)	6.13685	0.0674348	1.04785	0.851643	ENSG00000116771	ENSG00000116771	protein_coding
DDI2	1	15617458..15669044	33.6104	-0.474235	-1.38918	0.218594	ENSG00000197312	ENSG00000197312	protein_coding
RSC1A1	1	15659713..15662033	6.01499	-0.969795	-1.95856	0.278183	ENSG00000215695	ENSG00000215695	protein_coding
PLEKHM2	1	15684320..15734769	147.274	-0.326841	-1.25426	0.17939	ENSG00000116786	ENSG00000116786	protein_coding
SLC25A34	1	15736258..15741392	10.1612	-0.405859	-1.32488	0.17882	ENSG00000162461	ENSG00000162461	protein_coding
TMEM82	1	15742499..15747982	0.0579786	-2.30329	-4.93583	0.0967626	ENSG00000162460	ENSG00000162460	protein_coding
FBLIM1	1	15756607..15786594	0.059568	-4.09405	-17.0778	0.00839973	ENSG00000162458	ENSG00000162458	protein_coding
UQCRHL	1	complement(15807169..15809348)	1.40482	0.681146	1.60341	0.239558	ENSG00000233954	ENSG00000233954	protein_coding
SPEN	1	15836095..15940456	48.9193	-0.0921749	-1.06598	0.603703	ENSG00000065526	ENSG00000065526	protein_coding
ZBTB17	1	complement(15941869..15976132)	56.6388	-0.11498	-1.08296	0.577781	ENSG00000116809	ENSG00000116809	protein_coding
SRARP	1	16004236..16008807	0.0210657	-2.10412	-4.29935	0.125508	ENSG00000183888	ENSG00000183888	protein_coding
HSPB7	1	complement(16014028..16019594)	0.0219943	-0.316602	-1.24539	0.769611	ENSG00000173641	ENSG00000173641	protein_coding
CLCNKA	1	16018875..16034050	0.0706169	-0.868732	-1.82606	0.386228	ENSG00000186510	ENSG00000186510	protein_coding
CLCNKB	1	16040252..16057311	0.0244149	-1.33165	-2.51691	0.193185	ENSG00000184908	ENSG00000184908	protein_coding
FAM131C	1	complement(16057769..16073651)	0.0541592	-2.51738	-5.72543	0.104569	ENSG00000185519	ENSG00000185519	protein_coding
EPHA2	1	complement(16124337..16156069)	2.00686	-0.22524	-1.16897	0.696036	ENSG00000142627	ENSG00000142627	protein_coding
ARHGEF19	1	complement(16197854..16212652)	5.9188	0.48269	1.39735	0.210793	ENSG00000142632	ENSG00000142632	protein_coding
CPLANE2	1	complement(16231692..16237183)	2.02788	0.440255	1.35684	0.448762	ENSG00000132881	ENSG00000132881	protein_coding
FBXO42	1	complement(16246840..16352480)	15.0427	-0.127897	-1.0927	0.448575	ENSG00000037637	ENSG00000037637	protein_coding
SZRD1	1	16352575..16398145	107.526	-0.0824964	-1.05885	0.601641	ENSG00000055070	ENSG00000055070	protein_coding
SPATA21	1	complement(16387117..16437424)	0.0534781	-3.34142	-10.136	0.0247966	ENSG00000187144	ENSG00000187144	protein_coding
NECAP2	1	16440721..16460078	185.566	-0.0898244	-1.06424	0.560272	ENSG00000157191	ENSG00000157191	protein_coding
NBPF1	1	complement(16562319..16613562)	10.91	0.426069	1.34357	0.258834	ENSG00000219481	ENSG00000219481	protein_coding
CROCC	1	16740273..16972964	33.1869	0.21158	1.15796	0.338515	ENSG00000058453	ENSG00000058453	protein_coding
MFAP2	1	complement(16974502..16980632)	0.617467	-2.09857	-4.28285	0.026541	ENSG00000117122	ENSG00000117122	protein_coding
ATP13A2	1	complement(16985958..17011928)	31.7619	0.206241	1.15368	0.285694	ENSG00000159363	ENSG00000159363	protein_coding
gene:ENSG00000288636	1	complement(17005068..17011757)	0	#N/A	#N/A	#N/A	ENSG00000288636	ENSG00000288636	protein_coding
SDHB	1	complement(17018664..17054151)	53.2663	-0.077803	-1.05541	0.629435	ENSG00000117118	ENSG00000117118	protein_coding
PADI2	1	complement(17066761..17119451)	11.02	-0.429285	-1.34657	0.398104	ENSG00000117115	ENSG00000117115	protein_coding
PADI1	1	17205128..17246007	0.00538244	-0.119074	-1.08604	0.92944	ENSG00000142623	ENSG00000142623	protein_coding
PADI3	1	17249098..17284233	0.0146322	-0.94599	-1.92651	0.4138	ENSG00000142619	ENSG00000142619	protein_coding
PADI4	1	17308195..17364004	47.6056	-0.455275	-1.37104	0.320652	ENSG00000159339	ENSG00000159339	protein_coding
PADI6	1	17372196..17401699	0.177235	-0.554739	-1.4689	0.564027	ENSG00000276747	ENSG00000276747	protein_coding
RCC2	1	complement(17406760..17439677)	160.141	-0.200045	-1.14873	0.20711	ENSG00000179051	ENSG00000179051	protein_coding
ARHGEF10L	1	17539698..17697874	5.98219	-0.0528383	-1.0373	0.920376	ENSG00000074964	ENSG00000074964	protein_coding
ACTL8	1	17755333..17827063	0.0564643	-1.86866	-3.65194	0.184921	ENSG00000117148	ENSG00000117148	protein_coding
IGSF21	1	18107798..18378483	0.0153709	-0.467867	-1.38306	0.680257	ENSG00000117154	ENSG00000117154	protein_coding
gene:ENSG00000280222	1	18109389..18115861	0	#N/A	#N/A	#N/A	ENSG00000280222	ENSG00000280222	TEC
KLHDC7A	1	18480930..18485974	0.0879252	-0.818662	-1.76377	0.428515	ENSG00000179023	ENSG00000179023	protein_coding
PAX7	1	18630846..18748866	0.01289	-2.43481	-5.40694	0.083687	ENSG00000009709	ENSG00000009709	protein_coding
TAS1R2	1	complement(18839599..18859660)	0.107568	-1.58191	-2.99366	0.150434	ENSG00000179002	ENSG00000179002	protein_coding
ALDH4A1	1	complement(18871430..18902724)	6.98742	-0.130723	-1.09484	0.69652	ENSG00000159423	ENSG00000159423	protein_coding
IFFO2	1	complement(18904280..18956676)	26.4415	-0.0327839	-1.02298	0.899778	ENSG00000169991	ENSG00000169991	protein_coding
UBR4	1	complement(19074510..19210266)	68.8442	-0.294715	-1.22664	0.276445	ENSG00000127481	ENSG00000127481	protein_coding
EMC1	1	complement(19215660..19251552)	14.7974	-0.0189363	-1.01321	0.915145	ENSG00000127463	ENSG00000127463	protein_coding
MRTO4	1	19251805..19260128	32.2618	0.0782859	1.05576	0.757759	ENSG00000053372	ENSG00000053372	protein_coding
AKR7L	1	complement(19265982..19274194)	1.08244	-0.0532002	-1.03756	0.929494	ENSG00000211454	ENSG00000211454	protein_coding
AKR7A3	1	complement(19282573..19288770)	1.93644	-0.0723377	-1.05142	0.906333	ENSG00000162482	ENSG00000162482	protein_coding
AKR7A2	1	complement(19301991..19312144)	16.5012	0.11547	1.08333	0.708819	ENSG00000053371	ENSG00000053371	protein_coding
SLC66A1	1	19312326..19329300	9.38792	0.222626	1.16686	0.479829	ENSG00000040487	ENSG00000040487	protein_coding
CAPZB	1	complement(19338775..19485539)	36.4832	-0.0320145	-1.02244	0.835816	ENSG00000077549	ENSG00000077549	protein_coding
MICOS10	1	19484403..19629821	11.9917	0.39829	1.31795	0.0887763	ENSG00000173436	ENSG00000173436	protein_coding
NBL1	1	19596979..19658456	7.96354	-0.143314	-1.10444	0.797731	ENSG00000158747	ENSG00000158747	protein_coding
MICOS10-NBL1	1	19597067..19656927	4.75036	-0.561942	-1.47625	0.295474	ENSG00000270136	ENSG00000270136	protein_coding
HTR6	1	19664875..19680966	0.101336	-1.41013	-2.65761	0.16781	ENSG00000158748	ENSG00000158748	protein_coding
TMCO4	1	complement(19682240..19799945)	10.5418	0.110906	1.07991	0.709776	ENSG00000162542	ENSG00000162542	protein_coding
RNF186	1	complement(19814029..19815283)	0.0824735	-1.43885	-2.71106	0.315128	ENSG00000178828	ENSG00000178828	protein_coding
OTUD3	1	19882395..19912945	14.5701	0.144666	1.10547	0.402659	ENSG00000169914	ENSG00000169914	protein_coding
PLA2G2E	1	complement(19920009..19923617)	0.0659263	-0.434054	-1.35102	0.661593	ENSG00000188784	ENSG00000188784	protein_coding
PLA2G2A	1	complement(19975431..19980416)	0.0163309	-0.467645	-1.38285	0.680403	ENSG00000188257	ENSG00000188257	protein_coding
PLA2G5	1	20028179..20091911	0.025856	0.422285	1.34005	0.652617	ENSG00000127472	ENSG00000127472	protein_coding
PLA2G2D	1	complement(20111939..20119566)	0.363886	-1.05929	-2.0839	0.316224	ENSG00000117215	ENSG00000117215	protein_coding
PLA2G2F	1	20139323..20150381	0.00380391	-0.570829	-1.48538	0.700262	ENSG00000158786	ENSG00000158786	protein_coding
PLA2G2C	1	complement(20161253..20186518)	0.042084	-0.632124	-1.54984	0.561877	ENSG00000187980	ENSG00000187980	protein_coding
UBXN10	1	20186096..20196050	0.561087	0.422619	1.34036	0.535395	ENSG00000162543	ENSG00000162543	protein_coding
VWA5B1	1	20290875..20359518	0.0101796	-0.403757	-1.32295	0.692256	ENSG00000158816	ENSG00000158816	protein_coding
CAMK2N1	1	complement(20482391..20486210)	0.768922	0.527711	1.44164	0.540117	ENSG00000162545	ENSG00000162545	protein_coding
MUL1	1	complement(20499448..20508151)	35.0089	-0.0317735	-1.02227	0.866432	ENSG00000090432	ENSG00000090432	protein_coding
FAM43B	1	20552573..20555020	0.053763	-1.75287	-3.37028	0.213671	ENSG00000183114	ENSG00000183114	protein_coding
CDA	1	20589086..20618903	43.7822	-0.325043	-1.2527	0.416866	ENSG00000158825	ENSG00000158825	protein_coding
PINK1	1	20633458..20651511	39.128	-0.184533	-1.13645	0.427414	ENSG00000158828	ENSG00000158828	protein_coding
DDOST	1	complement(20651767..20661544)	153.777	0.117091	1.08455	0.459631	ENSG00000244038	ENSG00000244038	protein_coding
KIF17	1	complement(20664014..20718017)	0.097555	0.289562	1.22227	0.774292	ENSG00000117245	ENSG00000117245	protein_coding
SH2D5	1	complement(20719731..20732837)	0.105727	0.751366	1.68339	0.45858	ENSG00000189410	ENSG00000189410	protein_coding
HP1BP3	1	complement(20740266..20787323)	71.3005	0.125593	1.09096	0.466804	ENSG00000127483	ENSG00000127483	protein_coding
EIF4G3	1	complement(20806292..21177285)	19.6495	0.0771837	1.05496	0.675683	ENSG00000075151	ENSG00000075151	protein_coding
ECE1	1	complement(21217247..21345572)	96.6178	-0.268457	-1.20452	0.306819	ENSG00000117298	ENSG00000117298	protein_coding
NBPF3	1	21440128..21485005	4.19993	-0.460512	-1.37603	0.389036	ENSG00000142794	ENSG00000142794	protein_coding
ALPL	1	21509397..21578410	5.84176	-0.879936	-1.84029	0.0711383	ENSG00000162551	ENSG00000162551	protein_coding
gene:ENSG00000289715	1	21547404..21554002	0	#N/A	#N/A	#N/A	ENSG00000289715	ENSG00000289715	protein_coding
RAP1GAP	1	complement(21596221..21669357)	2.00727	-0.394804	-1.31476	0.604127	ENSG00000076864	ENSG00000076864	protein_coding
USP48	1	complement(21678298..21783606)	31.183	0.133626	1.09705	0.37861	ENSG00000090686	ENSG00000090686	protein_coding
LDLRAD2	1	21812265..21825225	2.08927	0.34457	1.26977	0.485707	ENSG00000187942	ENSG00000187942	protein_coding
HSPG2	1	complement(21822244..21937310)	2.42462	0.624936	1.54214	0.113409	ENSG00000142798	ENSG00000142798	protein_coding
CELA3B	1	21977022..21998642	0.029615	-1.52367	-2.87522	0.267294	ENSG00000219073	ENSG00000219073	protein_coding
CELA3A	1	22001657..22012542	0.0238644	-0.962476	-1.94865	0.500854	ENSG00000142789	ENSG00000142789	protein_coding
gene:ENSG00000289694	1	22025142..22092943	100.115	-0.184929	-1.13676	0.613539	ENSG00000289694	ENSG00000289694	protein_coding
CDC42	1	22052627..22101360	28.2792	-0.31583	-1.24473	0.0999012	ENSG00000070831	ENSG00000070831	protein_coding
WNT4	1	complement(22117313..22143969)	0.402639	-0.280962	-1.215	0.650305	ENSG00000162552	ENSG00000162552	protein_coding
gene:ENSG00000279625	1	complement(22364630..22366482)	0	#N/A	#N/A	#N/A	ENSG00000279625	ENSG00000279625	TEC
ZBTB40	1	22428838..22531157	42.2209	0.280744	1.21482	0.253443	ENSG00000184677	ENSG00000184677	protein_coding
EPHA8	1	22563489..22603595	0.0814212	-2.09464	-4.27119	0.0503481	ENSG00000070886	ENSG00000070886	protein_coding
C1QA	1	22635077..22639678	3.1346	1.22296	2.33426	0.20292	ENSG00000173372	ENSG00000173372	protein_coding
gene:ENSG00000289692	1	22636506..22644067	0.928131	2.11786	4.34051	0.093974	ENSG00000289692	ENSG00000289692	protein_coding
C1QC	1	22643014..22648110	0.658842	1.13324	2.19351	0.265484	ENSG00000159189	ENSG00000159189	protein_coding
C1QB	1	22652762..22661637	1.73324	1.43757	2.70865	0.139184	ENSG00000173369	ENSG00000173369	protein_coding
EPHB2	1	22710839..22921500	0.263767	0.642933	1.5615	0.449656	ENSG00000133216	ENSG00000133216	protein_coding
LACTBL1	1	complement(22953043..22972866)	0	-0.0315732	-1.02213	0.984049	ENSG00000215906	ENSG00000215906	protein_coding
TEX46	1	complement(23010834..23019100)	0.0260716	-0.160073	-1.11734	0.891763	ENSG00000227868	ENSG00000227868	protein_coding
KDM1A	1	23019443..23083689	29.4608	-0.0539968	-1.03814	0.688148	ENSG00000004487	ENSG00000004487	protein_coding
LUZP1	1	complement(23084030..23178152)	15.935	-0.35034	-1.27486	0.184377	ENSG00000169641	ENSG00000169641	protein_coding
gene:ENSG00000293565	1	complement(23094326..23094376)	0	#N/A	#N/A	#N/A	ENSG00000293565	ENSG00000293565	protein_coding
HTR1D	1	complement(23191895..23217502)	0.0126654	-1.73909	-3.33824	0.201118	ENSG00000179546	ENSG00000179546	protein_coding
HNRNPR	1	complement(23303771..23344336)	51.3065	-0.19245	-1.1427	0.217999	ENSG00000125944	ENSG00000125944	protein_coding
ZNF436	1	complement(23359448..23369836)	6.52805	-0.300181	-1.2313	0.238631	ENSG00000125945	ENSG00000125945	protein_coding
TCEA3	1	complement(23380909..23424748)	7.46795	0.41328	1.33171	0.313142	ENSG00000204219	ENSG00000204219	protein_coding
ASAP3	1	complement(23428563..23484637)	0.530569	-0.389644	-1.31007	0.538573	ENSG00000088280	ENSG00000088280	protein_coding
E2F2	1	complement(23506438..23531233)	10.4963	0.346065	1.27109	0.473625	ENSG00000007968	ENSG00000007968	protein_coding
ID3	1	complement(23557926..23559501)	59.8709	-0.624928	-1.54213	0.184912	ENSG00000117318	ENSG00000117318	protein_coding
RPL11	1	23691742..23696835	2610.83	-0.164639	-1.12089	0.302342	ENSG00000142676	ENSG00000142676	protein_coding
ELOA	1	23743448..23762059	33.2053	-0.0383483	-1.02694	0.770362	ENSG00000011007	ENSG00000011007	protein_coding
PITHD1	1	23778418..23788232	62.25	-0.0282725	-1.01979	0.865581	ENSG00000057757	ENSG00000057757	protein_coding
LYPLA2	1	23791110..23795539	83.8455	-0.0691323	-1.04909	0.716225	ENSG00000011009	ENSG00000011009	protein_coding
GALE	1	complement(23795599..23800781)	11.7318	0.558603	1.47284	0.0674918	ENSG00000117308	ENSG00000117308	protein_coding
HMGCL	1	complement(23801885..23838620)	22.0618	0.0689545	1.04896	0.807945	ENSG00000117305	ENSG00000117305	protein_coding
FUCA1	1	complement(23845077..23868290)	14.8073	-0.154495	-1.11303	0.516912	ENSG00000179163	ENSG00000179163	protein_coding
CNR2	1	complement(23870515..23913362)	7.32863	-0.0391814	-1.02753	0.911941	ENSG00000188822	ENSG00000188822	protein_coding
PNRC2	1	23956839..23963462	131.164	-0.165639	-1.12166	0.34504	ENSG00000189266	ENSG00000189266	protein_coding
SRSF10	1	complement(23964347..23980927)	54.6967	-0.195135	-1.14483	0.300736	ENSG00000188529	ENSG00000188529	protein_coding
MYOM3	1	complement(24056035..24112135)	0.0160406	-0.443841	-1.36022	0.657533	ENSG00000142661	ENSG00000142661	protein_coding
IL22RA1	1	complement(24119771..24143140)	0.0424528	-2.01969	-4.05495	0.0969883	ENSG00000142677	ENSG00000142677	protein_coding
IFNLR1	1	complement(24154168..24187959)	4.59137	-0.174119	-1.12828	0.587694	ENSG00000185436	ENSG00000185436	protein_coding
GRHL3	1	24199558..24364482	0.0483632	-0.404689	-1.3238	0.654393	ENSG00000158055	ENSG00000158055	protein_coding
STPG1	1	complement(24356999..24416934)	1.45967	0.123954	1.08972	0.771504	ENSG00000001460	ENSG00000001460	protein_coding
NIPAL3	1	24415802..24475252	13.9708	0.302585	1.23335	0.231611	ENSG00000001461	ENSG00000001461	protein_coding
RCAN3	1	24502351..24541040	78.3076	0.110444	1.07956	0.613643	ENSG00000117602	ENSG00000117602	protein_coding
NCMAP	1	24556087..24609328	0.0747918	-0.381101	-1.30234	0.702516	ENSG00000184454	ENSG00000184454	protein_coding
SRRM1	1	24631716..24673281	97.6154	-0.192736	-1.14293	0.171286	ENSG00000133226	ENSG00000133226	protein_coding
CLIC4	1	24745382..24844321	14.4933	-0.420373	-1.33827	0.141393	ENSG00000169504	ENSG00000169504	protein_coding
RUNX3	1	complement(24899511..24965121)	292.762	0.0786751	1.05605	0.709389	ENSG00000020633	ENSG00000020633	protein_coding
SYF2	1	complement(25222276..25232502)	120.303	-0.3649	-1.28779	0.041537	ENSG00000117614	ENSG00000117614	protein_coding
RSRP1	1	complement(25242249..25338213)	121.747	-0.0512175	-1.03614	0.774777	ENSG00000117616	ENSG00000117616	protein_coding
RHD	1	25272393..25330445	4.67496	-0.0645857	-1.04578	0.889141	ENSG00000187010	ENSG00000187010	protein_coding
TMEM50A	1	25338317..25362361	124.847	-0.153409	-1.11219	0.315896	ENSG00000183726	ENSG00000183726	protein_coding
RHCE	1	complement(25362249..25430192)	3.81483	0.00388788	1.0027	0.995992	ENSG00000188672	ENSG00000188672	protein_coding
MACO1	1	25430858..25500209	60.4834	-0.406206	-1.3252	0.177446	ENSG00000204178	ENSG00000204178	protein_coding
LDLRAP1	1	25543604..25591200	95.9709	-0.00349128	-1.00242	0.987841	ENSG00000157978	ENSG00000157978	protein_coding
MAN1C1	1	25616791..25784450	37.682	0.182169	1.13459	0.526194	ENSG00000117643	ENSG00000117643	protein_coding
SELENON	1	25800193..25818221	40.2102	-0.111726	-1.08052	0.517905	ENSG00000162430	ENSG00000162430	protein_coding
gene:ENSG00000255054	1	25811470..25823744	0.227762	-1.13253	-2.19243	0.250617	ENSG00000255054	ENSG00000255054	protein_coding
MTFR1L	1	25818640..25832942	22.4473	0.0680766	1.04832	0.68825	ENSG00000117640	ENSG00000117640	protein_coding
AUNIP	1	complement(25831913..25859458)	0.877056	-0.0373176	-1.0262	0.955281	ENSG00000127423	ENSG00000127423	protein_coding
PAQR7	1	complement(25861484..25875708)	6.08786	-0.104469	-1.0751	0.750384	ENSG00000182749	ENSG00000182749	protein_coding
STMN1	1	complement(25884181..25906991)	45.1029	-0.15095	-1.1103	0.496087	ENSG00000117632	ENSG00000117632	protein_coding
PAFAH2	1	complement(25959767..25998117)	27.2433	0.282165	1.21602	0.358783	ENSG00000158006	ENSG00000158006	protein_coding
EXTL1	1	26019884..26036464	0.0417539	-1.88087	-3.68297	0.1129	ENSG00000158008	ENSG00000158008	protein_coding
SLC30A2	1	complement(26037252..26046118)	0.0419729	-1.35617	-2.56005	0.200034	ENSG00000158014	ENSG00000158014	protein_coding
TRIM63	1	complement(26051301..26068436)	0.0478145	-1.08843	-2.12642	0.271261	ENSG00000158022	ENSG00000158022	protein_coding
PDIK1L	1	26111165..26125555	5.68456	0.130977	1.09503	0.676918	ENSG00000175087	ENSG00000175087	protein_coding
FAM110D	1	26159079..26163962	0.0984571	-4.0166	-16.1852	0.00796988	ENSG00000197245	ENSG00000197245	protein_coding
C1orf232	1	complement(26164101..26168963)	0	-0.0315666	-1.02212	0.984049	ENSG00000282872	ENSG00000282872	protein_coding
ZNF593OS	1	complement(26169516..26171832)	0.976193	0.500024	1.41424	0.489076	ENSG00000236782	ENSG00000236782	protein_coding
ZNF593	1	26169908..26170873	37.9906	-0.185028	-1.13684	0.582754	ENSG00000142684	ENSG00000142684	protein_coding
CNKSR1	1	26177484..26189884	2.77973	-0.037973	-1.02667	0.928766	ENSG00000142675	ENSG00000142675	protein_coding
CATSPER4	1	26190561..26202968	0.0593002	-2.38274	-5.21526	0.0512855	ENSG00000188782	ENSG00000188782	protein_coding
CEP85	1	26234200..26278808	17.2442	-0.197852	-1.14699	0.265386	ENSG00000130695	ENSG00000130695	protein_coding
SH3BGRL3	1	26280086..26281522	1236.72	-0.235826	-1.17758	0.359263	ENSG00000142669	ENSG00000142669	protein_coding
UBXN11	1	complement(26281328..26318363)	75.6738	0.0139039	1.00968	0.958761	ENSG00000158062	ENSG00000158062	protein_coding
CD52	1	26317958..26320523	1570.85	0.143843	1.10484	0.69322	ENSG00000169442	ENSG00000169442	protein_coding
CRYBG2	1	complement(26321698..26360080)	0.353771	0.225318	1.16904	0.762341	ENSG00000176092	ENSG00000176092	protein_coding
ZNF683	1	complement(26361634..26374522)	6.07937	0.991424	1.98815	0.0797519	ENSG00000176083	ENSG00000176083	protein_coding
LIN28A	1	26410817..26429728	0.0226268	-0.362021	-1.28522	0.74981	ENSG00000131914	ENSG00000131914	protein_coding
DHDDS	1	26432282..26471306	9.89293	-0.0789941	-1.05628	0.700685	ENSG00000117682	ENSG00000117682	protein_coding
HMGN2	1	26472440..26478209	183.625	0.0612476	1.04337	0.688197	ENSG00000198830	ENSG00000198830	protein_coding
RPS6KA1	1	26529761..26575030	74.0845	0.154674	1.11317	0.518612	ENSG00000117676	ENSG00000117676	protein_coding
ARID1A	1	26693236..26782104	64.5092	-0.0801355	-1.05712	0.650556	ENSG00000117713	ENSG00000117713	protein_coding
PIGV	1	26787054..26800659	5.34787	0.135175	1.09823	0.583465	ENSG00000060642	ENSG00000060642	protein_coding
ZDHHC18	1	26826688..26857604	43.5588	-0.0515622	-1.03639	0.721594	ENSG00000204160	ENSG00000204160	protein_coding
SFN	1	26863149..26864456	2.42846	-0.430659	-1.34785	0.44627	ENSG00000175793	ENSG00000175793	protein_coding
GPN2	1	complement(26876132..26890283)	20.0796	-0.0895332	-1.06403	0.570633	ENSG00000142751	ENSG00000142751	protein_coding
GPATCH3	1	complement(26890488..26900467)	35.9946	-0.1782	-1.13147	0.369931	ENSG00000198746	ENSG00000198746	protein_coding
NUDC	1	26900238..26946871	64.9122	-0.20501	-1.15269	0.29638	ENSG00000090273	ENSG00000090273	protein_coding
NR0B2	1	complement(26911489..26913975)	0.148127	-3.32477	-10.0197	0.0208801	ENSG00000131910	ENSG00000131910	protein_coding
KDF1	1	complement(26949562..26960468)	0.895963	-0.120325	-1.08698	0.863615	ENSG00000175707	ENSG00000175707	protein_coding
TRNP1	1	26993692..27001912	2.29777	-0.684694	-1.60736	0.371695	ENSG00000253368	ENSG00000253368	protein_coding
TENT5B	1	complement(27005020..27012850)	0.192169	-1.02027	-2.0283	0.343182	ENSG00000158246	ENSG00000158246	protein_coding
SLC9A1	1	complement(27098809..27166981)	23.8226	-0.129607	-1.094	0.545822	ENSG00000090020	ENSG00000090020	protein_coding
WDTC1	1	27234632..27308636	50.8824	0.118223	1.0854	0.635258	ENSG00000142784	ENSG00000142784	protein_coding
TMEM222	1	27322145..27336400	33.0587	-0.0590792	-1.0418	0.780429	ENSG00000186501	ENSG00000186501	protein_coding
SYTL1	1	27342020..27353937	185.698	0.343614	1.26893	0.25934	ENSG00000142765	ENSG00000142765	protein_coding
MAP3K6	1	complement(27355184..27366961)	4.35484	0.415897	1.33413	0.380531	ENSG00000142733	ENSG00000142733	protein_coding
FCN3	1	complement(27369110..27374824)	0.155124	-3.82734	-14.1953	0.00922766	ENSG00000142748	ENSG00000142748	protein_coding
CD164L2	1	complement(27379176..27383333)	0.0846438	-3.02543	-8.14227	0.0320985	ENSG00000174950	ENSG00000174950	protein_coding
GPR3	1	27392622..27395814	2.18482	-0.410701	-1.32933	0.372621	ENSG00000181773	ENSG00000181773	protein_coding
WASF2	1	complement(27404230..27490167)	109.942	-0.0237288	-1.01658	0.894452	ENSG00000158195	ENSG00000158195	protein_coding
AHDC1	1	complement(27534035..27604431)	16.905	-0.0208375	-1.01455	0.924317	ENSG00000126705	ENSG00000126705	protein_coding
FGR	1	complement(27612064..27635185)	268.708	-0.0122349	-1.00852	0.96789	ENSG00000000938	ENSG00000000938	protein_coding
IFI6	1	complement(27666064..27672212)	85.503	0.155738	1.11399	0.61207	ENSG00000126709	ENSG00000126709	protein_coding
FAM76A	1	27725961..27763116	9.35507	0.0230369	1.0161	0.913122	ENSG00000009780	ENSG00000009780	protein_coding
STX12	1	27773219..27824443	35.9761	-0.254971	-1.19331	0.188271	ENSG00000117758	ENSG00000117758	protein_coding
PPP1R8	1	27830782..27851676	45.0438	-0.0972643	-1.06974	0.542326	ENSG00000117751	ENSG00000117751	protein_coding
THEMIS2	1	27872543..27886685	233.189	0.0599294	1.04241	0.851986	ENSG00000130775	ENSG00000130775	protein_coding
RPA2	1	complement(27891524..27914746)	55.6623	0.159086	1.11658	0.362345	ENSG00000117748	ENSG00000117748	protein_coding
SMPDL3B	1	27935000..27959157	0.597014	-0.251135	-1.19014	0.731712	ENSG00000130768	ENSG00000130768	protein_coding
XKR8	1	27959588..27968093	15.3155	0.0495677	1.03495	0.849272	ENSG00000158156	ENSG00000158156	protein_coding
EYA3	1	complement(27970344..28088637)	11.552	0.0374152	1.02627	0.841735	ENSG00000158161	ENSG00000158161	protein_coding
PTAFR	1	complement(28147166..28193936)	33.5709	0.474289	1.38923	0.341801	ENSG00000169403	ENSG00000169403	protein_coding
DNAJC8	1	complement(28199456..28233029)	112.542	-0.219945	-1.16469	0.150351	ENSG00000126698	ENSG00000126698	protein_coding
ATP5IF1	1	28236109..28246906	65.2693	0.0818302	1.05836	0.659106	ENSG00000130770	ENSG00000130770	protein_coding
SESN2	1	28259518..28282491	25.7272	-0.329834	-1.25687	0.324198	ENSG00000130766	ENSG00000130766	protein_coding
MED18	1	28329002..28335965	12.468	-0.0419897	-1.02953	0.8695	ENSG00000130772	ENSG00000130772	protein_coding
PHACTR4	1	28369582..28500364	21.1038	-0.0408616	-1.02873	0.852915	ENSG00000204138	ENSG00000204138	protein_coding
RCC1	1	28505943..28539300	21.4259	-0.0226968	-1.01586	0.908782	ENSG00000180198	ENSG00000180198	protein_coding
gene:ENSG00000279443	1	28544460..28546542	0	#N/A	#N/A	#N/A	ENSG00000279443	ENSG00000279443	TEC
TRNAU1AP	1	28553085..28578545	19.0391	-0.0781342	-1.05565	0.732152	ENSG00000180098	ENSG00000180098	protein_coding
TAF12	1	complement(28587829..28648291)	5.79579	0.156054	1.11424	0.519648	ENSG00000120656	ENSG00000120656	protein_coding
RAB42	1	28592200..28595449	0.119261	-0.210499	-1.15709	0.829191	ENSG00000188060	ENSG00000188060	protein_coding
GMEB1	1	28668778..28719353	12.0685	-0.0853537	-1.06095	0.640275	ENSG00000162419	ENSG00000162419	protein_coding
YTHDF2	1	28736621..28769775	86.1475	-0.233211	-1.17545	0.121318	ENSG00000198492	ENSG00000198492	protein_coding
OPRD1	1	28812170..28871267	0.135075	-0.0366389	-1.02572	0.963435	ENSG00000116329	ENSG00000116329	protein_coding
EPB41	1	28887091..29120046	103.131	0.0097771	1.0068	0.956577	ENSG00000159023	ENSG00000159023	protein_coding
TMEM200B	1	complement(29119429..29123903)	0.119157	-0.168302	-1.12373	0.869112	ENSG00000253304	ENSG00000253304	protein_coding
SRSF4	1	complement(29147743..29181900)	152.735	-0.0619738	-1.04389	0.736855	ENSG00000116350	ENSG00000116350	protein_coding
MECR	1	complement(29192657..29230942)	7.82046	0.411255	1.32984	0.234374	ENSG00000116353	ENSG00000116353	protein_coding
PTPRU	1	29236516..29326813	0.161206	-0.724826	-1.6527	0.458631	ENSG00000060656	ENSG00000060656	protein_coding
gene:ENSG00000289710	1	complement(30576655..30576825)	0	#N/A	#N/A	#N/A	ENSG00000289710	ENSG00000289710	protein_coding
MATN1	1	complement(30711277..30723585)	2.84536	-0.365003	-1.28788	0.391299	ENSG00000162510	ENSG00000162510	protein_coding
LAPTM5	1	complement(30732469..30757774)	1974.41	-0.279553	-1.21382	0.163904	ENSG00000162511	ENSG00000162511	protein_coding
SDC3	1	complement(30869466..30908758)	2.20956	-0.255808	-1.194	0.588147	ENSG00000162512	ENSG00000162512	protein_coding
PUM1	1	complement(30931506..31065991)	59.2005	-0.30244	-1.23323	0.103192	ENSG00000134644	ENSG00000134644	protein_coding
NKAIN1	1	complement(31179745..31239887)	0.0164031	-1.80533	-3.4951	0.224135	ENSG00000084628	ENSG00000084628	protein_coding
SNRNP40	1	complement(31259568..31296788)	45.5741	-0.166168	-1.12207	0.502971	ENSG00000060688	ENSG00000060688	protein_coding
ZCCHC17	1	31296982..31364953	29.9779	-0.139643	-1.10163	0.528329	ENSG00000121766	ENSG00000121766	protein_coding
FABP3	1	complement(31365253..31376850)	0.650731	-0.929891	-1.90513	0.317015	ENSG00000121769	ENSG00000121769	protein_coding
SERINC2	1	31409565..31434680	4.70589	-0.0259342	-1.01814	0.96665	ENSG00000168528	ENSG00000168528	protein_coding
TINAGL1	1	31576485..31587686	10.8553	0.6272	1.54456	0.547432	ENSG00000142910	ENSG00000142910	protein_coding
HCRTR1	1	31617686..31632518	0.442709	-0.458665	-1.37427	0.598928	ENSG00000121764	ENSG00000121764	protein_coding
PEF1	1	complement(31629866..31644896)	95.7624	-0.10833	-1.07798	0.493552	ENSG00000162517	ENSG00000162517	protein_coding
COL16A1	1	complement(31652263..31704319)	0.117294	0.302325	1.23313	0.739671	ENSG00000084636	ENSG00000084636	protein_coding
ADGRB2	1	complement(31727117..31764893)	0.662526	0.269694	1.20555	0.650708	ENSG00000121753	ENSG00000121753	protein_coding
SPOCD1	1	complement(31790422..31816022)	0.77388	-0.395709	-1.31559	0.619844	ENSG00000134668	ENSG00000134668	protein_coding
PTP4A2	1	complement(31906421..31944856)	151.181	-0.155951	-1.11416	0.35038	ENSG00000184007	ENSG00000184007	protein_coding
gene:ENSG00000288678	1	complement(31919563..31938010)	0	#N/A	#N/A	#N/A	ENSG00000288678	ENSG00000288678	protein_coding
KHDRBS1	1	32013868..32060850	127.382	-0.0742636	-1.05282	0.576743	ENSG00000121774	ENSG00000121774	protein_coding
TMEM39B	1	32072031..32102866	20.5017	0.0105658	1.00735	0.960791	ENSG00000121775	ENSG00000121775	protein_coding
KPNA6	1	32108056..32176563	36.6089	-0.105454	-1.07583	0.512266	ENSG00000025800	ENSG00000025800	protein_coding
TXLNA	1	32179675..32198285	42.1668	0.00475658	1.0033	0.975632	ENSG00000084652	ENSG00000084652	protein_coding
CCDC28B	1	32200595..32205453	24.283	-0.129339	-1.09379	0.605107	ENSG00000160050	ENSG00000160050	protein_coding
IQCC	1	32205671..32208682	4.49276	0.0124373	1.00866	0.969952	ENSG00000160051	ENSG00000160051	protein_coding
DCDC2B	1	32209089..32216192	0.818902	-0.207936	-1.15503	0.786281	ENSG00000222046	ENSG00000222046	protein_coding
TMEM234	1	complement(32214472..32222359)	7.53473	0.193854	1.14382	0.47773	ENSG00000160055	ENSG00000160055	protein_coding
EIF3I	1	32221077..32245397	47.4288	-0.0417641	-1.02937	0.764261	ENSG00000084623	ENSG00000084623	protein_coding
FAM167B	1	32247222..32248856	1.04451	-1.30778	-2.4756	0.127659	ENSG00000183615	ENSG00000183615	protein_coding
LCK	1	32251244..32286165	230.166	0.174486	1.12856	0.423086	ENSG00000182866	ENSG00000182866	protein_coding
HDAC1	1	32292083..32333635	148.556	0.0102791	1.00715	0.948366	ENSG00000116478	ENSG00000116478	protein_coding
MARCKSL1	1	complement(32333839..32336233)	254.341	-0.375814	-1.29757	0.146863	ENSG00000175130	ENSG00000175130	protein_coding
TSSK3	1	32351521..32364312	29.1917	-0.400691	-1.32014	0.155034	ENSG00000162526	ENSG00000162526	protein_coding
FAM229A	1	complement(32361270..32364278)	29.4155	-0.0464046	-1.03269	0.912378	ENSG00000225828	ENSG00000225828	protein_coding
BSDC1	1	complement(32364633..32394731)	72.7036	-0.246715	-1.1865	0.190847	ENSG00000160058	ENSG00000160058	protein_coding
gene:ENSG00000254553	1	32465057..32600792	0.0622017	-2.81361	-7.03044	0.0296608	ENSG00000254553	ENSG00000254553	protein_coding
ZBTB8B	1	32465072..32496686	0.0093904	1.10406	2.14958	0.230801	ENSG00000273274	ENSG00000273274	protein_coding
ZBTB8A	1	32539427..32605941	0.364527	0.377478	1.29907	0.538282	ENSG00000160062	ENSG00000160062	protein_coding
ZBTB8OS	1	complement(32600172..32650903)	13.7301	0.011745	1.00817	0.951309	ENSG00000176261	ENSG00000176261	protein_coding
RBBP4	1	32651142..32686211	45.5488	-0.0369542	-1.02595	0.822365	ENSG00000162521	ENSG00000162521	protein_coding
SYNC	1	complement(32679906..32703596)	0.0944478	-2.89699	-7.44872	0.01502	ENSG00000162520	ENSG00000162520	protein_coding
NHSL3	1	32741830..32774970	7.06039	-0.338546	-1.26448	0.281362	ENSG00000162522	ENSG00000162522	protein_coding
YARS1	1	complement(32775237..32818031)	72.5791	-0.343268	-1.26863	0.216499	ENSG00000134684	ENSG00000134684	protein_coding
S100PBP	1	32816767..32858875	22.0308	-0.0403133	-1.02834	0.827453	ENSG00000116497	ENSG00000116497	protein_coding
FNDC5	1	complement(32862268..32872482)	0.748787	0.204796	1.15252	0.750145	ENSG00000160097	ENSG00000160097	protein_coding
HPCA	1	32885994..32898441	0.114639	-1.2611	-2.39678	0.237755	ENSG00000121905	ENSG00000121905	protein_coding
TMEM54	1	complement(32894594..32901438)	0.406544	-1.63726	-3.11075	0.145979	ENSG00000121900	ENSG00000121900	protein_coding
RNF19B	1	complement(32936445..32964809)	58.5707	-0.356772	-1.28056	0.228216	ENSG00000116514	ENSG00000116514	protein_coding
gene:ENSG00000278966	1	32973553..32974463	0	#N/A	#N/A	#N/A	ENSG00000278966	ENSG00000278966	TEC
AK2	1	complement(33007986..33080996)	14.5727	0.252838	1.19155	0.271115	ENSG00000004455	ENSG00000004455	protein_coding
AZIN2	1	33081104..33123492	1.30759	0.882565	1.84365	0.0752921	ENSG00000142920	ENSG00000142920	protein_coding
gene:ENSG00000278997	1	complement(33141871..33143230)	0	#N/A	#N/A	#N/A	ENSG00000278997	ENSG00000278997	TEC
TRIM62	1	complement(33145399..33182059)	22.1513	-0.0672303	-1.0477	0.770527	ENSG00000116525	ENSG00000116525	protein_coding
gene:ENSG00000279179	1	33162851..33166298	0	#N/A	#N/A	#N/A	ENSG00000279179	ENSG00000279179	TEC
ZNF362	1	33256492..33300719	43.4364	-0.124409	-1.09006	0.641677	ENSG00000160094	ENSG00000160094	protein_coding
A3GALT2	1	complement(33306766..33321098)	0.530096	-0.570104	-1.48463	0.589471	ENSG00000184389	ENSG00000184389	protein_coding
PHC2	1	complement(33323623..33431095)	59.8996	-0.112274	-1.08093	0.697504	ENSG00000134686	ENSG00000134686	protein_coding
ZSCAN20	1	33472645..33501643	0.395249	-0.332435	-1.25914	0.523191	ENSG00000121903	ENSG00000121903	protein_coding
CSMD2	1	complement(33513998..34165842)	0.0134692	-2.40521	-5.29713	0.0878223	ENSG00000121904	ENSG00000121904	protein_coding
HMGB4	1	33860475..33864791	0.0159948	1.42016	2.67615	0.163722	ENSG00000176256	ENSG00000176256	protein_coding
C1orf94	1	34166883..34219131	0.00619972	-0.962471	-1.94865	0.500857	ENSG00000142698	ENSG00000142698	protein_coding
SMIM12	1	complement(34712737..34859755)	12.8271	-0.253884	-1.19241	0.0947484	ENSG00000163866	ENSG00000163866	protein_coding
GJB5	1	34755047..34758512	0.121312	-1.04445	-2.06259	0.307687	ENSG00000189280	ENSG00000189280	protein_coding
GJB4	1	34759740..34762327	0.560079	2.72791	6.62494	0.00436233	ENSG00000189433	ENSG00000189433	protein_coding
GJB3	1	34781214..34786369	0.045945	-0.691339	-1.61478	0.452426	ENSG00000188910	ENSG00000188910	protein_coding
GJA4	1	34792999..34795747	0.932512	-1.73885	-3.3377	0.0774578	ENSG00000187513	ENSG00000187513	protein_coding
DLGAP3	1	complement(34865436..34929650)	2.01308	0.561019	1.47531	0.247531	ENSG00000116544	ENSG00000116544	protein_coding
gene:ENSG00000284773	1	complement(34974356..34985313)	6.69117	0.389826	1.31024	0.310214	ENSG00000284773	ENSG00000284773	protein_coding
TMEM35B	1	complement(34981380..34985347)	14.2523	0.738394	1.66832	0.0997518	ENSG00000243749	ENSG00000243749	protein_coding
gene:ENSG00000271741	1	complement(34981533..35031741)	10.8884	-0.0145694	-1.01015	0.96658	ENSG00000271741	ENSG00000271741	protein_coding
ZMYM6	1	complement(34986165..35031945)	13.2769	-0.0276002	-1.01932	0.890447	ENSG00000163867	ENSG00000163867	protein_coding
ZMYM1	1	35032172..35118818	2.57595	-0.199699	-1.14846	0.518544	ENSG00000197056	ENSG00000197056	protein_coding
SFPQ	1	complement(35176378..35193446)	388.353	-0.183693	-1.13579	0.414051	ENSG00000116560	ENSG00000116560	protein_coding
ZMYM4	1	35268709..35422058	16.7328	0.0156548	1.01091	0.941216	ENSG00000146463	ENSG00000146463	protein_coding
KIAA0319L	1	complement(35393883..35557950)	24.3828	0.159961	1.11726	0.421052	ENSG00000142687	ENSG00000142687	protein_coding
NCDN	1	35557473..35567274	15.1225	0.432299	1.34938	0.175589	ENSG00000020129	ENSG00000020129	protein_coding
TFAP2E	1	35573314..35595328	3.87912	0.334606	1.26103	0.402178	ENSG00000116819	ENSG00000116819	protein_coding
PSMB2	1	complement(35599541..35641526)	38.6234	0.0276891	1.01938	0.846344	ENSG00000126067	ENSG00000126067	protein_coding
C1orf216	1	complement(35713877..35718894)	7.23658	0.30334	1.234	0.388805	ENSG00000142686	ENSG00000142686	protein_coding
CLSPN	1	complement(35720218..35769978)	1.03694	0.236607	1.17822	0.575659	ENSG00000092853	ENSG00000092853	protein_coding
AGO4	1	35808016..35857890	23.9697	-0.196788	-1.14614	0.336042	ENSG00000134698	ENSG00000134698	protein_coding
AGO1	1	35869808..35930532	20.0388	-0.0557668	-1.03941	0.832065	ENSG00000092847	ENSG00000092847	protein_coding
AGO3	1	35930718..36072500	5.04404	0.172899	1.12732	0.457953	ENSG00000126070	ENSG00000126070	protein_coding
TEKT2	1	36084094..36088275	0.271292	-2.43445	-5.40558	0.0150782	ENSG00000092850	ENSG00000092850	protein_coding
ADPRS	1	36088892..36093932	49.7309	-0.0222063	-1.01551	0.893509	ENSG00000116863	ENSG00000116863	protein_coding
COL8A2	1	complement(36095239..36125222)	1.45706	-0.277031	-1.2117	0.64875	ENSG00000171812	ENSG00000171812	protein_coding
TRAPPC3	1	complement(36136570..36156053)	50.5586	-0.128488	-1.09315	0.44152	ENSG00000054116	ENSG00000054116	protein_coding
MAP7D1	1	36155579..36180849	184.632	-0.327806	-1.2551	0.197141	ENSG00000116871	ENSG00000116871	protein_coding
THRAP3	1	36224432..36305357	105.804	-0.0755649	-1.05377	0.609873	ENSG00000054118	ENSG00000054118	protein_coding
SH3D21	1	36306368..36329340	5.79229	-1.00463	-2.00643	0.0794571	ENSG00000214193	ENSG00000214193	protein_coding
EVA1B	1	complement(36322030..36324154)	16.8667	0.378933	1.30038	0.444325	ENSG00000142694	ENSG00000142694	protein_coding
STK40	1	complement(36339624..36385924)	96.2181	-0.220603	-1.16522	0.324591	ENSG00000196182	ENSG00000196182	protein_coding
LSM10	1	complement(36391238..36397908)	66.9294	0.0600463	1.0425	0.761314	ENSG00000181817	ENSG00000181817	protein_coding
OSCP1	1	complement(36415827..36450451)	0.691295	-0.771535	-1.70709	0.31917	ENSG00000116885	ENSG00000116885	protein_coding
MRPS15	1	complement(36455718..36464384)	84.5803	-0.166489	-1.12232	0.31808	ENSG00000116898	ENSG00000116898	protein_coding
CSF3R	1	complement(36466043..36483278)	287.123	-0.156334	-1.11445	0.651896	ENSG00000119535	ENSG00000119535	protein_coding
GRIK3	1	complement(36795527..37034515)	0.0102104	-1.83961	-3.57913	0.148593	ENSG00000163873	ENSG00000163873	protein_coding
ZC3H12A	1	37474580..37484377	136.388	-0.00396707	-1.00275	0.986384	ENSG00000163874	ENSG00000163874	protein_coding
MEAF6	1	complement(37489993..37514766)	19.3468	-0.0902719	-1.06457	0.54287	ENSG00000163875	ENSG00000163875	protein_coding
SNIP1	1	complement(37534449..37554293)	19.4138	-0.13486	-1.09799	0.449219	ENSG00000163877	ENSG00000163877	protein_coding
DNALI1	1	37556919..37566857	0.195993	-0.380464	-1.30176	0.672425	ENSG00000163879	ENSG00000163879	protein_coding
GNL2	1	complement(37566816..37595937)	63.6146	-0.150534	-1.10998	0.395888	ENSG00000134697	ENSG00000134697	protein_coding
RSPO1	1	complement(37611350..37634892)	0.0164457	-1.73922	-3.33854	0.199879	ENSG00000169218	ENSG00000169218	protein_coding
AIRIM	1	complement(37681570..37692249)	10.5465	-0.130098	-1.09437	0.537488	ENSG00000116922	ENSG00000116922	protein_coding
CDCA8	1	37692481..37709719	3.5259	0.430038	1.34727	0.383267	ENSG00000134690	ENSG00000134690	protein_coding
EPHA10	1	complement(37713880..37765133)	0.0432906	0.730132	1.65879	0.428732	ENSG00000183317	ENSG00000183317	protein_coding
MANEAL	1	37793847..37801137	0.513871	0.254455	1.19288	0.768727	ENSG00000185090	ENSG00000185090	protein_coding
YRDC	1	complement(37802945..37808208)	31.0912	-0.0849778	-1.06067	0.674006	ENSG00000196449	ENSG00000196449	protein_coding
C1orf122	1	37806979..37809454	24.54	0.272014	1.20749	0.186425	ENSG00000197982	ENSG00000197982	protein_coding
MTF1	1	complement(37809574..37859592)	17.1783	0.117712	1.08501	0.469597	ENSG00000188786	ENSG00000188786	protein_coding
INPP5B	1	complement(37860697..37947053)	12.1245	0.00644269	1.00448	0.979453	ENSG00000204084	ENSG00000204084	protein_coding
SF3A3	1	complement(37956975..37990075)	85.7125	-0.171233	-1.12602	0.450451	ENSG00000183431	ENSG00000183431	protein_coding
FHL3	1	complement(37996764..38005606)	35.7883	0.0134254	1.00935	0.976493	ENSG00000183386	ENSG00000183386	protein_coding
UTP11	1	38009258..38024820	22.6484	-0.171549	-1.12627	0.443144	ENSG00000183520	ENSG00000183520	protein_coding
POU3F1	1	complement(38043829..38046793)	0.954687	0.70597	1.63124	0.326524	ENSG00000185668	ENSG00000185668	protein_coding
RRAGC	1	complement(38838198..38859772)	37.0467	-0.521463	-1.43541	0.0190667	ENSG00000116954	ENSG00000116954	protein_coding
MYCBP	1	complement(38862493..38873368)	11.4388	0.142668	1.10394	0.566899	ENSG00000214114	ENSG00000214114	protein_coding
gene:ENSG00000274944	1	complement(38864501..38881617)	0.432412	-2.29565	-4.90976	0.0255562	ENSG00000274944	ENSG00000274944	protein_coding
GJA9	1	complement(38874069..38881587)	0.0938482	-0.331162	-1.25803	0.741447	ENSG00000131233	ENSG00000131233	protein_coding
RHBDL2	1	complement(38885807..38941830)	0.0941013	0.350857	1.27532	0.726031	ENSG00000158315	ENSG00000158315	protein_coding
AKIRIN1	1	38991276..39006059	138.743	-0.124288	-1.08997	0.440587	ENSG00000174574	ENSG00000174574	protein_coding
NDUFS5	1	39026318..39034636	232.95	-0.0969523	-1.06951	0.592649	ENSG00000168653	ENSG00000168653	protein_coding
MACF1	1	39081316..39487177	47.1692	0.14383	1.10483	0.538724	ENSG00000127603	ENSG00000127603	protein_coding
BMP8A	1	39491636..39529869	8.86312	0.312682	1.24201	0.234134	ENSG00000183682	ENSG00000183682	protein_coding
PABPC4	1	complement(39560709..39576790)	108.633	-0.0505552	-1.03566	0.733692	ENSG00000090621	ENSG00000090621	protein_coding
HEYL	1	complement(39623435..39639643)	0.0786921	-1.37322	-2.59048	0.195867	ENSG00000163909	ENSG00000163909	protein_coding
NT5C1A	1	complement(39651229..39672107)	0.230466	-2.06444	-4.18273	0.0903146	ENSG00000116981	ENSG00000116981	protein_coding
HPCAL4	1	complement(39678648..39691485)	3.2535	0.241997	1.18263	0.655273	ENSG00000116983	ENSG00000116983	protein_coding
PPIE	1	39692182..39763914	13.1603	0.124628	1.09023	0.648668	ENSG00000084072	ENSG00000084072	protein_coding
BMP8B	1	complement(39757182..39788865)	2.73163	0.286653	1.21981	0.418636	ENSG00000116985	ENSG00000116985	protein_coding
OXCT2	1	complement(39769523..39771348)	1.51336	0.428413	1.34575	0.534623	ENSG00000198754	ENSG00000198754	protein_coding
TRIT1	1	complement(39838110..39883511)	5.94102	0.0590281	1.04176	0.777944	ENSG00000043514	ENSG00000043514	protein_coding
MYCL	1	complement(39895428..39902256)	1.69319	0.00137942	1.00096	0.99848	ENSG00000116990	ENSG00000116990	protein_coding
MFSD2A	1	39955112..39969968	6.38192	-0.10874	-1.07829	0.798998	ENSG00000168389	ENSG00000168389	protein_coding
CAP1	1	40040233..40072649	233.126	0.0458643	1.0323	0.799624	ENSG00000131236	ENSG00000131236	protein_coding
PPT1	1	complement(40072710..40097260)	101.763	0.00531743	1.00369	0.985242	ENSG00000131238	ENSG00000131238	protein_coding
RLF	1	40161387..40240921	37.8836	-0.154255	-1.11285	0.421253	ENSG00000117000	ENSG00000117000	protein_coding
TMCO2	1	40245947..40251684	0.182695	-1.10571	-2.15205	0.299297	ENSG00000188800	ENSG00000188800	protein_coding
ZMPSTE24	1	40258041..40294180	15.8365	0.048795	1.0344	0.821631	ENSG00000084073	ENSG00000084073	protein_coding
COL9A2	1	complement(40300489..40317813)	14.1367	-0.0648902	-1.04601	0.8289	ENSG00000049089	ENSG00000049089	protein_coding
SMAP2	1	40344850..40423326	664.621	0.0969895	1.06954	0.616152	ENSG00000084070	ENSG00000084070	protein_coding
ZFP69B	1	40450102..40463718	6.24535	-0.544388	-1.4584	0.170678	ENSG00000187801	ENSG00000187801	protein_coding
gene:ENSG00000279667	1	40473055..40474059	0	#N/A	#N/A	#N/A	ENSG00000279667	ENSG00000279667	TEC
ZFP69	1	40477290..40496343	5.61427	-0.17419	-1.12833	0.558046	ENSG00000187815	ENSG00000187815	protein_coding
EXO5	1	40508741..40516038	16.4019	-0.14775	-1.10784	0.545399	ENSG00000164002	ENSG00000164002	protein_coding
ZNF684	1	40531573..40548167	3.64992	0.0220413	1.0154	0.949111	ENSG00000117010	ENSG00000117010	protein_coding
RIMS3	1	complement(40620680..40665682)	1.67525	0.35284	1.27707	0.351263	ENSG00000117016	ENSG00000117016	protein_coding
NFYC	1	40691648..40771603	36.7811	-0.0336404	-1.02359	0.811648	ENSG00000066136	ENSG00000066136	protein_coding
KCNQ4	1	40783787..40840452	0.412368	-0.101571	-1.07294	0.882751	ENSG00000117013	ENSG00000117013	protein_coding
CITED4	1	complement(40861054..40862363)	13.9803	0.0270924	1.01896	0.956234	ENSG00000179862	ENSG00000179862	protein_coding
CTPS1	1	40979300..41012565	20.7646	0.0959361	1.06876	0.654212	ENSG00000171793	ENSG00000171793	protein_coding
SLFNL1	1	complement(41015589..41023237)	1.9945	0.424756	1.34235	0.324794	ENSG00000171790	ENSG00000171790	protein_coding
SCMH1	1	complement(41027202..41242306)	12.0059	-0.0743001	-1.05285	0.785547	ENSG00000010803	ENSG00000010803	protein_coding
FOXO6	1	41361922..41383590	1.1837	-2.10022	-4.28776	0.0167792	ENSG00000204060	ENSG00000204060	protein_coding
EDN2	1	complement(41478775..41484683)	0.23982	2.16527	4.48551	0.0444709	ENSG00000127129	ENSG00000127129	protein_coding
HIVEP3	1	complement(41506365..42035925)	7.29784	-0.124444	-1.09009	0.689986	ENSG00000127124	ENSG00000127124	protein_coding
gene:ENSG00000284895	1	complement(41585306..41628816)	0	#N/A	#N/A	#N/A	ENSG00000284895	ENSG00000284895	protein_coding
GUCA2B	1	42153410..42155820	0.0342729	-0.962471	-1.94865	0.500857	ENSG00000044012	ENSG00000044012	protein_coding
GUCA2A	1	complement(42162690..42164745)	0.0187775	-0.57881	-1.49362	0.703965	ENSG00000197273	ENSG00000197273	protein_coding
FOXJ3	1	complement(42176539..42335877)	47.7959	-0.126135	-1.09137	0.432078	ENSG00000198815	ENSG00000198815	protein_coding
RIMKLA	1	42380792..42424232	0.0540081	0.720958	1.64828	0.492467	ENSG00000177181	ENSG00000177181	protein_coding
ZMYND12	1	complement(42430329..42456253)	0.261612	-0.441182	-1.35772	0.639264	ENSG00000066185	ENSG00000066185	protein_coding
PPCS	1	42456117..42473385	25.4029	0.103845	1.07463	0.572398	ENSG00000127125	ENSG00000127125	protein_coding
CCDC30	1	42463221..42657190	0.385918	0.198821	1.14776	0.724593	ENSG00000186409	ENSG00000186409	protein_coding
PPIH	1	42658335..42676758	17.5081	0.0990024	1.07103	0.532319	ENSG00000171960	ENSG00000171960	protein_coding
YBX1	1	42682418..42703805	390.289	-0.149084	-1.10887	0.338707	ENSG00000065978	ENSG00000065978	protein_coding
CLDN19	1	complement(42733093..42740254)	0.0612716	0.222596	1.16683	0.824132	ENSG00000164007	ENSG00000164007	protein_coding
P3H1	1	complement(42746335..42767084)	26.2238	0.24878	1.1882	0.266625	ENSG00000117385	ENSG00000117385	protein_coding
C1orf50	1	42767245..42779491	8.58642	-0.204933	-1.15263	0.358122	ENSG00000164008	ENSG00000164008	protein_coding
gene:ENSG00000283580	1	42767292..42794493	2.86888	-0.0896371	-1.0641	0.901591	ENSG00000283580	ENSG00000283580	protein_coding
TMEM269	1	42784991..42816619	0.265864	0.0381546	1.0268	0.96103	ENSG00000274386	ENSG00000274386	protein_coding
SVBP	1	complement(42807052..42817397)	40.6195	-0.227404	-1.17073	0.259983	ENSG00000177868	ENSG00000177868	protein_coding
ERMAP	1	42817122..42844991	15.4044	-0.0243528	-1.01702	0.930427	ENSG00000164010	ENSG00000164010	protein_coding
ZNF691	1	42846573..42852477	6.74812	0.274095	1.20924	0.480052	ENSG00000164011	ENSG00000164011	protein_coding
SLC2A1	1	complement(42925353..42958893)	56.0482	0.0641035	1.04544	0.801679	ENSG00000117394	ENSG00000117394	protein_coding
CFAP144	1	43145153..43156396	0.0914396	-1.31483	-2.48773	0.282434	ENSG00000186973	ENSG00000186973	protein_coding
EBNA1BP2	1	complement(43164175..43270936)	28.6056	0.259107	1.19674	0.30504	ENSG00000117395	ENSG00000117395	protein_coding
CFAP57	1	43172330..43254358	0.0246898	-0.912155	-1.88185	0.386871	ENSG00000243710	ENSG00000243710	protein_coding
TMEM125	1	43269983..43274002	0.134096	0.158142	1.11585	0.872347	ENSG00000179178	ENSG00000179178	protein_coding
C1orf210	1	complement(43281877..43285617)	0.116433	-1.13838	-2.20134	0.294054	ENSG00000253313	ENSG00000253313	protein_coding
TIE1	1	43300982..43323108	4.15619	0.587969	1.50313	0.216475	ENSG00000066056	ENSG00000066056	protein_coding
MPL	1	43337818..43354466	1.22087	-0.548699	-1.46277	0.352905	ENSG00000117400	ENSG00000117400	protein_coding
CDC20	1	43358981..43363203	6.72879	0.391301	1.31158	0.448069	ENSG00000117399	ENSG00000117399	protein_coding
ELOVL1	1	complement(43363398..43368074)	70.5806	0.0291216	1.02039	0.864241	ENSG00000066322	ENSG00000066322	protein_coding
MED8	1	complement(43383917..43389808)	33.6714	-0.0527783	-1.03726	0.781691	ENSG00000159479	ENSG00000159479	protein_coding
SZT2	1	43389882..43454247	23.9666	0.13128	1.09527	0.398901	ENSG00000198198	ENSG00000198198	protein_coding
HYI	1	complement(43450989..43453989)	8.68234	0.168129	1.1236	0.644721	ENSG00000178922	ENSG00000178922	protein_coding
PTPRF	1	43525187..43623666	0.911323	-0.718357	-1.64531	0.182198	ENSG00000142949	ENSG00000142949	protein_coding
KDM4A	1	43650149..43705518	24.4134	-0.00632326	-1.00439	0.969982	ENSG00000066135	ENSG00000066135	protein_coding
gene:ENSG00000284989	1	43650149..43931014	1.01324	-0.0376736	-1.02646	0.982699	ENSG00000284989	ENSG00000284989	protein_coding
ST3GAL3	1	43705824..43931165	2.99082	0.362063	1.28526	0.273618	ENSG00000126091	ENSG00000126091	protein_coding
ARTN	1	43933320..43937240	0.308098	-0.542054	-1.45604	0.507881	ENSG00000117407	ENSG00000117407	protein_coding
IPO13	1	43946950..43968022	12.7535	0.186215	1.13777	0.378863	ENSG00000117408	ENSG00000117408	protein_coding
DPH2	1	43970000..43973369	32.2268	0.0946708	1.06782	0.653538	ENSG00000132768	ENSG00000132768	protein_coding
ATP6V0B	1	43974487..43978295	147.817	-0.243929	-1.18421	0.298448	ENSG00000117410	ENSG00000117410	protein_coding
B4GALT2	1	43978943..43991170	1.01221	0.185523	1.13723	0.703728	ENSG00000117411	ENSG00000117411	protein_coding
CCDC24	1	43991359..43996528	2.53988	-0.434781	-1.35171	0.445641	ENSG00000159214	ENSG00000159214	protein_coding
SLC6A9	1	complement(43991500..44031467)	1.80554	-0.249793	-1.18904	0.743712	ENSG00000196517	ENSG00000196517	protein_coding
KLF17	1	44118821..44135140	0.0330266	-1.86002	-3.63014	0.18598	ENSG00000171872	ENSG00000171872	protein_coding
KLF18	1	complement(44137821..44141631)	0	#N/A	#N/A	#N/A	ENSG00000283039	ENSG00000283039	protein_coding
DMAP1	1	44213455..44220681	61.0549	0.135174	1.09823	0.513773	ENSG00000178028	ENSG00000178028	protein_coding
ERI3	1	complement(44221070..44355260)	24.4131	0.10583	1.07611	0.68889	ENSG00000117419	ENSG00000117419	protein_coding
RNF220	1	44405194..44651723	71.9819	-0.0467034	-1.0329	0.769531	ENSG00000187147	ENSG00000187147	protein_coding
TMEM53	1	complement(44635238..44674481)	2.93449	0.217091	1.16239	0.589299	ENSG00000126106	ENSG00000126106	protein_coding
ARMH1	1	44674692..44725591	54.9754	0.0170074	1.01186	0.943127	ENSG00000198520	ENSG00000198520	protein_coding
KIF2C	1	44739818..44767767	3.64188	-0.241979	-1.18261	0.544016	ENSG00000142945	ENSG00000142945	protein_coding
RPS8	1	44775251..44778779	6756.72	-0.0770048	-1.05483	0.618451	ENSG00000142937	ENSG00000142937	protein_coding
BEST4	1	complement(44781836..44788170)	2.59432	-0.719016	-1.64606	0.292259	ENSG00000142959	ENSG00000142959	protein_coding
PLK3	1	44800377..44805995	168.684	-0.309801	-1.23954	0.208648	ENSG00000173846	ENSG00000173846	protein_coding
DYNLT4	1	complement(44805893..44807351)	13.2828	-0.287302	-1.22036	0.486647	ENSG00000188396	ENSG00000188396	protein_coding
BTBD19	1	44808523..44817381	17.5503	-0.302889	-1.23361	0.390654	ENSG00000222009	ENSG00000222009	protein_coding
PTCH2	1	complement(44819154..44843253)	4.17764	-0.00857878	-1.00596	0.980049	ENSG00000117425	ENSG00000117425	protein_coding
EIF2B3	1	complement(44850522..44986722)	9.66701	0.0163821	1.01142	0.965046	ENSG00000070785	ENSG00000070785	protein_coding
HECTD3	1	complement(45002540..45011324)	30.2555	-0.0817051	-1.05827	0.69481	ENSG00000126107	ENSG00000126107	protein_coding
UROD	1	45010950..45015575	36.9792	0.0690922	1.04906	0.753972	ENSG00000126088	ENSG00000126088	protein_coding
ZSWIM5	1	complement(45016399..45306209)	0.442809	-0.0611896	-1.04333	0.932373	ENSG00000162415	ENSG00000162415	protein_coding
HPDL	1	45326895..45328710	3.37727	0.508859	1.42292	0.376994	ENSG00000186603	ENSG00000186603	protein_coding
MUTYH	1	complement(45329163..45340893)	16.2581	0.0745582	1.05304	0.723305	ENSG00000132781	ENSG00000132781	protein_coding
gene:ENSG00000288208	1	complement(45329262..45491155)	0.624962	6.4865	89.6665	3.65232e-05	ENSG00000288208	ENSG00000288208	protein_coding
TOE1	1	45340052..45343973	32.0169	0.350143	1.27469	0.114318	ENSG00000132773	ENSG00000132773	protein_coding
TESK2	1	complement(45343883..45491163)	8.82983	0.0230668	1.01612	0.945694	ENSG00000070759	ENSG00000070759	protein_coding
CCDC163	1	complement(45493866..45500079)	1.28215	-1.24828	-2.37559	0.113348	ENSG00000280670	ENSG00000280670	protein_coding
MMACHC	1	45500300..45513382	1.15564	0.0207269	1.01447	0.967044	ENSG00000132763	ENSG00000132763	protein_coding
PRDX1	1	complement(45510914..45542732)	82.6596	0.0533191	1.03765	0.797587	ENSG00000117450	ENSG00000117450	protein_coding
AKR1A1	1	45550543..45570049	42.7773	0.00954873	1.00664	0.96666	ENSG00000117448	ENSG00000117448	protein_coding
NASP	1	45583846..45618904	63.8986	-0.0424599	-1.02987	0.816229	ENSG00000132780	ENSG00000132780	protein_coding
CCDC17	1	complement(45620044..45624057)	3.60771	-0.516038	-1.43002	0.29478	ENSG00000159588	ENSG00000159588	protein_coding
GPBP1L1	1	complement(45627304..45688113)	93.9723	-0.197905	-1.14703	0.147611	ENSG00000159592	ENSG00000159592	protein_coding
TMEM69	1	45688181..45694436	29.0111	-0.0579286	-1.04097	0.770612	ENSG00000159596	ENSG00000159596	protein_coding
IPP	1	complement(45694324..45750653)	3.04229	0.0701162	1.0498	0.83265	ENSG00000197429	ENSG00000197429	protein_coding
MAST2	1	45786987..46036122	9.59865	0.171164	1.12597	0.418682	ENSG00000086015	ENSG00000086015	protein_coding
PIK3R3	1	complement(46040140..46133036)	1.35816	0.222983	1.16714	0.646862	ENSG00000117461	ENSG00000117461	protein_coding
P3R3URF-PIK3R3	1	complement(46043661..46176488)	0.376239	-4.99442	-31.8765	0.00337214	ENSG00000278139	ENSG00000278139	protein_coding
TSPAN1	1	46175073..46185962	0.537193	-1.91862	-3.78062	0.0719309	ENSG00000117472	ENSG00000117472	protein_coding
P3R3URF	1	complement(46175486..46176488)	0	-0.0315666	-1.02212	0.984049	ENSG00000250719	ENSG00000250719	protein_coding
POMGNT1	1	complement(46188683..46220305)	18.9886	0.148423	1.10836	0.492602	ENSG00000085998	ENSG00000085998	protein_coding
LURAP1	1	46203334..46221256	0.0578826	-0.11068	-1.07974	0.916696	ENSG00000171357	ENSG00000171357	protein_coding
RAD54L	1	46246461..46278480	1.26758	-0.174954	-1.12893	0.705506	ENSG00000085999	ENSG00000085999	protein_coding
LRRC41	1	complement(46261196..46303616)	22.1995	-0.0162197	-1.01131	0.917599	ENSG00000132128	ENSG00000132128	protein_coding
UQCRH	1	46303698..46316776	238.022	-0.100329	-1.07202	0.526117	ENSG00000173660	ENSG00000173660	protein_coding
NSUN4	1	46340789..46369218	10.1208	-0.0610442	-1.04322	0.777141	ENSG00000117481	ENSG00000117481	protein_coding
FAAH	1	46394317..46413848	14.8867	0.439907	1.35652	0.118194	ENSG00000117480	ENSG00000117480	protein_coding
DMBX1	1	46489836..46516216	0.0489041	-3.1169	-8.6752	0.0275547	ENSG00000197587	ENSG00000197587	protein_coding
TMEM275	1	complement(46532166..46543969)	0.0387426	-2.31548	-4.9777	0.0933391	ENSG00000282881	ENSG00000282881	protein_coding
KNCN	1	complement(46545641..46551647)	0.0202812	-0.681791	-1.60413	0.524391	ENSG00000162456	ENSG00000162456	protein_coding
MKNK1	1	complement(46557407..46616843)	32.1541	-0.00772032	-1.00537	0.969596	ENSG00000079277	ENSG00000079277	protein_coding
MOB3C	1	complement(46607719..46616811)	18.0255	0.156828	1.11483	0.450305	ENSG00000142961	ENSG00000142961	protein_coding
ATPAF1	1	complement(46632737..46673867)	10.4144	0.157977	1.11572	0.477458	ENSG00000123472	ENSG00000123472	protein_coding
TEX38	1	46668855..46673594	0.152108	-0.25847	-1.19621	0.780747	ENSG00000186118	ENSG00000186118	protein_coding
EFCAB14	1	complement(46674659..46719146)	47.7471	0.0213795	1.01493	0.868208	ENSG00000159658	ENSG00000159658	protein_coding
CYP4B1	1	46757838..46819413	0.0261794	-2.11841	-4.34215	0.125922	ENSG00000142973	ENSG00000142973	protein_coding
CYP4A11	1	complement(46929177..46941484)	0.00805272	-1.27019	-2.41193	0.362953	ENSG00000187048	ENSG00000187048	protein_coding
CYP4X1	1	47023669..47050751	0.017047	-1.52364	-2.87517	0.267096	ENSG00000186377	ENSG00000186377	protein_coding
CYP4Z1	1	47067231..47118318	0.0169028	-1.52361	-2.8751	0.267107	ENSG00000186160	ENSG00000186160	protein_coding
CYP4A22	1	47137435..47149727	0.0107929	-1.54766	-2.92342	0.27474	ENSG00000162365	ENSG00000162365	protein_coding
PDZK1IP1	1	complement(47183582..47191044)	2.02309	-0.616447	-1.53309	0.450657	ENSG00000162366	ENSG00000162366	protein_coding
TAL1	1	complement(47216290..47232225)	9.1166	-0.265021	-1.20165	0.611506	ENSG00000162367	ENSG00000162367	protein_coding
STIL	1	complement(47250139..47314892)	2.25264	0.192621	1.14284	0.579435	ENSG00000123473	ENSG00000123473	protein_coding
CMPK1	1	47333790..47394866	56.9157	0.0367216	1.02578	0.873495	ENSG00000162368	ENSG00000162368	protein_coding
FOXE3	1	47416285..47418052	0.141297	-1.8751	-3.66827	0.108397	ENSG00000186790	ENSG00000186790	protein_coding
FOXD2	1	47438044..47440691	0.956961	0.84513	1.79643	0.292779	ENSG00000186564	ENSG00000186564	protein_coding
TRABD2B	1	complement(47760528..47997385)	0.0163596	-1.01204	-2.01676	0.37764	ENSG00000269113	ENSG00000269113	protein_coding
gene:ENSG00000279096	1	48102068..48104736	0	#N/A	#N/A	#N/A	ENSG00000279096	ENSG00000279096	TEC
SLC5A9	1	48222685..48248644	0.479897	2.44915	5.46093	0.0145174	ENSG00000117834	ENSG00000117834	protein_coding
gene:ENSG00000279214	1	complement(48262230..48263179)	0	#N/A	#N/A	#N/A	ENSG00000279214	ENSG00000279214	TEC
SPATA6	1	complement(48295373..48472208)	1.72258	0.311738	1.2412	0.59145	ENSG00000132122	ENSG00000132122	protein_coding
AGBL4	1	complement(48532854..50023954)	0.0239825	0.795432	1.7356	0.482835	ENSG00000186094	ENSG00000186094	protein_coding
BEND5	1	complement(48727519..48776969)	6.05577	-0.0252409	-1.01765	0.939096	ENSG00000162373	ENSG00000162373	protein_coding
gene:ENSG00000279324	1	49994318..49996218	0	#N/A	#N/A	#N/A	ENSG00000279324	ENSG00000279324	TEC
ELAVL4	1	50024029..50203772	0.0889175	0.290393	1.22297	0.755989	ENSG00000162374	ENSG00000162374	protein_coding
DMRTA2	1	complement(50417550..50423443)	0.118813	-2.05443	-4.15379	0.0368608	ENSG00000142700	ENSG00000142700	protein_coding
FAF1	1	complement(50437028..50960267)	11.3887	0.0710053	1.05045	0.764081	ENSG00000185104	ENSG00000185104	protein_coding
CDKN2C	1	50960745..50974634	6.71021	0.259715	1.19724	0.420248	ENSG00000123080	ENSG00000123080	protein_coding
C1orf185	1	51102221..51148086	0.0101774	-0.570829	-1.48538	0.700262	ENSG00000204006	ENSG00000204006	protein_coding
RNF11	1	51236273..51273447	64.298	-0.633606	-1.55144	0.00632392	ENSG00000123091	ENSG00000123091	protein_coding
TTC39A	1	complement(51287258..51345116)	0.245382	0.0622083	1.04406	0.918102	ENSG00000085831	ENSG00000085831	protein_coding
EPS15	1	complement(51354263..51519328)	29.6325	-0.117511	-1.08486	0.515378	ENSG00000085832	ENSG00000085832	protein_coding
OSBPL9	1	51577179..51798427	27.526	-0.363632	-1.28666	0.0397858	ENSG00000117859	ENSG00000117859	protein_coding
NRDC	1	complement(51789191..51878805)	88.9543	0.196678	1.14606	0.507782	ENSG00000078618	ENSG00000078618	protein_coding
RAB3B	1	complement(51907956..51990700)	0.0107645	-0.899758	-1.86575	0.380153	ENSG00000169213	ENSG00000169213	protein_coding
TXNDC12	1	complement(52020131..52055772)	30.8285	-0.0738139	-1.0525	0.663929	ENSG00000117862	ENSG00000117862	protein_coding
gene:ENSG00000285839	1	complement(52020153..52033350)	1.51335	-0.0566659	-1.04006	0.964522	ENSG00000285839	ENSG00000285839	protein_coding
KTI12	1	complement(52032103..52033810)	20.5245	0.02407	1.01682	0.914676	ENSG00000198841	ENSG00000198841	protein_coding
BTF3L4	1	52056199..52090716	21.6498	-0.273715	-1.20892	0.161247	ENSG00000134717	ENSG00000134717	protein_coding
ZFYVE9	1	52142089..52348671	2.42051	-0.312648	-1.24199	0.332207	ENSG00000157077	ENSG00000157077	protein_coding
CC2D1B	1	complement(52345723..52366205)	33.213	0.0403579	1.02837	0.794794	ENSG00000154222	ENSG00000154222	protein_coding
ORC1	1	complement(52372829..52404423)	5.32834	0.136024	1.09887	0.753833	ENSG00000085840	ENSG00000085840	protein_coding
PRPF38A	1	52404602..52420836	37.7374	-0.0613055	-1.04341	0.673559	ENSG00000134748	ENSG00000134748	protein_coding
TUT4	1	complement(52408282..52553487)	50.1962	-0.117959	-1.0852	0.596869	ENSG00000134744	ENSG00000134744	protein_coding
GPX7	1	52602371..52609051	32.8739	-0.0255676	-1.01788	0.92009	ENSG00000116157	ENSG00000116157	protein_coding
SHISAL2A	1	52633168..52669683	21.7014	0.223283	1.16739	0.485725	ENSG00000182183	ENSG00000182183	protein_coding
COA7	1	complement(52684449..52698347)	7.64893	-0.152626	-1.11159	0.510143	ENSG00000162377	ENSG00000162377	protein_coding
ZYG11B	1	52726453..52827336	6.95672	-0.17556	-1.1294	0.399742	ENSG00000162378	ENSG00000162378	protein_coding
ZYG11A	1	52842511..52894998	0.0667534	0.366384	1.28912	0.70247	ENSG00000203995	ENSG00000203995	protein_coding
ECHDC2	1	complement(52895910..52927212)	32.6686	0.172392	1.12693	0.454165	ENSG00000121310	ENSG00000121310	protein_coding
SCP2	1	52927276..53051698	15.108	0.262204	1.19931	0.180206	ENSG00000116171	ENSG00000116171	protein_coding
PODN	1	53062052..53085501	1.37185	0.534561	1.4485	0.535452	ENSG00000174348	ENSG00000174348	protein_coding
SLC1A7	1	complement(53087179..53142638)	1.01989	-0.194174	-1.14407	0.837912	ENSG00000162383	ENSG00000162383	protein_coding
CPT2	1	53196792..53214197	14.9224	0.21354	1.15953	0.416819	ENSG00000157184	ENSG00000157184	protein_coding
CZIB	1	complement(53214099..53220634)	44.9311	0.194174	1.14407	0.461477	ENSG00000162384	ENSG00000162384	protein_coding
MAGOH	1	complement(53226900..53238518)	135.856	-0.173214	-1.12757	0.345821	ENSG00000162385	ENSG00000162385	protein_coding
LRP8	1	complement(53242364..53328469)	5.19203	-0.157549	-1.11539	0.467789	ENSG00000157193	ENSG00000157193	protein_coding
gene:ENSG00000293253	1	complement(53413149..53440018)	0.0167694	0.770725	1.70613	0.569113	ENSG00000293253	ENSG00000293253	protein_coding
DMRTB1	1	53459399..53467488	0.0433526	-1.48481	-2.7988	0.293726	ENSG00000143006	ENSG00000143006	protein_coding
GLIS1	1	complement(53506237..53739164)	0.0949658	0.449879	1.36593	0.638886	ENSG00000174332	ENSG00000174332	protein_coding
NDC1	1	complement(53765478..53838463)	9.92542	-0.0691613	-1.04911	0.758178	ENSG00000058804	ENSG00000058804	protein_coding
YIPF1	1	complement(53851719..53889798)	18.6518	0.0755241	1.05374	0.717027	ENSG00000058799	ENSG00000058799	protein_coding
DIO1	1	53891239..53911086	0.208464	-1.074	-2.10526	0.295343	ENSG00000211452	ENSG00000211452	protein_coding
IFT25	1	complement(53916574..53945699)	11.475	0.0662013	1.04696	0.826163	ENSG00000081870	ENSG00000081870	protein_coding
LRRC42	1	53946077..53968168	10.1452	0.0149202	1.0104	0.952904	ENSG00000116212	ENSG00000116212	protein_coding
LDLRAD1	1	complement(54007298..54018186)	0.00871248	-0.999478	-1.99928	0.524591	ENSG00000203985	ENSG00000203985	protein_coding
TMEM59	1	complement(54026681..54053504)	25.9538	-0.0299315	-1.02096	0.835606	ENSG00000116209	ENSG00000116209	protein_coding
gene:ENSG00000280378	1	complement(54033126..54034880)	0	#N/A	#N/A	#N/A	ENSG00000280378	ENSG00000280378	TEC
TCEANC2	1	54053584..54112519	3.37946	0.106633	1.07671	0.719413	ENSG00000116205	ENSG00000116205	protein_coding
gene:ENSG00000256407	1	complement(54132686..54200073)	0.0689018	-0.283485	-1.21713	0.780945	ENSG00000256407	ENSG00000256407	protein_coding
CDCP2	1	complement(54132687..54153770)	0.0863433	-1.01119	-2.01557	0.364144	ENSG00000157211	ENSG00000157211	protein_coding
CYB5RL	1	complement(54169651..54200036)	2.73616	-0.0620586	-1.04395	0.854011	ENSG00000215883	ENSG00000215883	protein_coding
MRPL37	1	54184041..54225464	43.8409	-0.190988	-1.14154	0.276989	ENSG00000116221	ENSG00000116221	protein_coding
SSBP3	1	complement(54225432..54413479)	68.237	0.163933	1.12034	0.461552	ENSG00000157216	ENSG00000157216	protein_coding
ACOT11	1	54542257..54639192	0.510844	-0.805421	-1.74766	0.155931	ENSG00000162390	ENSG00000162390	protein_coding
FAM151A	1	complement(54609181..54623556)	0.0778166	-3.21248	-9.26943	0.0485435	ENSG00000162391	ENSG00000162391	protein_coding
MROH7	1	54641754..54710266	0.460384	-0.673045	-1.59443	0.375974	ENSG00000184313	ENSG00000184313	protein_coding
MROH7-TTC4	1	54641786..54742308	0.511326	0.658367	1.5783	0.510112	ENSG00000271723	ENSG00000271723	protein_coding
TTC4	1	54715861..54742657	23.2448	-0.243129	-1.18356	0.280864	ENSG00000243725	ENSG00000243725	protein_coding
PARS2	1	complement(54756898..54764523)	1.34291	0.0703679	1.04998	0.89915	ENSG00000162396	ENSG00000162396	protein_coding
TTC22	1	complement(54779712..54801323)	3.22631	0.487254	1.40177	0.215033	ENSG00000006555	ENSG00000006555	protein_coding
CIMAP2	1	54806063..54842252	0.661758	0.747249	1.67859	0.408209	ENSG00000162398	ENSG00000162398	protein_coding
DHCR24	1	complement(54849627..54887195)	3.69131	0.593694	1.50911	0.212518	ENSG00000116133	ENSG00000116133	protein_coding
TMEM61	1	54886833..54992296	0.0272385	-1.1242	-2.1798	0.292954	ENSG00000143001	ENSG00000143001	protein_coding
BSND	1	54998933..55017172	0.00681383	-1.54516	-2.91836	0.202254	ENSG00000162399	ENSG00000162399	protein_coding
PCSK9	1	55039445..55064852	0.0288949	-1.36123	-2.56905	0.21755	ENSG00000169174	ENSG00000169174	protein_coding
USP24	1	complement(55066359..55215378)	60.6335	-0.101284	-1.07273	0.606422	ENSG00000162402	ENSG00000162402	protein_coding
gene:ENSG00000284686	1	complement(56173433..56524495)	0.0902432	0.324458	1.25219	0.775592	ENSG00000284686	ENSG00000284686	protein_coding
PLPP3	1	complement(56494761..56645301)	9.78469	-1.65558	-3.15049	0.0197716	ENSG00000162407	ENSG00000162407	protein_coding
PRKAA2	1	56645314..56715335	0.00660939	-1.24704	-2.37353	0.30378	ENSG00000162409	ENSG00000162409	protein_coding
FYB2	1	complement(56718789..56819696)	0.00650357	-0.962471	-1.94865	0.500857	ENSG00000187889	ENSG00000187889	protein_coding
C8A	1	56854768..56918223	0.0215634	-1.76061	-3.38841	0.206475	ENSG00000157131	ENSG00000157131	protein_coding
C8B	1	complement(56929207..56974383)	0.0234326	-1.09384	-2.13442	0.266575	ENSG00000021852	ENSG00000021852	protein_coding
DAB1	1	complement(56994778..58546734)	0.245066	1.54988	2.92792	0.128977	ENSG00000173406	ENSG00000173406	protein_coding
OMA1	1	complement(58415384..58546802)	8.0307	0.228439	1.17157	0.508127	ENSG00000162600	ENSG00000162600	protein_coding
TACSTD2	1	complement(58575433..58577252)	0.442292	-0.123793	-1.0896	0.892552	ENSG00000184292	ENSG00000184292	protein_coding
MYSM1	1	complement(58643440..58700090)	24.8974	-0.0362283	-1.02543	0.834011	ENSG00000162601	ENSG00000162601	protein_coding
JUN	1	complement(58776845..58784048)	363.303	-0.441915	-1.35841	0.224581	ENSG00000177606	ENSG00000177606	protein_coding
FGGY	1	59296638..59810647	0.530594	0.0574536	1.04063	0.918425	ENSG00000172456	ENSG00000172456	protein_coding
HOOK1	1	59814786..59876322	8.86356	-0.0395393	-1.02779	0.884322	ENSG00000134709	ENSG00000134709	protein_coding
CYP2J2	1	complement(59893308..59926773)	0.892238	-0.625481	-1.54273	0.412335	ENSG00000134716	ENSG00000134716	protein_coding
C1orf87	1	complement(59987269..60073770)	0.0466352	-2.60329	-6.0767	0.0812089	ENSG00000162598	ENSG00000162598	protein_coding
NFIA	1	60865259..61462788	0.512667	0.291395	1.22382	0.592376	ENSG00000162599	ENSG00000162599	protein_coding
TM2D1	1	complement(61681046..61725423)	9.80204	-0.0656247	-1.04654	0.735364	ENSG00000162604	ENSG00000162604	protein_coding
PATJ	1	61742477..62178675	4.13597	0.161466	1.11842	0.486348	ENSG00000132849	ENSG00000132849	protein_coding
L1TD1	1	62194790..62235060	0.571527	-0.21485	-1.16058	0.775537	ENSG00000240563	ENSG00000240563	protein_coding
KANK4	1	complement(62236165..62319434)	0.101698	-0.724022	-1.65178	0.563768	ENSG00000132854	ENSG00000132854	protein_coding
USP1	1	62436297..62451804	33.0099	0.110712	1.07976	0.568752	ENSG00000162607	ENSG00000162607	protein_coding
DOCK7	1	complement(62454298..62688386)	2.01923	-0.10517	-1.07562	0.690539	ENSG00000116641	ENSG00000116641	protein_coding
ANGPTL3	1	62597520..62606313	0.137603	2.0005	4.00138	0.0365042	ENSG00000132855	ENSG00000132855	protein_coding
gene:ENSG00000278967	1	62607766..62609584	0	#N/A	#N/A	#N/A	ENSG00000278967	ENSG00000278967	TEC
ATG4C	1	62784132..62865516	5.0217	0.0884824	1.06325	0.876314	ENSG00000125703	ENSG00000125703	protein_coding
ITGB3BP	1	complement(63320884..63593721)	6.82543	0.254626	1.19303	0.573172	ENSG00000142856	ENSG00000142856	protein_coding
FOXD3	1	63322567..63325128	0.088834	-2.8156	-7.04014	0.0563155	ENSG00000187140	ENSG00000187140	protein_coding
ALG6	1	63367575..63438553	6.82539	-0.054343	-1.03839	0.869767	ENSG00000088035	ENSG00000088035	protein_coding
EFCAB7	1	63523372..63572693	5.80087	0.152759	1.11169	0.685671	ENSG00000203965	ENSG00000203965	protein_coding
PGM1	1	63593411..63660245	14.4887	0.0653644	1.04635	0.784533	ENSG00000079739	ENSG00000079739	protein_coding
ROR1	1	63774017..64181498	0.704738	-0.911338	-1.88079	0.0858228	ENSG00000185483	ENSG00000185483	protein_coding
UBE2U	1	64203623..64267368	0.0118874	0.35235	1.27664	0.739005	ENSG00000177414	ENSG00000177414	protein_coding
CACHD1	1	64470129..64693058	10.6555	0.0415876	1.02925	0.915327	ENSG00000158966	ENSG00000158966	protein_coding
RAVER2	1	64745075..64833232	4.69734	-0.378647	-1.30012	0.17926	ENSG00000162437	ENSG00000162437	protein_coding
JAK1	1	complement(64833223..65067754)	172.462	-0.0979502	-1.07025	0.511461	ENSG00000162434	ENSG00000162434	protein_coding
AK4	1	65147549..65232145	0.398815	-0.45709	-1.37277	0.453345	ENSG00000162433	ENSG00000162433	protein_coding
DNAJC6	1	65248219..65415871	1.20468	0.506763	1.42086	0.472877	ENSG00000116675	ENSG00000116675	protein_coding
LEPROT	1	65420587..65436007	22.7306	-0.120351	-1.087	0.494385	ENSG00000213625	ENSG00000213625	protein_coding
LEPR	1	65420652..65641559	0.741102	-0.272551	-1.20794	0.612461	ENSG00000116678	ENSG00000116678	protein_coding
PDE4B	1	65792514..66374579	86.1714	0.0458095	1.03226	0.844148	ENSG00000184588	ENSG00000184588	protein_coding
SGIP1	1	66533267..66751139	0.0527092	-0.218299	-1.16336	0.797923	ENSG00000118473	ENSG00000118473	protein_coding
DYNLT5	1	66752459..66779047	0.871091	-1.18359	-2.27141	0.128239	ENSG00000152760	ENSG00000152760	protein_coding
INSL5	1	complement(66797740..66801276)	0.0140631	-0.570829	-1.48538	0.700262	ENSG00000172410	ENSG00000172410	protein_coding
DNAI4	1	complement(66812885..66924856)	0.152194	-0.375117	-1.29694	0.674289	ENSG00000152763	ENSG00000152763	protein_coding
MIER1	1	66924895..66988619	25.3762	-0.266074	-1.20253	0.181753	ENSG00000198160	ENSG00000198160	protein_coding
SLC35D1	1	complement(66999350..67054148)	25.1185	0.0212275	1.01482	0.905128	ENSG00000116704	ENSG00000116704	protein_coding
C1orf141	1	complement(67092165..67231853)	0.00394622	0.770832	1.70625	0.569053	ENSG00000203963	ENSG00000203963	protein_coding
IL23R	1	67138907..67259979	0.138944	-1.0446	-2.06279	0.29212	ENSG00000162594	ENSG00000162594	protein_coding
IL12RB2	1	67307364..67398724	8.61734	0.356496	1.28031	0.485078	ENSG00000081985	ENSG00000081985	protein_coding
SERBP1	1	complement(67407810..67430415)	89.9732	-0.083652	-1.0597	0.582328	ENSG00000142864	ENSG00000142864	protein_coding
GADD45A	1	67685201..67688334	49.3921	0.280137	1.21431	0.377754	ENSG00000116717	ENSG00000116717	protein_coding
GNG12	1	complement(67701475..67833467)	0.0834911	-0.794592	-1.73459	0.385732	ENSG00000172380	ENSG00000172380	protein_coding
DIRAS3	1	complement(68045886..68051717)	0.0388488	-1.41193	-2.66093	0.221073	ENSG00000162595	ENSG00000162595	protein_coding
WLS	1	complement(68098473..68233120)	2.91717	0.375036	1.29687	0.592595	ENSG00000116729	ENSG00000116729	protein_coding
RPE65	1	complement(68428822..68451103)	0.00961265	-0.721369	-1.64875	0.516585	ENSG00000116745	ENSG00000116745	protein_coding
DEPDC1	1	complement(68474152..68497221)	0.47186	0.259063	1.1967	0.713599	ENSG00000024526	ENSG00000024526	protein_coding
LRRC7	1	69567922..70151945	0.070226	-0.413356	-1.33178	0.505676	ENSG00000033122	ENSG00000033122	protein_coding
LRRC40	1	complement(70144805..70205579)	17.7294	-0.300218	-1.23133	0.212444	ENSG00000066557	ENSG00000066557	protein_coding
SRSF11	1	70205682..70253052	226.446	-0.324164	-1.25194	0.0834281	ENSG00000116754	ENSG00000116754	protein_coding
ANKRD13C	1	complement(70258999..70354734)	17.4273	-0.161982	-1.11882	0.416588	ENSG00000118454	ENSG00000118454	protein_coding
CTH	1	70411218..70439851	2.26354	-0.352736	-1.27698	0.655899	ENSG00000116761	ENSG00000116761	protein_coding
PTGER3	1	complement(70852353..71047816)	0.100061	0.066555	1.04721	0.926619	ENSG00000050628	ENSG00000050628	protein_coding
ZRANB2	1	complement(71063291..71081289)	64.2544	-0.257869	-1.19571	0.161414	ENSG00000132485	ENSG00000132485	protein_coding
NEGR1	1	complement(71395943..72282539)	0.0828962	-1.4171	-2.67049	0.0882714	ENSG00000172260	ENSG00000172260	protein_coding
gene:ENSG00000280317	1	complement(72979014..72979314)	0	#N/A	#N/A	#N/A	ENSG00000280317	ENSG00000280317	TEC
LRRIQ3	1	complement(74026015..74198187)	0.0516937	-2.85759	-7.24803	0.0155732	ENSG00000162620	ENSG00000162620	protein_coding
FPGT-TNNI3K	1	74198235..74544393	0.347071	0.511893	1.42592	0.443491	ENSG00000259030	ENSG00000259030	protein_coding
FPGT	1	74198238..74234086	1.74664	0.126346	1.09153	0.799183	ENSG00000254685	ENSG00000254685	protein_coding
TNNI3K	1	74235387..74544428	0.0875513	-0.55336	-1.4675	0.598719	ENSG00000116783	ENSG00000116783	protein_coding
LRRC53	1	complement(74469376..74512611)	0	-0.0315666	-1.02212	0.984049	ENSG00000162621	ENSG00000162621	protein_coding
ERICH3	1	complement(74568117..74673792)	0.0724615	-1.73688	-3.33313	0.0826472	ENSG00000178965	ENSG00000178965	protein_coding
CRYZ	1	complement(74705482..74733408)	11.2983	0.323028	1.25095	0.287846	ENSG00000116791	ENSG00000116791	protein_coding
TYW3	1	74733152..74766678	16.0276	-0.00692815	-1.00481	0.969578	ENSG00000162623	ENSG00000162623	protein_coding
LHX8	1	75128434..75161533	0.00959933	-1.27017	-2.41189	0.362961	ENSG00000162624	ENSG00000162624	protein_coding
SLC44A5	1	complement(75202129..75611114)	0.194573	2.65957	6.31844	0.0309766	ENSG00000137968	ENSG00000137968	protein_coding
ACADM	1	75724431..75787575	7.20764	0.121707	1.08802	0.597337	ENSG00000117054	ENSG00000117054	protein_coding
RABGGTB	1	75786197..75795086	74.703	-0.151451	-1.11069	0.334162	ENSG00000137955	ENSG00000137955	protein_coding
MSH4	1	75796882..75913242	0.110716	-0.492222	-1.40661	0.583452	ENSG00000057468	ENSG00000057468	protein_coding
ASB17	1	complement(75918873..75932404)	0.0529532	0.0643835	1.04564	0.938458	ENSG00000154007	ENSG00000154007	protein_coding
ST6GALNAC3	1	76074746..76634603	0.54921	0.240471	1.18138	0.666097	ENSG00000184005	ENSG00000184005	protein_coding
ST6GALNAC5	1	76867480..77067546	0.0169379	-0.877549	-1.83725	0.42527	ENSG00000117069	ENSG00000117069	protein_coding
PIGK	1	complement(77088989..77219430)	7.73973	0.114237	1.0824	0.824094	ENSG00000142892	ENSG00000142892	protein_coding
AK5	1	77282019..77559966	9.93357	0.30327	1.23394	0.587539	ENSG00000154027	ENSG00000154027	protein_coding
ZZZ3	1	complement(77562416..77683419)	15.6304	-0.0576914	-1.0408	0.755848	ENSG00000036549	ENSG00000036549	protein_coding
USP33	1	complement(77695987..77759852)	32.5293	-0.173894	-1.1281	0.311678	ENSG00000077254	ENSG00000077254	protein_coding
MIGA1	1	77779624..77879540	5.36656	-0.179575	-1.13255	0.44885	ENSG00000180488	ENSG00000180488	protein_coding
NEXN	1	77888513..77943895	1.26407	-0.271271	-1.20687	0.696924	ENSG00000162614	ENSG00000162614	protein_coding
FUBP1	1	complement(77944055..77979110)	67.3636	-0.203379	-1.15139	0.309193	ENSG00000162613	ENSG00000162613	protein_coding
DNAJB4	1	77979175..78017964	6.70496	0.0508266	1.03586	0.893971	ENSG00000162616	ENSG00000162616	protein_coding
GIPC2	1	77979542..78138444	0.0379032	-2.35135	-5.10301	0.0487219	ENSG00000137960	ENSG00000137960	protein_coding
PTGFR	1	78303884..78540701	0.00489626	-1.27172	-2.41449	0.369398	ENSG00000122420	ENSG00000122420	protein_coding
IFI44L	1	78619902..78646145	12.1247	-0.166346	-1.12221	0.71138	ENSG00000137959	ENSG00000137959	protein_coding
IFI44	1	78649796..78664078	39.3	0.0844078	1.06025	0.815449	ENSG00000137965	ENSG00000137965	protein_coding
ADGRL4	1	complement(78889764..79282124)	0.00560169	-1.27012	-2.41182	0.362979	ENSG00000162618	ENSG00000162618	protein_coding
ADGRL2	1	81306147..81993932	0.0969163	1.78375	3.44319	0.0490105	ENSG00000117114	ENSG00000117114	protein_coding
TTLL7	1	complement(83865024..83999150)	0.15459	-0.414763	-1.33308	0.622372	ENSG00000137941	ENSG00000137941	protein_coding
PRKACB	1	84078062..84238498	43.2359	-0.00886023	-1.00616	0.965966	ENSG00000142875	ENSG00000142875	protein_coding
SAMD13	1	84298366..84389957	0.442576	0.414594	1.33292	0.630807	ENSG00000203943	ENSG00000203943	protein_coding
DNASE2B	1	84398484..84415018	0.00653271	0.231455	1.17402	0.852021	ENSG00000137976	ENSG00000137976	protein_coding
RPF1	1	84479259..84498352	51.5686	-0.281274	-1.21527	0.131985	ENSG00000117133	ENSG00000117133	protein_coding
GNG5	1	complement(84498323..84506581)	44.1367	-0.298577	-1.22993	0.175661	ENSG00000174021	ENSG00000174021	protein_coding
SPATA1	1	84506300..84567379	0.317013	0.479739	1.39449	0.534347	ENSG00000122432	ENSG00000122432	protein_coding
CTBS	1	complement(84549611..84574480)	7.68003	-0.177352	-1.13081	0.393428	ENSG00000117151	ENSG00000117151	protein_coding
SSX2IP	1	complement(84643706..84690803)	6.57057	-0.0385751	-1.0271	0.864069	ENSG00000117155	ENSG00000117155	protein_coding
LPAR3	1	complement(84811602..84893206)	0.79688	-1.25303	-2.38342	0.171034	ENSG00000171517	ENSG00000171517	protein_coding
MCOLN2	1	complement(84925583..84997113)	6.21224	0.957442	1.94186	0.0468218	ENSG00000153898	ENSG00000153898	protein_coding
DNAI3	1	84999147..85133138	0.0320889	-2.88607	-7.39253	0.046637	ENSG00000162643	ENSG00000162643	protein_coding
MCOLN3	1	complement(85018082..85048500)	0.322933	-0.234619	-1.1766	0.786726	ENSG00000055732	ENSG00000055732	protein_coding
gene:ENSG00000280099	1	complement(85152487..85154203)	0	#N/A	#N/A	#N/A	ENSG00000280099	ENSG00000280099	TEC
SYDE2	1	complement(85156889..85201724)	0.41334	0.564111	1.47848	0.455028	ENSG00000097096	ENSG00000097096	protein_coding
C1orf52	1	complement(85249953..85259672)	23.5055	-0.327317	-1.25468	0.0617221	ENSG00000162642	ENSG00000162642	protein_coding
BCL10	1	complement(85265776..85276632)	20.4365	-0.306912	-1.23706	0.150905	ENSG00000142867	ENSG00000142867	protein_coding
DDAH1	1	complement(85318481..85578363)	0.0943938	-0.142003	-1.10344	0.867034	ENSG00000153904	ENSG00000153904	protein_coding
CCN1	1	85580761..85584589	0.12224	-1.69041	-3.22749	0.128911	ENSG00000142871	ENSG00000142871	protein_coding
ZNHIT6	1	complement(85649417..85708433)	11.3199	-0.037448	-1.0263	0.856228	ENSG00000117174	ENSG00000117174	protein_coding
COL24A1	1	complement(85729233..86156943)	0.995512	-0.16107	-1.11812	0.764789	ENSG00000171502	ENSG00000171502	protein_coding
ODF2L	1	complement(86346824..86396342)	14.9611	-0.0497334	-1.03507	0.79414	ENSG00000122417	ENSG00000122417	protein_coding
CLCA2	1	86424171..86456553	0.0146924	-0.064933	-1.04604	0.951199	ENSG00000137975	ENSG00000137975	protein_coding
CLCA1	1	86468368..86500259	0.0250161	-1.49776	-2.82405	0.293956	ENSG00000016490	ENSG00000016490	protein_coding
CLCA4	1	86547078..86580754	0.0114493	-1.54806	-2.92424	0.282399	ENSG00000016602	ENSG00000016602	protein_coding
SH3GLB1	1	86704570..86748184	41.6928	-0.00717178	-1.00498	0.963296	ENSG00000097033	ENSG00000097033	protein_coding
SELENOF	1	complement(86862445..86914424)	100.523	-0.0817398	-1.05829	0.602791	ENSG00000183291	ENSG00000183291	protein_coding
HS2ST1	1	86914635..87109982	5.34842	0.0281713	1.01972	0.923577	ENSG00000153936	ENSG00000153936	protein_coding
gene:ENSG00000267561	1	86993009..87169204	0.0902661	-3.30448	-9.8798	0.0361443	ENSG00000267561	ENSG00000267561	protein_coding
LMO4	1	87328880..87348923	13.5189	0.112085	1.08079	0.549856	ENSG00000143013	ENSG00000143013	protein_coding
PKN2	1	88684222..88836255	26.3407	-0.113151	-1.08159	0.572594	ENSG00000065243	ENSG00000065243	protein_coding
GTF2B	1	complement(88852633..88891944)	94.1992	-0.24063	-1.18151	0.274999	ENSG00000137947	ENSG00000137947	protein_coding
KYAT3	1	complement(88935773..88992953)	26.2263	0.119568	1.08641	0.581388	ENSG00000137944	ENSG00000137944	protein_coding
RBMXL1	1	complement(88979456..88992960)	18.6894	-0.11738	-1.08476	0.558708	ENSG00000213516	ENSG00000213516	protein_coding
GBP3	1	complement(89006666..89022894)	14.8597	0.251437	1.19039	0.317885	ENSG00000117226	ENSG00000117226	protein_coding
GBP1	1	complement(89051882..89065360)	21.0164	0.917729	1.88914	0.00655353	ENSG00000117228	ENSG00000117228	protein_coding
GBP2	1	complement(89106132..89150456)	122.479	0.132565	1.09624	0.457977	ENSG00000162645	ENSG00000162645	protein_coding
GBP7	1	complement(89131742..89176009)	0.0530607	0.017735	1.01237	0.984063	ENSG00000213512	ENSG00000213512	protein_coding
GBP4	1	complement(89181144..89198942)	36.1321	0.169768	1.12488	0.382876	ENSG00000162654	ENSG00000162654	protein_coding
GBP5	1	complement(89256189..89272860)	33.6355	0.564737	1.47912	0.0892804	ENSG00000154451	ENSG00000154451	protein_coding
GBP6	1	89364059..89388160	0.0941434	2.00016	4.00044	0.0381365	ENSG00000183347	ENSG00000183347	protein_coding
LRRC8B	1	89524829..89597861	12.7835	-0.0647004	-1.04587	0.771586	ENSG00000197147	ENSG00000197147	protein_coding
gene:ENSG00000288629	1	89579592..89579654	0	#N/A	#N/A	#N/A	ENSG00000288629	ENSG00000288629	protein_coding
LRRC8C	1	89633072..89769903	35.3227	-0.188241	-1.13937	0.363089	ENSG00000171488	ENSG00000171488	protein_coding
gene:ENSG00000271949	1	89633140..89933250	0	-0.0315666	-1.02212	0.984049	ENSG00000271949	ENSG00000271949	protein_coding
LRRC8D	1	89821014..89936611	30.385	-0.284442	-1.21794	0.304799	ENSG00000171492	ENSG00000171492	protein_coding
ZNF326	1	89995110..90035533	20.714	-0.254773	-1.19315	0.206377	ENSG00000162664	ENSG00000162664	protein_coding
BARHL2	1	complement(90711539..90717302)	0.0699638	-0.49133	-1.40574	0.638708	ENSG00000143032	ENSG00000143032	protein_coding
ZNF644	1	complement(90915298..91022272)	18.1949	-0.2368	-1.17838	0.34868	ENSG00000122482	ENSG00000122482	protein_coding
HFM1	1	complement(91260766..91404856)	0.0553431	-0.219636	-1.16444	0.834302	ENSG00000162669	ENSG00000162669	protein_coding
CDC7	1	91500851..91525764	6.51729	0.103803	1.0746	0.746219	ENSG00000097046	ENSG00000097046	protein_coding
TGFBR3	1	complement(91680343..91906335)	14.6139	0.657937	1.57782	0.156811	ENSG00000069702	ENSG00000069702	protein_coding
BRDT	1	91949343..92014426	0.0456876	1.47005	2.77031	0.154793	ENSG00000137948	ENSG00000137948	protein_coding
EPHX4	1	92029985..92063538	0.188397	-0.641898	-1.56038	0.532274	ENSG00000172031	ENSG00000172031	protein_coding
SETSIP	1	complement(92074533..92075411)	0.0908044	0.72123	1.64859	0.430046	ENSG00000230667	ENSG00000230667	protein_coding
BTBD8	1	92080305..92184725	1.61501	0.0307747	1.02156	0.949037	ENSG00000189195	ENSG00000189195	protein_coding
C1orf146	1	92217915..92245813	0.0433549	-1.93841	-3.83282	0.1727	ENSG00000203910	ENSG00000203910	protein_coding
GLMN	1	complement(92246402..92298987)	7.9959	0.0881495	1.06301	0.800023	ENSG00000174842	ENSG00000174842	protein_coding
RPAP2	1	92299059..92402056	4.51053	0.045166	1.0318	0.861529	ENSG00000122484	ENSG00000122484	protein_coding
GFI1	1	complement(92473043..92486925)	13.7778	-0.100121	-1.07186	0.781017	ENSG00000162676	ENSG00000162676	protein_coding
EVI5	1	complement(92508696..92792404)	2.0035	-0.121541	-1.0879	0.726178	ENSG00000067208	ENSG00000067208	protein_coding
RPL5	1	92832013..92841924	2571.6	-0.0740349	-1.05266	0.62215	ENSG00000122406	ENSG00000122406	protein_coding
DIPK1A	1	complement(92832737..92961522)	14.1326	-0.172467	-1.12698	0.440364	ENSG00000154511	ENSG00000154511	protein_coding
MTF2	1	93079235..93139079	31.3639	-0.320469	-1.24874	0.0976539	ENSG00000143033	ENSG00000143033	protein_coding
TMED5	1	complement(93149742..93180516)	26.7564	-0.0678154	-1.04813	0.764686	ENSG00000117500	ENSG00000117500	protein_coding
CCDC18	1	93179919..93278730	3.64646	0.171622	1.12632	0.524004	ENSG00000122483	ENSG00000122483	protein_coding
DR1	1	93345907..93369493	22.8136	-0.27251	-1.20791	0.0912724	ENSG00000117505	ENSG00000117505	protein_coding
FNBP1L	1	93448118..93554661	2.00845	-0.215423	-1.16104	0.522587	ENSG00000137942	ENSG00000137942	protein_coding
BCAR3	1	complement(93561741..93847150)	13.3549	-1.22415	-2.33617	0.184224	ENSG00000137936	ENSG00000137936	protein_coding
DNTTIP2	1	complement(93866284..93879918)	42.3817	-0.304574	-1.23505	0.193337	ENSG00000067334	ENSG00000067334	protein_coding
GCLM	1	complement(93885199..93909456)	4.3373	-0.240606	-1.18149	0.42649	ENSG00000023909	ENSG00000023909	protein_coding
ABCA4	1	complement(93992834..94121148)	0.0198569	-2.37633	-5.19213	0.0583625	ENSG00000198691	ENSG00000198691	protein_coding
ARHGAP29	1	complement(94148988..94275068)	0.0947833	-0.152567	-1.11155	0.849062	ENSG00000137962	ENSG00000137962	protein_coding
ABCD3	1	94418389..94518666	18.9919	-0.0482847	-1.03403	0.814186	ENSG00000117528	ENSG00000117528	protein_coding
F3	1	complement(94529173..94541759)	2.26361	-0.511121	-1.42516	0.447551	ENSG00000117525	ENSG00000117525	protein_coding
SLC44A3	1	94820342..94895246	0.0297961	-2.46391	-5.51711	0.0928394	ENSG00000143036	ENSG00000143036	protein_coding
CNN3	1	complement(94896949..94927223)	5.56468	-0.445359	-1.36165	0.245923	ENSG00000117519	ENSG00000117519	protein_coding
ALG14	1	complement(94974405..95072951)	0.443362	0.0740278	1.05265	0.871929	ENSG00000172339	ENSG00000172339	protein_coding
TLCD4	1	95117355..95197607	1.15929	-0.465404	-1.3807	0.511933	ENSG00000152078	ENSG00000152078	protein_coding
TLCD4-RWDD3	1	95117923..95247225	0.930857	-0.0789885	-1.05628	0.916707	ENSG00000271092	ENSG00000271092	protein_coding
RWDD3	1	95234210..95247225	12.2666	-0.0112279	-1.00781	0.97014	ENSG00000122481	ENSG00000122481	protein_coding
PTBP2	1	96721665..96823738	9.03901	-0.420962	-1.33882	0.0798534	ENSG00000117569	ENSG00000117569	protein_coding
DPYD	1	complement(97077743..97995000)	27.5371	0.185454	1.13717	0.505292	ENSG00000188641	ENSG00000188641	protein_coding
SNX7-DT	1	complement(98660388..98661059)	0	#N/A	#N/A	#N/A	ENSG00000280040	ENSG00000280040	TEC
SNX7	1	98661701..98760500	0.243853	-0.369756	-1.29213	0.735703	ENSG00000162627	ENSG00000162627	protein_coding
PLPPR5	1	complement(98890245..99227929)	0.017741	-1.43454	-2.70297	0.247127	ENSG00000117598	ENSG00000117598	protein_coding
PLPPR4	1	99264292..99309590	0.0161034	-2.32797	-5.02099	0.107271	ENSG00000117600	ENSG00000117600	protein_coding
PALMD	1	99646113..99694541	0.0117904	-0.502507	-1.41667	0.680769	ENSG00000099260	ENSG00000099260	protein_coding
FRRS1	1	complement(99703970..99766635)	1.19324	0.0175287	1.01222	0.963388	ENSG00000156869	ENSG00000156869	protein_coding
AGL	1	99850361..99924023	6.53425	-0.0782856	-1.05576	0.705949	ENSG00000162688	ENSG00000162688	protein_coding
SLC35A3	1	99969351..100035634	4.37701	0.0310107	1.02173	0.885046	ENSG00000117620	ENSG00000117620	protein_coding
gene:ENSG00000283761	1	99970011..100083321	3.38981	0.100872	1.07242	0.805709	ENSG00000283761	ENSG00000283761	protein_coding
MFSD14A	1	100038095..100083377	77.955	-0.268075	-1.2042	0.171798	ENSG00000156875	ENSG00000156875	protein_coding
SASS6	1	complement(100083563..100132955)	2.96718	0.242984	1.18344	0.466426	ENSG00000156876	ENSG00000156876	protein_coding
TRMT13	1	100133150..100150496	12.6808	0.178002	1.13132	0.45067	ENSG00000122435	ENSG00000122435	protein_coding
LRRC39	1	complement(100148448..100178267)	3.77488	-0.778784	-1.71568	0.0970466	ENSG00000122477	ENSG00000122477	protein_coding
DBT	1	complement(100186919..100249834)	3.99176	0.0239655	1.01675	0.924772	ENSG00000137992	ENSG00000137992	protein_coding
RTCA	1	100266216..100292769	23.791	-0.096054	-1.06885	0.55724	ENSG00000137996	ENSG00000137996	protein_coding
CDC14A	1	100325629..100520277	37.9051	-0.0388974	-1.02733	0.878489	ENSG00000079335	ENSG00000079335	protein_coding
GPR88	1	100538139..100542021	0.134028	-0.602209	-1.51804	0.514574	ENSG00000181656	ENSG00000181656	protein_coding
VCAM1	1	100719742..100739045	0.678124	1.19334	2.28681	0.139111	ENSG00000162692	ENSG00000162692	protein_coding
EXTL2	1	complement(100872372..100895179)	4.52821	0.124691	1.09027	0.687305	ENSG00000162694	ENSG00000162694	protein_coding
SLC30A7	1	100896076..100996260	12.2611	-0.130504	-1.09468	0.564727	ENSG00000162695	ENSG00000162695	protein_coding
DPH5	1	complement(100989623..101026088)	28.7945	-0.0238468	-1.01667	0.912357	ENSG00000117543	ENSG00000117543	protein_coding
S1PR1	1	101236865..101243713	187.299	-0.179704	-1.13265	0.371091	ENSG00000170989	ENSG00000170989	protein_coding
OLFM3	1	complement(101802560..101996926)	0.00769548	-1.27019	-2.41193	0.362953	ENSG00000118733	ENSG00000118733	protein_coding
COL11A1	1	complement(102876467..103108872)	0.00991357	0.183556	1.13568	0.835531	ENSG00000060718	ENSG00000060718	protein_coding
RNPC3	1	103525691..103555239	34.1487	0.0861812	1.06156	0.664888	ENSG00000185946	ENSG00000185946	protein_coding
AMY2B	1	103553815..103579534	34.7509	0.0441789	1.0311	0.806566	ENSG00000240038	ENSG00000240038	protein_coding
AMY2A	1	103617427..103625780	0.0333144	0.168784	1.12411	0.85537	ENSG00000243480	ENSG00000243480	protein_coding
AMY1A	1	103655760..103664554	0.0113305	-0.962471	-1.94865	0.500857	ENSG00000237763	ENSG00000237763	protein_coding
AMY1B	1	complement(103687415..103696454)	0.00518039	-0.570829	-1.48538	0.700262	ENSG00000174876	ENSG00000174876	protein_coding
AMY1C	1	103745323..103758726	0.0349339	-0.325812	-1.25337	0.739163	ENSG00000187733	ENSG00000187733	protein_coding
PRMT6	1	107056674..107067636	11.3534	0.0951899	1.06821	0.667182	ENSG00000198890	ENSG00000198890	protein_coding
NTNG1	1	107140007..107484923	0.0671551	-3.25407	-9.54053	0.00542807	ENSG00000162631	ENSG00000162631	protein_coding
VAV3	1	complement(107571161..107965180)	25.199	0.118878	1.08589	0.543517	ENSG00000134215	ENSG00000134215	protein_coding
SLC25A24	1	complement(108134043..108200849)	5.2277	0.0138859	1.00967	0.96829	ENSG00000085491	ENSG00000085491	protein_coding
NBPF4	1	complement(108222464..108244081)	0.326159	1.38286	2.60786	0.196488	ENSG00000196427	ENSG00000196427	protein_coding
NBPF6	1	108450282..108471920	0.162121	-1.10871	-2.15653	0.2815	ENSG00000186086	ENSG00000186086	protein_coding
EEIG2	1	108560089..108644900	23.1447	-0.343522	-1.26885	0.232751	ENSG00000162636	ENSG00000162636	protein_coding
HENMT1	1	complement(108648290..108661526)	25.2354	0.49551	1.40982	0.0212233	ENSG00000162639	ENSG00000162639	protein_coding
PRPF38B	1	108692310..108702928	80.1609	-0.0487699	-1.03438	0.726298	ENSG00000134186	ENSG00000134186	protein_coding
FNDC7	1	108712908..108742749	0.360612	-1.40974	-2.65689	0.166349	ENSG00000143107	ENSG00000143107	protein_coding
STXBP3	1	108746674..108809523	40.0934	-0.182619	-1.13494	0.320628	ENSG00000116266	ENSG00000116266	protein_coding
AKNAD1	1	complement(108815898..108963484)	0.00689875	-1.32169	-2.49959	0.391005	ENSG00000162641	ENSG00000162641	protein_coding
GPSM2	1	108875350..108934545	1.56201	0.501439	1.41562	0.254219	ENSG00000121957	ENSG00000121957	protein_coding
CLCC1	1	complement(108881885..108963527)	3.52652	0.0524726	1.03704	0.836703	ENSG00000121940	ENSG00000121940	protein_coding
WDR47	1	complement(108970214..109042113)	11.7828	0.0363509	1.02552	0.875962	ENSG00000085433	ENSG00000085433	protein_coding
TAF13	1	complement(109062496..109076012)	16.3076	-0.298065	-1.22949	0.262111	ENSG00000197780	ENSG00000197780	protein_coding
TMEM167B	1	109090764..109096934	60.2088	-0.238479	-1.17975	0.180877	ENSG00000215717	ENSG00000215717	protein_coding
CFAP276	1	complement(109105951..109113857)	0	-0.0315666	-1.02212	0.984049	ENSG00000179902	ENSG00000179902	protein_coding
ELAPOR1	1	109113679..109206781	1.41253	0.826781	1.77372	0.104253	ENSG00000116299	ENSG00000116299	protein_coding
SARS1	1	109213918..109238182	100.906	0.00631444	1.00439	0.969831	ENSG00000031698	ENSG00000031698	protein_coding
CELSR2	1	109249539..109275751	3.93619	0.28786	1.22083	0.390961	ENSG00000143126	ENSG00000143126	protein_coding
PSRC1	1	complement(109279556..109283186)	2.06879	-0.305475	-1.23583	0.640739	ENSG00000134222	ENSG00000134222	protein_coding
MYBPHL	1	complement(109292365..109307011)	0.0130581	-0.97405	-1.96435	0.530127	ENSG00000221986	ENSG00000221986	protein_coding
SORT1	1	complement(109309568..109397918)	8.27337	0.142183	1.10357	0.73823	ENSG00000134243	ENSG00000134243	protein_coding
PSMA5	1	complement(109399042..109426448)	25.0691	0.10736	1.07725	0.517596	ENSG00000143106	ENSG00000143106	protein_coding
SYPL2	1	109466546..109482134	0.0386668	-0.888648	-1.85144	0.407342	ENSG00000143028	ENSG00000143028	protein_coding
ATXN7L2	1	109483479..109492804	13.7125	0.171487	1.12622	0.435579	ENSG00000162650	ENSG00000162650	protein_coding
CYB561D1	1	109494052..109502932	18.7048	-0.0259768	-1.01817	0.904185	ENSG00000174151	ENSG00000174151	protein_coding
AMIGO1	1	complement(109504178..109509738)	10.0502	0.072399	1.05146	0.830935	ENSG00000181754	ENSG00000181754	protein_coding
GPR61	1	109539872..109548406	0.354643	-0.317419	-1.2461	0.66649	ENSG00000156097	ENSG00000156097	protein_coding
GNAI3	1	109548615..109600195	24.0848	-0.192789	-1.14297	0.340336	ENSG00000065135	ENSG00000065135	protein_coding
GNAT2	1	complement(109603091..109619929)	0.363193	-0.748925	-1.68054	0.410438	ENSG00000134183	ENSG00000134183	protein_coding
AMPD2	1	109616104..109632051	91.2123	-0.0611949	-1.04333	0.795346	ENSG00000116337	ENSG00000116337	protein_coding
GSTM4	1	109656099..109665496	3.23211	-0.332231	-1.25896	0.540518	ENSG00000168765	ENSG00000168765	protein_coding
GSTM2	1	109668022..109709551	13.9114	-0.22038	-1.16504	0.299444	ENSG00000213366	ENSG00000213366	protein_coding
GSTM1	1	109687814..109709039	19.4021	-0.715283	-1.6418	0.544828	ENSG00000134184	ENSG00000134184	protein_coding
GSTM5	1	109711780..109775428	0.438377	-0.784278	-1.72223	0.461004	ENSG00000134201	ENSG00000134201	protein_coding
GSTM3	1	complement(109733932..109741038)	2.14925	0.306255	1.23649	0.549791	ENSG00000134202	ENSG00000134202	protein_coding
EPS8L3	1	complement(109750080..109764027)	0.144649	0.591706	1.50703	0.542667	ENSG00000198758	ENSG00000198758	protein_coding
CSF1	1	109910242..109930992	5.75934	-0.0357932	-1.02512	0.938587	ENSG00000184371	ENSG00000184371	protein_coding
AHCYL1	1	109984765..110023742	26.8931	0.0144069	1.01004	0.93748	ENSG00000168710	ENSG00000168710	protein_coding
STRIP1	1	110031577..110074641	58.1608	-0.0553324	-1.0391	0.692797	ENSG00000143093	ENSG00000143093	protein_coding
ALX3	1	complement(110059870..110070672)	5.7492	-0.510421	-1.42447	0.133125	ENSG00000156150	ENSG00000156150	protein_coding
UBL4B	1	110112443..110113947	0.0550189	-2.38413	-5.22029	0.136129	ENSG00000186150	ENSG00000186150	protein_coding
SLC6A17	1	110150494..110202202	0.0461965	-4.30631	-19.7846	0.00270508	ENSG00000197106	ENSG00000197106	protein_coding
KCNC4	1	110210314..110283100	1.51234	0.0395896	1.02782	0.878928	ENSG00000116396	ENSG00000116396	protein_coding
RBM15	1	110338506..110346681	20.8933	-0.126754	-1.09183	0.476936	ENSG00000162775	ENSG00000162775	protein_coding
SLC16A4	1	complement(110362851..110391082)	0.727292	0.843476	1.79437	0.212362	ENSG00000168679	ENSG00000168679	protein_coding
LAMTOR5	1	complement(110401249..110407942)	76.9517	-0.171943	-1.12657	0.271622	ENSG00000134248	ENSG00000134248	protein_coding
PROK1	1	110451149..110457358	0.0327064	1.1856	2.27457	0.332439	ENSG00000143125	ENSG00000143125	protein_coding
KCNA10	1	complement(110517217..110519175)	0.078283	-0.912222	-1.88194	0.432716	ENSG00000143105	ENSG00000143105	protein_coding
KCNA2	1	complement(110519837..110631474)	0.160917	1.13674	2.19883	0.218532	ENSG00000177301	ENSG00000177301	protein_coding
KCNA3	1	complement(110653560..110674940)	30.3741	0.12324	1.08918	0.590887	ENSG00000177272	ENSG00000177272	protein_coding
CD53	1	110871188..110899936	549.55	-0.05278	-1.03726	0.785714	ENSG00000143119	ENSG00000143119	protein_coding
LRIF1	1	complement(110947190..110963965)	8.57624	-0.0687569	-1.04881	0.822029	ENSG00000121931	ENSG00000121931	protein_coding
DRAM2	1	complement(111117163..111140203)	34.3717	-0.100529	-1.07217	0.615599	ENSG00000156171	ENSG00000156171	protein_coding
CEPT1	1	111139479..111185104	29.601	-0.253143	-1.1918	0.231226	ENSG00000134255	ENSG00000134255	protein_coding
DENND2D	1	complement(111185969..111204535)	68.1023	0.173559	1.12784	0.456409	ENSG00000162777	ENSG00000162777	protein_coding
CHI3L2	1	111200771..111243440	25.1124	-0.0514078	-1.03628	0.855775	ENSG00000064886	ENSG00000064886	protein_coding
CHIA	1	111290851..111320566	0.0264003	-1.92655	-3.80145	0.151378	ENSG00000134216	ENSG00000134216	protein_coding
CIMAP3	1	111346600..111353013	0.202822	0.0899143	1.06431	0.913721	ENSG00000173947	ENSG00000173947	protein_coding
OVGP1	1	complement(111414319..111427735)	11.0658	-0.304524	-1.23501	0.437195	ENSG00000085465	ENSG00000085465	protein_coding
WDR77	1	complement(111439890..111449256)	29.3543	-0.02137	-1.01492	0.910471	ENSG00000116455	ENSG00000116455	protein_coding
ATP5PB	1	111448864..111462773	83.3675	-0.108739	-1.07829	0.441328	ENSG00000116459	ENSG00000116459	protein_coding
C1orf162	1	111473792..111478512	135.699	0.15639	1.11449	0.613384	ENSG00000143110	ENSG00000143110	protein_coding
TMIGD3	1	complement(111483348..111563962)	0.834677	-0.543944	-1.45795	0.555201	ENSG00000121933	ENSG00000121933	protein_coding
ADORA3	1	complement(111499429..111503633)	0.367309	-0.622566	-1.53961	0.546291	ENSG00000282608	ENSG00000282608	protein_coding
RAP1A	1	111542218..111716691	38.8985	-0.169921	-1.125	0.328175	ENSG00000116473	ENSG00000116473	protein_coding
INKA2	1	complement(111680630..111755824)	5.05228	-0.0962226	-1.06897	0.789095	ENSG00000197852	ENSG00000197852	protein_coding
DDX20	1	111754832..111775602	13.0174	-0.252844	-1.19155	0.159768	ENSG00000064703	ENSG00000064703	protein_coding
KCND3	1	complement(111770662..111989668)	0.120665	-0.472856	-1.38785	0.588496	ENSG00000171385	ENSG00000171385	protein_coding
CTTNBP2NL	1	112396214..112463456	1.53112	-0.487877	-1.40238	0.366763	ENSG00000143079	ENSG00000143079	protein_coding
WNT2B	1	112466541..112530165	0.333449	-0.183215	-1.13541	0.696571	ENSG00000134245	ENSG00000134245	protein_coding
ST7L	1	complement(112523514..112620825)	2.73995	0.0811358	1.05785	0.791007	ENSG00000007341	ENSG00000007341	protein_coding
CAPZA1	1	112619805..112671616	229.036	-0.149421	-1.10912	0.408352	ENSG00000116489	ENSG00000116489	protein_coding
MOV10	1	112673141..112700756	35.423	0.144893	1.10565	0.451259	ENSG00000155363	ENSG00000155363	protein_coding
RHOC	1	complement(112701127..112707434)	34.7689	0.0480404	1.03386	0.873682	ENSG00000155366	ENSG00000155366	protein_coding
gene:ENSG00000271810	1	complement(112702614..112711433)	0.369138	0.734435	1.66375	0.501594	ENSG00000271810	ENSG00000271810	protein_coding
PPM1J	1	complement(112709994..112715332)	2.25234	0.448297	1.36443	0.478611	ENSG00000155367	ENSG00000155367	protein_coding
TAFA3	1	112718905..112727235	0	-0.0329396	-1.02309	0.98463	ENSG00000184599	ENSG00000184599	protein_coding
SLC16A1	1	complement(112911847..112957593)	18.9491	-0.516197	-1.43018	0.0697326	ENSG00000155380	ENSG00000155380	protein_coding
LRIG2	1	113073198..113132260	7.37869	-0.056529	-1.03996	0.79699	ENSG00000198799	ENSG00000198799	protein_coding
MAGI3	1	113390515..113685923	3.68359	-0.123337	-1.08925	0.709992	ENSG00000081026	ENSG00000081026	protein_coding
PHTF1	1	complement(113696831..113759489)	6.3821	-0.220006	-1.16474	0.40454	ENSG00000116793	ENSG00000116793	protein_coding
RSBN1	1	complement(113761832..113812476)	16.0888	-0.0805775	-1.05744	0.62245	ENSG00000081019	ENSG00000081019	protein_coding
PTPN22	1	complement(113813811..113871753)	41.3788	0.124978	1.09049	0.602673	ENSG00000134242	ENSG00000134242	protein_coding
BCL2L15	1	complement(113876816..113887581)	1.23491	-0.562264	-1.47658	0.227943	ENSG00000188761	ENSG00000188761	protein_coding
AP4B1	1	complement(113894194..113905712)	30.1225	-0.015035	-1.01048	0.927011	ENSG00000134262	ENSG00000134262	protein_coding
DCLRE1B	1	113904619..113914086	5.25232	-0.115586	-1.08342	0.629394	ENSG00000118655	ENSG00000118655	protein_coding
HIPK1	1	113929324..113977869	95.9185	-0.073507	-1.05227	0.732403	ENSG00000163349	ENSG00000163349	protein_coding
OLFML3	1	113979391..114035572	0.417311	0.618186	1.53494	0.479515	ENSG00000116774	ENSG00000116774	protein_coding
SYT6	1	complement(114089291..114153880)	0.0343547	-0.190731	-1.14134	0.854969	ENSG00000134207	ENSG00000134207	protein_coding
TRIM33	1	complement(114392790..114511203)	34.7926	-0.17659	-1.13021	0.344544	ENSG00000197323	ENSG00000197323	protein_coding
BCAS2	1	complement(114567557..114581629)	90.4791	-0.1141	-1.0823	0.684587	ENSG00000116752	ENSG00000116752	protein_coding
DENND2C	1	complement(114582848..114670422)	0.355939	-0.068631	-1.04872	0.917403	ENSG00000175984	ENSG00000175984	protein_coding
AMPD1	1	complement(114673090..114695618)	0.0398188	-1.92518	-3.79785	0.11667	ENSG00000116748	ENSG00000116748	protein_coding
NRAS	1	complement(114704469..114716771)	56.5948	-0.227221	-1.17058	0.248784	ENSG00000213281	ENSG00000213281	protein_coding
CSDE1	1	complement(114716913..114758676)	268.806	-0.221247	-1.16574	0.206965	ENSG00000009307	ENSG00000009307	protein_coding
SIKE1	1	complement(114769479..114780685)	17.756	-0.0378277	-1.02657	0.821602	ENSG00000052723	ENSG00000052723	protein_coding
SYCP1	1	114854863..114995370	0.00572796	-0.962471	-1.94865	0.500857	ENSG00000198765	ENSG00000198765	protein_coding
TSHB	1	115029826..115034302	0.0174904	-0.591436	-1.50675	0.717968	ENSG00000134200	ENSG00000134200	protein_coding
TSPAN2	1	complement(115048011..115089503)	4.82074	-0.0587028	-1.04153	0.885191	ENSG00000134198	ENSG00000134198	protein_coding
NGF	1	complement(115285904..115338770)	0.346984	-0.684954	-1.60765	0.551491	ENSG00000134259	ENSG00000134259	protein_coding
VANGL1	1	115641970..115698224	3.26628	-0.0480867	-1.03389	0.852314	ENSG00000173218	ENSG00000173218	protein_coding
CASQ2	1	complement(115698038..115837921)	0.00380922	-1.2702	-2.41195	0.362948	ENSG00000118729	ENSG00000118729	protein_coding
NHLH2	1	complement(115836377..115843917)	0.0140451	-1.42122	-2.67812	0.194399	ENSG00000177551	ENSG00000177551	protein_coding
SLC22A15	1	115976513..116070054	6.66324	-0.382339	-1.30345	0.343886	ENSG00000163393	ENSG00000163393	protein_coding
MAB21L3	1	116111399..116138149	0.143252	-1.99251	-3.97928	0.0135028	ENSG00000173212	ENSG00000173212	protein_coding
ATP1A1	1	116372668..116410261	227.047	-0.00943858	-1.00656	0.950831	ENSG00000163399	ENSG00000163399	protein_coding
CD58	1	complement(116514534..116571039)	27.3772	-0.288115	-1.22104	0.472675	ENSG00000116815	ENSG00000116815	protein_coding
IGSF3	1	complement(116574399..116667755)	0.247854	-1.82708	-3.54817	0.0106626	ENSG00000143061	ENSG00000143061	protein_coding
CD2	1	116754430..116769229	194.812	0.152108	1.11119	0.414732	ENSG00000116824	ENSG00000116824	protein_coding
PTGFRN	1	116909916..116990353	1.74567	0.0283341	1.01983	0.948926	ENSG00000134247	ENSG00000134247	protein_coding
CD101	1	117001750..117036552	9.14535	0.362653	1.28579	0.343167	ENSG00000134256	ENSG00000134256	protein_coding
TTF2	1	117060326..117107453	6.82271	-0.112681	-1.08124	0.589947	ENSG00000116830	ENSG00000116830	protein_coding
TRIM45	1	complement(117111060..117122587)	0.383985	0.016521	1.01152	0.978718	ENSG00000134253	ENSG00000134253	protein_coding
VTCN1	1	complement(117143587..117210960)	0.0320317	-2.74238	-6.69174	0.0647312	ENSG00000134258	ENSG00000134258	protein_coding
MAN1A2	1	117367449..117528872	15.4567	0.066355	1.04707	0.721206	ENSG00000198162	ENSG00000198162	protein_coding
gene:ENSG00000279513	1	117493515..117495006	0	#N/A	#N/A	#N/A	ENSG00000279513	ENSG00000279513	TEC
TENT5C	1	117606048..117628389	55.7408	0.246317	1.18617	0.451259	ENSG00000183508	ENSG00000183508	protein_coding
GDAP2	1	complement(117863485..117929621)	6.31649	0.125166	1.09063	0.550098	ENSG00000196505	ENSG00000196505	protein_coding
WDR3	1	117929720..117966543	6.76574	0.101769	1.07309	0.659351	ENSG00000065183	ENSG00000065183	protein_coding
SPAG17	1	complement(117953590..118185228)	0.0183209	-0.954445	-1.93783	0.332517	ENSG00000155761	ENSG00000155761	protein_coding
TBX15	1	complement(118883046..118989556)	0.254611	-0.851032	-1.80379	0.448006	ENSG00000092607	ENSG00000092607	protein_coding
WARS2	1	complement(119031216..119140654)	7.53078	0.172936	1.12735	0.620288	ENSG00000116874	ENSG00000116874	protein_coding
HAO2	1	119368779..119394130	0.00609566	-0.570829	-1.48538	0.700262	ENSG00000116882	ENSG00000116882	protein_coding
HSD3B2	1	119414931..119423035	0.0338249	-1.97617	-3.93446	0.16113	ENSG00000203859	ENSG00000203859	protein_coding
HSD3B1	1	119507198..119515054	0.0412837	-1.30963	-2.47878	0.301086	ENSG00000203857	ENSG00000203857	protein_coding
ZNF697	1	complement(119619377..119648266)	5.33758	-0.256516	-1.19459	0.580855	ENSG00000143067	ENSG00000143067	protein_coding
PHGDH	1	119648411..119744218	5.41732	0.174976	1.12895	0.622663	ENSG00000092621	ENSG00000092621	protein_coding
HMGCS2	1	complement(119748002..119768905)	0.0313411	-2.36415	-5.1485	0.115221	ENSG00000134240	ENSG00000134240	protein_coding
REG4	1	complement(119794017..119811580)	1.16055	0.112003	1.08073	0.841884	ENSG00000134193	ENSG00000134193	protein_coding
ADAM30	1	complement(119893533..119896515)	0.0342685	-2.65783	-6.31082	0.0560046	ENSG00000134249	ENSG00000134249	protein_coding
NOTCH2	1	complement(119911553..120100779)	44.932	-0.157357	-1.11524	0.47648	ENSG00000134250	ENSG00000134250	protein_coding
SEC22B	1	complement(120150898..120176520)	20.2568	-0.211303	-1.15773	0.176088	ENSG00000265808	ENSG00000265808	protein_coding
NBPF8	1	120415035..120469676	20.6047	-0.36206	-1.28526	0.143595	ENSG00000270231	ENSG00000270231	protein_coding
NOTCH2NLR	1	120723912..120794851	1.38822	-0.296776	-1.2284	0.659118	ENSG00000286106	ENSG00000286106	protein_coding
NBPF26	1	120723945..120842229	30.3741	-0.549581	-1.46366	0.0299494	ENSG00000273136	ENSG00000273136	protein_coding
PPIAL4A	1	120889771..120890530	0.262162	-2.915	-7.54225	0.0119058	ENSG00000263353	ENSG00000263353	protein_coding
gene:ENSG00000281741	1	complement(120913151..120914238)	0	#N/A	#N/A	#N/A	ENSG00000281741	ENSG00000281741	TEC
FAM72B	1	complement(121167646..121185539)	1.08595	-0.0561852	-1.03971	0.935605	ENSG00000188610	ENSG00000188610	protein_coding
SRGAP2C	1	121184811..121392874	4.99853	-0.271642	-1.20718	0.420175	ENSG00000171943	ENSG00000171943	protein_coding
H3-7	1	complement(143894544..143905977)	1.24218	0.461591	1.37706	0.433913	ENSG00000273213	ENSG00000273213	protein_coding
FAM72C	1	complement(143955287..143971986)	0.670947	-0.682766	-1.60521	0.470974	ENSG00000263513	ENSG00000263513	protein_coding
PPIAL4E	1	complement(144372875..144373634)	0	-0.0325134	-1.02279	0.984509	ENSG00000271567	ENSG00000271567	protein_coding
NBPF15	1	complement(144421390..144461676)	12.2948	0.429654	1.34691	0.112907	ENSG00000266338	ENSG00000266338	protein_coding
PPIAL4F	1	144592893..144593652	0	-0.0321206	-1.02251	0.984309	ENSG00000279782	ENSG00000279782	protein_coding
SRGAP2B	1	complement(144887265..145095528)	5.22809	0.145254	1.10593	0.72841	ENSG00000196369	ENSG00000196369	protein_coding
FAM72D	1	145095974..145112696	0.724806	0.186751	1.1382	0.859107	ENSG00000215784	ENSG00000215784	protein_coding
gene:ENSG00000281571	1	145214851..145215938	0	#N/A	#N/A	#N/A	ENSG00000281571	ENSG00000281571	TEC
PPIAL4D	1	complement(145241415..145242174)	0.0964641	-1.3164	-2.49043	0.266571	ENSG00000289549	ENSG00000289549	protein_coding
NBPF20	1	complement(145289900..145425603)	2.07607	-0.0447669	-1.03152	0.861617	ENSG00000162825	ENSG00000162825	protein_coding
gene:ENSG00000286620	1	145459798..145462007	0	#N/A	#N/A	#N/A	ENSG00000286620	ENSG00000286620	TEC
GPR89A	1	145607988..145670650	16.5272	-0.14074	-1.10247	0.589344	ENSG00000117262	ENSG00000117262	protein_coding
PDZK1	1	complement(145670852..145708148)	0.993159	0.619864	1.53673	0.24823	ENSG00000174827	ENSG00000174827	protein_coding
CD160	1	145719471..145739288	9.49401	0.268353	1.20443	0.57551	ENSG00000117281	ENSG00000117281	protein_coding
RNF115	1	complement(145738868..145824095)	19.3413	0.112292	1.08094	0.461717	ENSG00000265491	ENSG00000265491	protein_coding
POLR3C	1	145824053..145844402	19.2175	0.118452	1.08557	0.441627	ENSG00000186141	ENSG00000186141	protein_coding
NUDT17	1	145845630..145848954	5.02963	-0.228335	-1.17148	0.600379	ENSG00000186364	ENSG00000186364	protein_coding
PIAS3	1	complement(145848522..145859836)	20.323	-0.00610224	-1.00424	0.972246	ENSG00000131788	ENSG00000131788	protein_coding
ANKRD35	1	complement(145866560..145885866)	0.0790911	-1.75557	-3.37659	0.10919	ENSG00000198483	ENSG00000198483	protein_coding
ITGA10	1	complement(145891208..145910111)	1.44446	0.16427	1.1206	0.728934	ENSG00000143127	ENSG00000143127	protein_coding
PEX11B	1	complement(145911350..145918717)	34.3871	-0.116504	-1.0841	0.536423	ENSG00000131779	ENSG00000131779	protein_coding
gene:ENSG00000289565	1	complement(145917714..145926741)	2.56704	0.646426	1.56529	0.512521	ENSG00000289565	ENSG00000289565	protein_coding
RBM8A	1	complement(145921556..145927678)	72.7457	-0.111724	-1.08052	0.403554	ENSG00000265241	ENSG00000265241	protein_coding
gene:ENSG00000280778	1	145927258..145977811	0	#N/A	#N/A	#N/A	ENSG00000280778	ENSG00000280778	protein_coding
LIX1L	1	complement(145933423..145958017)	33.2344	-0.248691	-1.18813	0.162338	ENSG00000271601	ENSG00000271601	protein_coding
ANKRD34A	1	complement(145959441..145964575)	0.8831	0.0835606	1.05963	0.885312	ENSG00000272031	ENSG00000272031	protein_coding
POLR3GL	1	145964690..145978848	70.1551	0.0584887	1.04137	0.79658	ENSG00000121851	ENSG00000121851	protein_coding
TXNIP	1	complement(145992435..145996579)	1271.52	-0.149144	-1.10891	0.604477	ENSG00000265972	ENSG00000265972	protein_coding
HJV	1	complement(146017468..146036746)	0.0763238	-1.8103	-3.50716	0.104046	ENSG00000168509	ENSG00000168509	protein_coding
NBPF10	1	complement(146064711..146229000)	12.828	-0.180672	-1.13341	0.398202	ENSG00000271425	ENSG00000271425	protein_coding
NOTCH2NLA	1	complement(146146203..146229041)	10.7535	0.136128	1.09895	0.527698	ENSG00000264343	ENSG00000264343	protein_coding
PPIAL4H	1	complement(146344006..146344765)	0.391386	0.260072	1.19754	0.779537	ENSG00000270339	ENSG00000270339	protein_coding
NBPF12	1	146938324..146996202	38.0975	-0.291047	-1.22353	0.16141	ENSG00000268043	ENSG00000268043	protein_coding
PRKAB2	1	complement(147155106..147172550)	12.937	-0.0844424	-1.06028	0.629236	ENSG00000131791	ENSG00000131791	protein_coding
FMO5	1	complement(147175351..147243050)	2.04925	0.163722	1.12017	0.743226	ENSG00000131781	ENSG00000131781	protein_coding
CHD1L	1	147242654..147295765	38.7622	0.0473353	1.03335	0.819556	ENSG00000131778	ENSG00000131778	protein_coding
BCL9	1	147541501..147626216	11.9925	0.0669898	1.04753	0.76365	ENSG00000116128	ENSG00000116128	protein_coding
gene:ENSG00000288626	1	147611590..147611796	0	-0.0315666	-1.02212	0.984049	ENSG00000288626	ENSG00000288626	protein_coding
ACP6	1	complement(147629652..147670524)	2.60606	0.330622	1.25756	0.368125	ENSG00000162836	ENSG00000162836	protein_coding
GJA5	1	complement(147756199..147773362)	0.0997151	0.954069	1.93733	0.269708	ENSG00000265107	ENSG00000265107	protein_coding
GJA8	1	147902795..147909269	0.0966635	-0.534848	-1.44879	0.659028	ENSG00000121634	ENSG00000121634	protein_coding
GPR89B	1	147928393..147993592	19.3221	0.239288	1.18041	0.323323	ENSG00000188092	ENSG00000188092	protein_coding
NBPF11	1	complement(148102047..148152322)	28.1658	-0.0944979	-1.06769	0.589745	ENSG00000263956	ENSG00000263956	protein_coding
gene:ENSG00000280649	1	148458814..148459871	0	#N/A	#N/A	#N/A	ENSG00000280649	ENSG00000280649	TEC
PPIAL4G	1	complement(148482548..148483302)	1.0106	1.24702	2.37351	0.24299	ENSG00000236334	ENSG00000236334	protein_coding
NBPF14	1	complement(148531385..148679742)	38.4689	-0.275256	-1.21021	0.184315	ENSG00000270629	ENSG00000270629	protein_coding
NOTCH2NLB	1	complement(148600285..148679746)	4.41401	-0.0102122	-1.0071	0.981462	ENSG00000286019	ENSG00000286019	protein_coding
NUDT4B	1	148748774..148752415	11.849	-0.316019	-1.24489	0.231063	ENSG00000177144	ENSG00000177144	protein_coding
PDE4DIP	1	148808140..149048286	7.44005	-0.113661	-1.08197	0.631925	ENSG00000178104	ENSG00000178104	protein_coding
NBPF9	1	complement(149052186..149103561)	21.6194	-0.298543	-1.2299	0.062222	ENSG00000269713	ENSG00000269713	protein_coding
NOTCH2NLC	1	149390621..149471833	14.4821	0.049221	1.03471	0.851973	ENSG00000286219	ENSG00000286219	protein_coding
gene:ENSG00000286185	1	149390623..149556361	2.03356	0.109869	1.07913	0.900083	ENSG00000286185	ENSG00000286185	protein_coding
NBPF19	1	149475045..149556361	28.2422	0.0744261	1.05294	0.71125	ENSG00000271383	ENSG00000271383	protein_coding
PPIAL4C	1	149583848..149584607	0.82689	-1.33449	-2.52187	0.214339	ENSG00000288867	ENSG00000288867	protein_coding
FCGR1A	1	149782671..149791675	23.2838	0.891583	1.85521	0.118171	ENSG00000150337	ENSG00000150337	protein_coding
H2BC18	1	complement(149782689..149812373)	1.14991	-2.86088	-7.2646	0.00322988	ENSG00000203814	ENSG00000203814	protein_coding
H3C13	1	complement(149813225..149813693)	1.06371	0.734028	1.66328	0.459542	ENSG00000183598	ENSG00000183598	protein_coding
H4C14	1	149832657..149839767	7.07207	0.387883	1.30847	0.455531	ENSG00000270882	ENSG00000270882	protein_coding
H3C14	1	complement(149840687..149841208)	0	-0.0315666	-1.02212	0.984049	ENSG00000203811	ENSG00000203811	protein_coding
H2AC18	1	complement(149842218..149842750)	93.3665	-0.498765	-1.413	0.188601	ENSG00000288825	ENSG00000288825	protein_coding
H2AC19	1	149851061..149851594	66.8566	-0.0622039	-1.04406	0.870822	ENSG00000288859	ENSG00000288859	protein_coding
H3C15	1	149852608..149853125	1.6442	-1.11246	-2.16213	0.225353	ENSG00000203852	ENSG00000203852	protein_coding
H4C15	1	complement(149854045..149861159)	3.95958	-1.40703	-2.6519	0.106362	ENSG00000270276	ENSG00000270276	protein_coding
H2BC21	1	complement(149884459..149886682)	19.72	-0.418812	-1.33683	0.282907	ENSG00000184678	ENSG00000184678	protein_coding
H2AC20	1	149886918..149887411	6.37561	-0.337158	-1.26327	0.569914	ENSG00000184260	ENSG00000184260	protein_coding
H2AC21	1	complement(149887469..149887965)	1.41417	-1.67178	-3.18608	0.11214	ENSG00000184270	ENSG00000184270	protein_coding
BOLA1	1	149887890..149900798	12.4869	-0.0497788	-1.03511	0.901949	ENSG00000178096	ENSG00000178096	protein_coding
SV2A	1	complement(149903318..149917844)	4.56692	-0.641771	-1.56024	0.0515915	ENSG00000159164	ENSG00000159164	protein_coding
SF3B4	1	complement(149923317..149927803)	135.109	-0.0188274	-1.01314	0.900126	ENSG00000143368	ENSG00000143368	protein_coding
MTMR11	1	complement(149928651..149936879)	15.2797	-0.272422	-1.20783	0.571097	ENSG00000014914	ENSG00000014914	protein_coding
OTUD7B	1	complement(149937812..150010726)	1.97412	0.310806	1.2404	0.389659	ENSG00000264522	ENSG00000264522	protein_coding
VPS45	1	150067279..150145329	6.55935	0.391035	1.31133	0.175671	ENSG00000136631	ENSG00000136631	protein_coding
PLEKHO1	1	150149183..150164720	138.658	-0.229789	-1.17266	0.45094	ENSG00000023902	ENSG00000023902	protein_coding
ANP32E	1	complement(150218417..150236156)	34.8241	-0.107807	-1.07759	0.585215	ENSG00000143401	ENSG00000143401	protein_coding
CA14	1	150257251..150265078	0.375182	-1.40162	-2.64198	0.102574	ENSG00000118298	ENSG00000118298	protein_coding
APH1A	1	complement(150265399..150269580)	153.906	0.0639049	1.04529	0.656361	ENSG00000117362	ENSG00000117362	protein_coding
C1orf54	1	150268200..150280916	10.7283	-0.243145	-1.18357	0.41251	ENSG00000118292	ENSG00000118292	protein_coding
CIART	1	150282543..150287093	0.767424	0.314939	1.24396	0.658168	ENSG00000159208	ENSG00000159208	protein_coding
MRPS21	1	150293861..150308979	62.9605	-0.0285106	-1.01996	0.868771	ENSG00000266472	ENSG00000266472	protein_coding
PRPF3	1	150321479..150353233	92.1778	-0.0156905	-1.01094	0.913571	ENSG00000117360	ENSG00000117360	protein_coding
RPRD2	1	150363091..150476566	20.4344	-0.109651	-1.07897	0.527306	ENSG00000163125	ENSG00000163125	protein_coding
TARS2	1	150487414..150507602	21.5281	0.150993	1.11033	0.430418	ENSG00000143374	ENSG00000143374	protein_coding
ECM1	1	150508062..150513789	1.32961	-0.111408	-1.08028	0.844068	ENSG00000143369	ENSG00000143369	protein_coding
ADAMTSL4	1	150549369..150560937	20.8083	0.188703	1.13974	0.675866	ENSG00000143382	ENSG00000143382	protein_coding
MCL1	1	complement(150560895..150579738)	644.533	-0.181091	-1.13374	0.428574	ENSG00000143384	ENSG00000143384	protein_coding
ENSA	1	complement(150600851..150629612)	71.9122	0.0369569	1.02595	0.842285	ENSG00000143420	ENSG00000143420	protein_coding
GOLPH3L	1	complement(150646230..150697154)	5.7504	0.194851	1.14461	0.544491	ENSG00000143457	ENSG00000143457	protein_coding
HORMAD1	1	complement(150698060..150720895)	0.374759	-0.873997	-1.83273	0.384633	ENSG00000143452	ENSG00000143452	protein_coding
CTSS	1	complement(150730079..150765957)	223.103	0.0303901	1.02129	0.948181	ENSG00000163131	ENSG00000163131	protein_coding
CTSK	1	complement(150794880..150809577)	6.46678	-0.0977656	-1.07011	0.769253	ENSG00000143387	ENSG00000143387	protein_coding
ARNT	1	complement(150809713..150876708)	30.344	-0.101352	-1.07278	0.511571	ENSG00000143437	ENSG00000143437	protein_coding
CTXND2	1	150887136..150913292	0	-0.0315666	-1.02212	0.984049	ENSG00000283324	ENSG00000283324	protein_coding
SETDB1	1	150926263..150964744	27.1961	-0.0198778	-1.01387	0.902844	ENSG00000143379	ENSG00000143379	protein_coding
CERS2	1	complement(150960583..150975003)	64.1958	-0.0181091	-1.01263	0.89462	ENSG00000143418	ENSG00000143418	protein_coding
ANXA9	1	150982249..150995634	1.81061	0.0723619	1.05144	0.913211	ENSG00000143412	ENSG00000143412	protein_coding
MINDY1	1	complement(150996549..151008376)	9.86449	0.159334	1.11677	0.670677	ENSG00000143409	ENSG00000143409	protein_coding
PRUNE1	1	151008420..151035713	18.4506	0.0434148	1.03055	0.857859	ENSG00000143363	ENSG00000143363	protein_coding
BNIPL	1	151036321..151047720	0.712626	-0.265757	-1.20227	0.698329	ENSG00000163141	ENSG00000163141	protein_coding
C1orf56	1	151047751..151051986	3.88231	-0.144956	-1.1057	0.692842	ENSG00000143443	ENSG00000143443	protein_coding
CDC42SE1	1	complement(151050971..151070325)	478.73	-0.000543885	-1.00038	0.996884	ENSG00000197622	ENSG00000197622	protein_coding
MLLT11	1	151060397..151069544	7.04641	-0.431907	-1.34902	0.111425	ENSG00000213190	ENSG00000213190	protein_coding
GABPB2	1	151070578..151125542	11.214	0.200988	1.14949	0.425238	ENSG00000143458	ENSG00000143458	protein_coding
SEMA6C	1	complement(151131685..151146631)	3.30896	0.323249	1.25115	0.377913	ENSG00000143434	ENSG00000143434	protein_coding
TNFAIP8L2	1	151156649..151159749	27.3125	0.0529095	1.03735	0.861363	ENSG00000163154	ENSG00000163154	protein_coding
SCNM1	1	151156664..151170296	31.046	-0.000291578	-1.0002	0.998779	ENSG00000163156	ENSG00000163156	protein_coding
LYSMD1	1	complement(151159748..151165948)	2.80635	-0.255175	-1.19348	0.561959	ENSG00000163155	ENSG00000163155	protein_coding
TMOD4	1	complement(151169986..151176284)	1.72412	0.0360813	1.02533	0.950727	ENSG00000163157	ENSG00000163157	protein_coding
VPS72	1	complement(151176304..151195321)	36.4813	0.126927	1.09196	0.551727	ENSG00000163159	ENSG00000163159	protein_coding
PIP5K1A	1	151197949..151249536	51.4336	-0.166928	-1.12267	0.324223	ENSG00000143398	ENSG00000143398	protein_coding
PSMD4	1	151254709..151267479	123.151	0.0350747	1.02461	0.816965	ENSG00000159352	ENSG00000159352	protein_coding
ZNF687	1	151281618..151292176	28.8908	0.0484058	1.03412	0.746616	ENSG00000143373	ENSG00000143373	protein_coding
PI4KB	1	complement(151291797..151327715)	66.4621	-0.00381491	-1.00265	0.974957	ENSG00000143393	ENSG00000143393	protein_coding
RFX5	1	complement(151340640..151347326)	67.3362	-0.0386786	-1.02717	0.82725	ENSG00000143390	ENSG00000143390	protein_coding
SELENBP1	1	complement(151364304..151372707)	29.7967	0.146418	1.10682	0.84498	ENSG00000143416	ENSG00000143416	protein_coding
PSMB4	1	151399560..151401937	373.588	0.0216818	1.01514	0.875581	ENSG00000159377	ENSG00000159377	protein_coding
POGZ	1	complement(151402724..151459494)	42.1837	-0.0981298	-1.07039	0.494592	ENSG00000143442	ENSG00000143442	protein_coding
CGN	1	151510510..151538692	0.173094	0.0887829	1.06347	0.904891	ENSG00000143375	ENSG00000143375	protein_coding
TUFT1	1	151540305..151583583	6.45756	-0.963238	-1.94968	0.0114518	ENSG00000143367	ENSG00000143367	protein_coding
SNX27	1	151612006..151699091	12.8792	-0.0533613	-1.03768	0.78725	ENSG00000143376	ENSG00000143376	protein_coding
CELF3	1	complement(151700058..151716803)	0.1538	1.44758	2.7275	0.0885288	ENSG00000159409	ENSG00000159409	protein_coding
RIIAD1	1	151710433..151729805	0.0101589	1.27449	2.41914	0.324375	ENSG00000178796	ENSG00000178796	protein_coding
MRPL9	1	complement(151759647..151763496)	80.199	-0.127192	-1.09217	0.48606	ENSG00000143436	ENSG00000143436	protein_coding
OAZ3	1	151762899..151771334	0.925388	-0.805746	-1.74805	0.153469	ENSG00000143450	ENSG00000143450	protein_coding
TDRKH	1	complement(151770107..151791416)	3.5464	0.46728	1.3825	0.270586	ENSG00000182134	ENSG00000182134	protein_coding
LINGO4	1	complement(151800264..151805419)	0.109363	-1.91557	-3.77264	0.0756732	ENSG00000213171	ENSG00000213171	protein_coding
RORC	1	complement(151806071..151831845)	2.60781	0.798033	1.73873	0.196452	ENSG00000143365	ENSG00000143365	protein_coding
C2CD4D	1	complement(151837818..151840557)	0.772602	0.726834	1.655	0.422125	ENSG00000225556	ENSG00000225556	protein_coding
THEM5	1	complement(151847101..151853712)	1.04922	-0.175971	-1.12972	0.845627	ENSG00000196407	ENSG00000196407	protein_coding
THEM4	1	complement(151870866..151909637)	16.1477	-0.188738	-1.13977	0.45689	ENSG00000159445	ENSG00000159445	protein_coding
S100A10	1	complement(151982915..151993859)	616.971	-0.404616	-1.32374	0.202988	ENSG00000197747	ENSG00000197747	protein_coding
S100A11	1	complement(152032506..152047907)	909.952	-0.155413	-1.11374	0.626937	ENSG00000163191	ENSG00000163191	protein_coding
TCHHL1	1	complement(152084141..152089064)	0.0383106	-0.790586	-1.72978	0.446904	ENSG00000182898	ENSG00000182898	protein_coding
TCHH	1	complement(152106317..152115444)	0.106522	-1.3993	-2.63774	0.168181	ENSG00000159450	ENSG00000159450	protein_coding
RPTN	1	complement(152153595..152159228)	0.0703585	-3.87141	-14.6356	0.00806694	ENSG00000215853	ENSG00000215853	protein_coding
HRNR	1	complement(152212076..152224193)	0.439043	0.579401	1.49423	0.533426	ENSG00000197915	ENSG00000197915	protein_coding
FLG	1	complement(152302165..152325239)	0.174147	-2.33443	-5.04351	0.0127632	ENSG00000143631	ENSG00000143631	protein_coding
FLG2	1	complement(152348735..152360006)	0.0793647	-2.85559	-7.23798	0.0531185	ENSG00000143520	ENSG00000143520	protein_coding
CRNN	1	complement(152409243..152414263)	0.0429484	-2.29975	-4.92373	0.0977274	ENSG00000143536	ENSG00000143536	protein_coding
LCE5A	1	152510803..152512177	0.0785991	-2.11485	-4.33146	0.124405	ENSG00000186207	ENSG00000186207	protein_coding
CRCT1	1	152514482..152516008	0.0576625	-1.52367	-2.87522	0.267085	ENSG00000169509	ENSG00000169509	protein_coding
LCE3E	1	complement(152565654..152566780)	0.0334424	-0.962471	-1.94865	0.500857	ENSG00000185966	ENSG00000185966	protein_coding
LCE3D	1	complement(152579381..152580516)	0.165607	-1.42007	-2.67599	0.319128	ENSG00000163202	ENSG00000163202	protein_coding
LCE3C	1	152600234..152601086	0.108723	-1.75745	-3.38101	0.202521	ENSG00000244057	ENSG00000244057	protein_coding
LCE3B	1	152613811..152614098	0.035939	-0.570829	-1.48538	0.700262	ENSG00000187238	ENSG00000187238	protein_coding
LCE3A	1	complement(152622834..152623103)	0.0383349	-0.570829	-1.48538	0.700262	ENSG00000185962	ENSG00000185962	protein_coding
LCE2D	1	152663380..152664659	0.0963241	-1.94546	-3.85161	0.155044	ENSG00000187223	ENSG00000187223	protein_coding
LCE2C	1	152675279..152676569	0.049682	-0.467788	-1.38299	0.680301	ENSG00000187180	ENSG00000187180	protein_coding
LCE2B	1	152686123..152687397	0.103556	-1.13169	-2.19115	0.302718	ENSG00000159455	ENSG00000159455	protein_coding
LCE2A	1	152698345..152699442	0.159572	-2.57289	-5.95001	0.068985	ENSG00000187173	ENSG00000187173	protein_coding
LCE4A	1	152708160..152709434	0.042591	-1.27012	-2.41182	0.362979	ENSG00000187170	ENSG00000187170	protein_coding
KPLCE	1	152719522..152720470	0.0872533	-1.49034	-2.80956	0.292892	ENSG00000198854	ENSG00000198854	protein_coding
KPRP	1	152758025..152762056	0.0938733	0.188118	1.13928	0.826035	ENSG00000203786	ENSG00000203786	protein_coding
LCE1F	1	152775140..152777024	0.0997975	-1.28966	-2.4447	0.363531	ENSG00000240386	ENSG00000240386	protein_coding
LCE1E	1	152786214..152788426	0.047808	-1.96303	-3.89879	0.157871	ENSG00000186226	ENSG00000186226	protein_coding
LCE1D	1	152796721..152798181	0.180007	-1.47985	-2.7892	0.297964	ENSG00000172155	ENSG00000172155	protein_coding
LCE1C	1	complement(152804832..152806651)	0.0864938	-1.96362	-3.90038	0.156885	ENSG00000197084	ENSG00000197084	protein_coding
LCE1B	1	152811971..152813108	0.0699706	-2.28766	-4.88264	0.0994137	ENSG00000196734	ENSG00000196734	protein_coding
LCE1A	1	152827473..152828097	0.132485	-1.4846	-2.7984	0.293758	ENSG00000186844	ENSG00000186844	protein_coding
LCE6A	1	152842856..152843983	0.0161725	-0.570829	-1.48538	0.700262	ENSG00000235942	ENSG00000235942	protein_coding
LCE7A	1	152859996..152861252	0	#N/A	#N/A	#N/A	ENSG00000285946	ENSG00000285946	protein_coding
SMCP	1	152878322..152885047	0.0403263	0.0446145	1.03141	0.964824	ENSG00000163206	ENSG00000163206	protein_coding
IVL	1	152908546..152911886	0.143807	-1.88502	-3.69359	0.185517	ENSG00000163207	ENSG00000163207	protein_coding
SPRR5	1	152947206..152949255	0	#N/A	#N/A	#N/A	ENSG00000283227	ENSG00000283227	protein_coding
SPRR4	1	152970648..152972574	0.0448147	0.729765	1.65837	0.459912	ENSG00000184148	ENSG00000184148	protein_coding
SPRR1A	1	152984081..152985814	0.045752	-0.467914	-1.38311	0.68023	ENSG00000169474	ENSG00000169474	protein_coding
SPRR3	1	153001747..153003856	0.0419896	-1.52367	-2.87522	0.2695	ENSG00000163209	ENSG00000163209	protein_coding
SPRR1B	1	153031203..153032900	0.0702221	-0.72128	-1.64864	0.517802	ENSG00000169469	ENSG00000169469	protein_coding
SPRR2D	1	complement(153039732..153041931)	0.0688717	-1.2791	-2.42687	0.366832	ENSG00000163216	ENSG00000163216	protein_coding
SPRR2A	1	complement(153056120..153057512)	0.0764433	-1.75705	-3.38006	0.204447	ENSG00000241794	ENSG00000241794	protein_coding
SPRR2B	1	complement(153070226..153071611)	0.0459338	-1.27019	-2.41193	0.362953	ENSG00000196805	ENSG00000196805	protein_coding
SPRR2E	1	complement(153093135..153106184)	0	-0.0315666	-1.02212	0.984049	ENSG00000203785	ENSG00000203785	protein_coding
SPRR2F	1	complement(153112121..153113516)	0.0306679	-0.962471	-1.94865	0.500857	ENSG00000244094	ENSG00000244094	protein_coding
SPRR2G	1	complement(153149582..153150890)	0.0527186	-0.467916	-1.38311	0.680227	ENSG00000159516	ENSG00000159516	protein_coding
LELP1	1	153203430..153205120	0.077242	-1.52367	-2.87522	0.267303	ENSG00000203784	ENSG00000203784	protein_coding
PRR9	1	153217584..153219310	0.0244974	-1.27019	-2.41193	0.362953	ENSG00000203783	ENSG00000203783	protein_coding
LORICRIN	1	153259687..153262124	0.203938	1.56771	2.96433	0.139904	ENSG00000203782	ENSG00000203782	protein_coding
PGLYRP3	1	complement(153297116..153312952)	0.0392223	-2.45588	-5.48648	0.0770159	ENSG00000159527	ENSG00000159527	protein_coding
PGLYRP4	1	complement(153330120..153348841)	0.0167692	-0.726289	-1.65438	0.520097	ENSG00000163218	ENSG00000163218	protein_coding
S100A9	1	153357854..153361023	3684.08	-0.107017	-1.077	0.826058	ENSG00000163220	ENSG00000163220	protein_coding
S100A12	1	complement(153373711..153375621)	253.118	-0.62273	-1.53979	0.161421	ENSG00000163221	ENSG00000163221	protein_coding
S100A8	1	complement(153390032..153391073)	1782.63	0.00759319	1.00528	0.98515	ENSG00000143546	ENSG00000143546	protein_coding
S100A7A	1	153416520..153423222	0.00232176	-0.570829	-1.48538	0.700262	ENSG00000184330	ENSG00000184330	protein_coding
S100A7	1	complement(153457744..153460651)	0.0420681	-0.969226	-1.95779	0.503912	ENSG00000143556	ENSG00000143556	protein_coding
S100A6	1	complement(153534599..153536244)	849.769	-0.247057	-1.18678	0.44323	ENSG00000197956	ENSG00000197956	protein_coding
S100A5	1	complement(153537147..153541765)	1.23949	-0.719516	-1.64663	0.387042	ENSG00000196420	ENSG00000196420	protein_coding
S100A4	1	complement(153543613..153550136)	874.302	-0.118056	-1.08527	0.750368	ENSG00000196154	ENSG00000196154	protein_coding
S100A3	1	complement(153547329..153549258)	0.321493	-1.89991	-3.73189	0.057064	ENSG00000188015	ENSG00000188015	protein_coding
S100A2	1	complement(153561108..153567890)	1.18477	-1.23073	-2.34685	0.121145	ENSG00000196754	ENSG00000196754	protein_coding
S100A16	1	complement(153606886..153613145)	0.123422	-0.337133	-1.26324	0.735543	ENSG00000188643	ENSG00000188643	protein_coding
S100A14	1	complement(153614255..153616986)	0.0727708	-2.71692	-6.5747	0.0676928	ENSG00000189334	ENSG00000189334	protein_coding
S100A13	1	complement(153618779..153634412)	4.20878	-0.145539	-1.10614	0.713289	ENSG00000189171	ENSG00000189171	protein_coding
S100A1	1	153627926..153632039	0.742163	-0.0314933	-1.02207	0.971933	ENSG00000160678	ENSG00000160678	protein_coding
CHTOP	1	153633982..153646306	68.2568	0.0608081	1.04305	0.616996	ENSG00000160679	ENSG00000160679	protein_coding
SNAPIN	1	153658703..153661852	47.4111	0.19329	1.14337	0.256813	ENSG00000143553	ENSG00000143553	protein_coding
ILF2	1	complement(153661788..153671028)	190.016	-0.247734	-1.18734	0.137417	ENSG00000143621	ENSG00000143621	protein_coding
NPR1	1	153678688..153693992	0.0482061	-1.11162	-2.16088	0.27001	ENSG00000169418	ENSG00000169418	protein_coding
INTS3	1	153728050..153774808	41.2059	0.232966	1.17525	0.526918	ENSG00000143624	ENSG00000143624	protein_coding
SLC27A3	1	153774354..153780157	17.5443	0.2549	1.19325	0.463727	ENSG00000143554	ENSG00000143554	protein_coding
GATAD2B	1	complement(153789030..153923360)	35.98	-0.191098	-1.14163	0.476528	ENSG00000143614	ENSG00000143614	protein_coding
DENND4B	1	complement(153929501..153946718)	115.74	0.153909	1.11258	0.390963	ENSG00000198837	ENSG00000198837	protein_coding
CRTC2	1	complement(153947669..153958615)	242.918	-0.212844	-1.15897	0.331622	ENSG00000160741	ENSG00000160741	protein_coding
SLC39A1	1	complement(153959099..153968184)	32.9783	-0.136309	-1.09909	0.435817	ENSG00000143570	ENSG00000143570	protein_coding
gene:ENSG00000285779	1	complement(153959151..153975887)	0.215544	-2.76437	-6.79449	0.0460646	ENSG00000285779	ENSG00000285779	protein_coding
CREB3L4	1	153967534..153974361	8.65085	-0.00281727	-1.00195	0.991541	ENSG00000143578	ENSG00000143578	protein_coding
JTB	1	complement(153974269..153977674)	179.086	0.0656501	1.04656	0.621183	ENSG00000143543	ENSG00000143543	protein_coding
gene:ENSG00000285641	1	complement(153975850..153986246)	7.85569	1.24889	2.37658	0.087666	ENSG00000285641	ENSG00000285641	protein_coding
RAB13	1	complement(153981617..153986358)	6.46302	-0.478403	-1.3932	0.362442	ENSG00000143545	ENSG00000143545	protein_coding
RPS27	1	153990762..153992155	11506.5	-0.0998197	-1.07164	0.558635	ENSG00000177954	ENSG00000177954	protein_coding
NUP210L	1	complement(153992690..154155116)	0.116641	-1.25663	-2.38937	0.204064	ENSG00000143552	ENSG00000143552	protein_coding
TPM3	1	complement(154155308..154194648)	97.0228	-0.000776143	-1.00054	0.996455	ENSG00000143549	ENSG00000143549	protein_coding
CFAP141	1	complement(154199085..154206333)	2.11732	1.14486	2.21125	0.154631	ENSG00000163263	ENSG00000163263	protein_coding
C1orf43	1	complement(154206696..154220637)	116.718	-0.188678	-1.13972	0.180505	ENSG00000143612	ENSG00000143612	protein_coding
UBAP2L	1	154220179..154271510	91.2339	-0.177941	-1.13127	0.271637	ENSG00000143569	ENSG00000143569	protein_coding
HAX1	1	154272355..154275875	69.899	0.0996682	1.07153	0.5319	ENSG00000143575	ENSG00000143575	protein_coding
AQP10	1	154321090..154325325	1.26253	-0.638158	-1.55634	0.49961	ENSG00000143595	ENSG00000143595	protein_coding
ATP8B2	1	154325525..154351304	56.0917	0.226559	1.17004	0.281176	ENSG00000143515	ENSG00000143515	protein_coding
IL6R	1	154405193..154469450	62.7329	-0.322635	-1.25061	0.325479	ENSG00000160712	ENSG00000160712	protein_coding
SHE	1	complement(154469772..154502412)	0.120406	-0.497501	-1.41177	0.555707	ENSG00000169291	ENSG00000169291	protein_coding
TDRD10	1	154502219..154548147	0.0408154	-0.218711	-1.16369	0.826912	ENSG00000163239	ENSG00000163239	protein_coding
UBE2Q1	1	complement(154548577..154559028)	65.0558	-0.16746	-1.12308	0.262723	ENSG00000160714	ENSG00000160714	protein_coding
CHRNB2	1	154567778..154580013	0.356591	0.438475	1.35517	0.501184	ENSG00000160716	ENSG00000160716	protein_coding
ADAR	1	complement(154581695..154628013)	150.084	-0.0898152	-1.06423	0.584583	ENSG00000160710	ENSG00000160710	protein_coding
KCNN3	1	complement(154697455..154870281)	0.0261433	-0.459632	-1.37519	0.648386	ENSG00000143603	ENSG00000143603	protein_coding
PMVK	1	complement(154924740..154936719)	24.4809	0.12422	1.08992	0.697121	ENSG00000163344	ENSG00000163344	protein_coding
PBXIP1	1	complement(154944076..154956123)	325.13	0.14747	1.10763	0.448976	ENSG00000163346	ENSG00000163346	protein_coding
PYGO2	1	complement(154957026..154963853)	41.4681	-0.147188	-1.10741	0.569245	ENSG00000163348	ENSG00000163348	protein_coding
SHC1	1	complement(154962298..154974395)	51.7006	-0.0261577	-1.0183	0.868557	ENSG00000160691	ENSG00000160691	protein_coding
CKS1B	1	154974653..154979251	10.2415	0.0423898	1.02982	0.900174	ENSG00000173207	ENSG00000173207	protein_coding
FLAD1	1	154983338..154993111	19.0054	0.0165128	1.01151	0.924469	ENSG00000160688	ENSG00000160688	protein_coding
LENEP	1	154993586..154994315	0.0539908	-0.293182	-1.22534	0.795971	ENSG00000163352	ENSG00000163352	protein_coding
ZBTB7B	1	155002630..155018523	39.4906	-0.0161982	-1.01129	0.958557	ENSG00000160685	ENSG00000160685	protein_coding
DCST2	1	complement(155018520..155033781)	0.99919	-0.397007	-1.31677	0.53247	ENSG00000163354	ENSG00000163354	protein_coding
DCST1	1	155033824..155050930	0.234418	-1.23995	-2.3619	0.159658	ENSG00000163357	ENSG00000163357	protein_coding
ADAM15	1	155050566..155062775	36.545	-0.15409	-1.11272	0.623596	ENSG00000143537	ENSG00000143537	protein_coding
EFNA4	1	155063737..155069553	4.55734	0.142621	1.10391	0.772298	ENSG00000243364	ENSG00000243364	protein_coding
EFNA4-EFNA3	1	155063748..155086807	0.907761	-3.15264	-8.8928	0.00582522	ENSG00000251246	ENSG00000251246	protein_coding
EFNA3	1	155078837..155087538	1.0046	0.1517	1.11088	0.835819	ENSG00000143590	ENSG00000143590	protein_coding
EFNA1	1	155127876..155134899	18.9494	-1.00565	-2.00784	0.0316437	ENSG00000169242	ENSG00000169242	protein_coding
SLC50A1	1	155135344..155138857	36.7786	-0.0815948	-1.05819	0.692028	ENSG00000169241	ENSG00000169241	protein_coding
DPM3	1	complement(155139891..155140595)	30.2522	0.170296	1.12529	0.565186	ENSG00000179085	ENSG00000179085	protein_coding
KRTCAP2	1	complement(155169408..155173475)	104.518	0.0854006	1.06098	0.638726	ENSG00000163463	ENSG00000163463	protein_coding
gene:ENSG00000273088	1	complement(155169409..155187272)	5.32379	-0.251265	-1.19025	0.661081	ENSG00000273088	ENSG00000273088	protein_coding
TRIM46	1	155173787..155184971	2.29738	-0.341105	-1.26673	0.480544	ENSG00000163462	ENSG00000163462	protein_coding
MUC1	1	complement(155185824..155192916)	3.84447	0.2729	1.20823	0.562874	ENSG00000185499	ENSG00000185499	protein_coding
THBS3	1	complement(155195588..155209051)	21.1901	0.0350854	1.02462	0.86041	ENSG00000169231	ENSG00000169231	protein_coding
MTX1	1	155208695..155213824	46.1078	-0.0919987	-1.06585	0.650841	ENSG00000173171	ENSG00000173171	protein_coding
GBA1	1	complement(155234452..155244699)	30.7799	-0.0254573	-1.0178	0.908965	ENSG00000177628	ENSG00000177628	protein_coding
ENTREP3	1	complement(155247205..155255483)	9.52217	0.0410259	1.02885	0.89339	ENSG00000160767	ENSG00000160767	protein_coding
SCAMP3	1	complement(155255979..155262433)	52.1108	-0.0941084	-1.06741	0.532776	ENSG00000116521	ENSG00000116521	protein_coding
CLK2	1	complement(155262868..155278491)	83.8963	0.0268884	1.01881	0.862579	ENSG00000176444	ENSG00000176444	protein_coding
HCN3	1	155277463..155289848	1.38086	0.027853	1.01949	0.956677	ENSG00000143630	ENSG00000143630	protein_coding
PKLR	1	complement(155289293..155301438)	1.59433	1.12456	2.18035	0.194472	ENSG00000143627	ENSG00000143627	protein_coding
FDPS	1	155308748..155320666	65.648	-0.0239748	-1.01676	0.88386	ENSG00000160752	ENSG00000160752	protein_coding
RUSC1	1	155320894..155331114	9.79036	0.0244868	1.01712	0.919294	ENSG00000160753	ENSG00000160753	protein_coding
ASH1L	1	complement(155335268..155563162)	24.5416	0.11294	1.08143	0.550246	ENSG00000116539	ENSG00000116539	protein_coding
MSTO1	1	155563235..155614951	26.4043	0.135003	1.0981	0.532086	ENSG00000125459	ENSG00000125459	protein_coding
gene:ENSG00000287839	1	complement(155626755..155648640)	7.42397	0.357867	1.28153	0.332934	ENSG00000287839	ENSG00000287839	protein_coding
YY1AP1	1	complement(155659446..155689334)	60.1128	-0.229057	-1.17207	0.228263	ENSG00000163374	ENSG00000163374	protein_coding
DAP3	1	155687960..155739010	75.4427	-0.060869	-1.04309	0.661272	ENSG00000132676	ENSG00000132676	protein_coding
GON4L	1	complement(155749659..155859400)	38.2794	-0.0600482	-1.0425	0.717559	ENSG00000116580	ENSG00000116580	protein_coding
SYT11	1	155859567..155885199	9.00495	0.240157	1.18112	0.393975	ENSG00000132718	ENSG00000132718	protein_coding
RIT1	1	complement(155897808..155911404)	65.7374	-0.250128	-1.18931	0.286065	ENSG00000143622	ENSG00000143622	protein_coding
KHDC4	1	complement(155913045..155934413)	26.9008	-0.0998645	-1.07167	0.565785	ENSG00000132680	ENSG00000132680	protein_coding
RXFP4	1	155941638..155943087	3.70211	-0.977966	-1.96969	0.0725118	ENSG00000173080	ENSG00000173080	protein_coding
ARHGEF2	1	complement(155946851..156007070)	81.5311	-0.43088	-1.34806	0.106688	ENSG00000116584	ENSG00000116584	protein_coding
SSR2	1	complement(156009048..156020951)	225.815	-0.0818195	-1.05835	0.59079	ENSG00000163479	ENSG00000163479	protein_coding
UBQLN4	1	complement(156035299..156053798)	29.5095	-0.0905713	-1.06479	0.635753	ENSG00000160803	ENSG00000160803	protein_coding
LAMTOR2	1	156054782..156058506	62.2775	0.114785	1.08281	0.671487	ENSG00000116586	ENSG00000116586	protein_coding
RAB25	1	156061160..156070504	5.9376	0.0755577	1.05377	0.874324	ENSG00000132698	ENSG00000132698	protein_coding
MEX3A	1	complement(156072013..156082465)	0.444454	-0.640425	-1.55879	0.29042	ENSG00000254726	ENSG00000254726	protein_coding
LMNA	1	156082572..156140081	36.9771	-0.449907	-1.36595	0.377193	ENSG00000160789	ENSG00000160789	protein_coding
SEMA4A	1	156147366..156177752	23.4066	-0.122348	-1.08851	0.750818	ENSG00000196189	ENSG00000196189	protein_coding
SLC25A44	1	156193932..156212796	43.4941	-0.211541	-1.15792	0.211157	ENSG00000160785	ENSG00000160785	protein_coding
PMF1-BGLAP	1	156212982..156243332	4.53804	0.409712	1.32842	0.57677	ENSG00000260238	ENSG00000260238	protein_coding
PMF1	1	156212993..156240042	61.8188	-0.129645	-1.09402	0.461402	ENSG00000160783	ENSG00000160783	protein_coding
BGLAP	1	156242184..156243317	2.33826	-0.389057	-1.30954	0.683011	ENSG00000242252	ENSG00000242252	protein_coding
PAQR6	1	complement(156243320..156248117)	6.49486	-0.205441	-1.15304	0.601653	ENSG00000160781	ENSG00000160781	protein_coding
SMG5	1	complement(156249224..156282825)	80.6237	-0.138001	-1.10038	0.373098	ENSG00000198952	ENSG00000198952	protein_coding
TMEM79	1	156282935..156293185	7.6766	0.113475	1.08183	0.765074	ENSG00000163472	ENSG00000163472	protein_coding
GLMP	1	complement(156290089..156295689)	13.5457	0.0628962	1.04456	0.811328	ENSG00000198715	ENSG00000198715	protein_coding
VHLL	1	complement(156298624..156299307)	0.2073	-2.41777	-5.34346	0.0481455	ENSG00000189030	ENSG00000189030	protein_coding
CCT3	1	complement(156308968..156367873)	132.78	0.0501975	1.03541	0.74827	ENSG00000163468	ENSG00000163468	protein_coding
TSACC	1	156337314..156346995	0.22234	0.947017	1.92788	0.309626	ENSG00000163467	ENSG00000163467	protein_coding
RHBG	1	156369211..156385219	0.0437071	-1.66391	-3.16874	0.144743	ENSG00000132677	ENSG00000132677	protein_coding
MEF2D	1	complement(156463727..156500779)	134.016	-0.244061	-1.18432	0.16794	ENSG00000116604	ENSG00000116604	protein_coding
IQGAP3	1	complement(156525405..156572604)	2.61894	-0.645661	-1.56446	0.22008	ENSG00000183856	ENSG00000183856	protein_coding
TTC24	1	156579723..156587719	19.4413	0.440345	1.35693	0.110911	ENSG00000187862	ENSG00000187862	protein_coding
NAXE	1	156591756..156609507	11.8249	0.183541	1.13567	0.488142	ENSG00000163382	ENSG00000163382	protein_coding
GPATCH4	1	complement(156594301..156601496)	27.7513	0.0769887	1.05481	0.719497	ENSG00000160818	ENSG00000160818	protein_coding
HAPLN2	1	156619331..156625725	0.185754	-0.273484	-1.20872	0.773752	ENSG00000132702	ENSG00000132702	protein_coding
BCAN	1	156641390..156659532	0.106159	-1.37368	-2.5913	0.209884	ENSG00000132692	ENSG00000132692	protein_coding
NES	1	complement(156668763..156677407)	0.0968004	-3.46361	-11.0319	0.00591352	ENSG00000132688	ENSG00000132688	protein_coding
CRABP2	1	complement(156699606..156705816)	5.46239	-0.393606	-1.31367	0.501536	ENSG00000143320	ENSG00000143320	protein_coding
ISG20L2	1	complement(156720796..156728766)	33.0517	-0.0605731	-1.04288	0.723277	ENSG00000143319	ENSG00000143319	protein_coding
METTL25B	1	156728442..156736960	16.3323	0.270761	1.20644	0.233527	ENSG00000143303	ENSG00000143303	protein_coding
MRPL24	1	complement(156737303..156741590)	27.6623	0.288745	1.22158	0.259136	ENSG00000143314	ENSG00000143314	protein_coding
HDGF	1	complement(156742109..156766925)	141.189	-0.108316	-1.07797	0.510495	ENSG00000143321	ENSG00000143321	protein_coding
PRCC	1	156750610..156800815	86.5387	-0.119374	-1.08626	0.42343	ENSG00000143294	ENSG00000143294	protein_coding
SH2D2A	1	complement(156806240..156816848)	123.594	0.855563	1.80947	0.00379137	ENSG00000027869	ENSG00000027869	protein_coding
NTRK1	1	156815636..156881850	0.745913	0.228325	1.17147	0.67353	ENSG00000198400	ENSG00000198400	protein_coding
INSRR	1	complement(156840063..156859117)	0.127851	-0.308888	-1.23875	0.761509	ENSG00000027644	ENSG00000027644	protein_coding
PEAR1	1	156893698..156916429	3.1938	-0.748152	-1.67964	0.234062	ENSG00000187800	ENSG00000187800	protein_coding
LRRC71	1	156920632..156933094	0.048061	-2.577	-5.967	0.0792173	ENSG00000160838	ENSG00000160838	protein_coding
ARHGEF11	1	complement(156934840..157046903)	14.9383	0.0485788	1.03425	0.878502	ENSG00000132694	ENSG00000132694	protein_coding
ETV3L	1	complement(157092043..157112412)	0.118591	0.638394	1.5566	0.485401	ENSG00000253831	ENSG00000253831	protein_coding
ETV3	1	complement(157121191..157138474)	36.4872	-0.212572	-1.15875	0.32923	ENSG00000117036	ENSG00000117036	protein_coding
FCRL5	1	complement(157513377..157552515)	9.94299	0.653861	1.57337	0.213159	ENSG00000143297	ENSG00000143297	protein_coding
FCRL4	1	complement(157573747..157598085)	0.0295539	-1.47905	-2.78765	0.241272	ENSG00000163518	ENSG00000163518	protein_coding
FCRL3	1	complement(157674321..157700769)	21.2193	0.281043	1.21507	0.546921	ENSG00000160856	ENSG00000160856	protein_coding
FCRL2	1	complement(157745733..157777132)	25.5155	-0.127016	-1.09203	0.833279	ENSG00000132704	ENSG00000132704	protein_coding
FCRL1	1	complement(157792249..157820120)	57.4626	-0.285428	-1.21877	0.64277	ENSG00000163534	ENSG00000163534	protein_coding
CD5L	1	complement(157830911..157898256)	0.082783	-2.65647	-6.30488	0.0441055	ENSG00000073754	ENSG00000073754	protein_coding
KIRREL1	1	157993273..158100262	0.619555	-1.38076	-2.60405	0.102192	ENSG00000183853	ENSG00000183853	protein_coding
SMIM42	1	complement(158127287..158128301)	0	#N/A	#N/A	#N/A	ENSG00000288460	ENSG00000288460	protein_coding
CD1D	1	158178030..158186427	17.8772	0.352508	1.27678	0.414953	ENSG00000158473	ENSG00000158473	protein_coding
CD1A	1	158254424..158258269	1.32234	-0.0230401	-1.0161	0.97828	ENSG00000158477	ENSG00000158477	protein_coding
CD1C	1	158289923..158294774	21.3437	0.441406	1.35793	0.470379	ENSG00000158481	ENSG00000158481	protein_coding
CD1B	1	complement(158327951..158331531)	0.414712	0.682909	1.60537	0.471688	ENSG00000158485	ENSG00000158485	protein_coding
CD1E	1	158353696..158357553	1.22382	1.97222	3.92373	0.0472714	ENSG00000158488	ENSG00000158488	protein_coding
OR10T2	1	complement(158398522..158399466)	0.0328585	-0.467881	-1.38308	0.680248	ENSG00000186306	ENSG00000186306	protein_coding
OR10K2	1	complement(158418210..158426237)	0.0136956	-0.721276	-1.64864	0.515838	ENSG00000180708	ENSG00000180708	protein_coding
OR10K1	1	158461574..158470857	0.0210177	-0.60167	-1.51747	0.508326	ENSG00000173285	ENSG00000173285	protein_coding
OR10R2	1	158472220..158480936	0.017861	-0.160214	-1.11745	0.891672	ENSG00000198965	ENSG00000198965	protein_coding
OR6Y1	1	complement(158544550..158554405)	0.0158925	-1.46217	-2.75522	0.182395	ENSG00000197532	ENSG00000197532	protein_coding
OR6P1	1	complement(158560606..158570580)	0.00635971	-0.962471	-1.94865	0.500857	ENSG00000186440	ENSG00000186440	protein_coding
OR10X1	1	complement(158578919..158579899)	0	-0.0315666	-1.02212	0.984072	ENSG00000279111	ENSG00000279111	protein_coding
OR10Z1	1	158605268..158612514	0.935861	-0.324389	-1.25213	0.708328	ENSG00000198967	ENSG00000198967	protein_coding
SPTA1	1	complement(158610704..158686715)	13.9493	-0.333864	-1.26038	0.644143	ENSG00000163554	ENSG00000163554	protein_coding
OR6K2	1	complement(158699678..158700652)	0.0405145	-0.721317	-1.64869	0.514488	ENSG00000196171	ENSG00000196171	protein_coding
OR6K3	1	complement(158716327..158720720)	0.104883	-1.82046	-3.53195	0.130533	ENSG00000203757	ENSG00000203757	protein_coding
OR6N1	1	complement(158747814..158772195)	0.0713147	-0.287551	-1.22057	0.790846	ENSG00000197403	ENSG00000197403	protein_coding
OR6K6	1	158754720..158755891	0.066989	-2.3398	-5.06233	0.12233	ENSG00000180433	ENSG00000180433	protein_coding
OR6N2	1	complement(158774222..158781204)	0.0915132	-4.42132	-21.4264	0.00500363	ENSG00000188340	ENSG00000188340	protein_coding
MNDA	1	158831351..158849506	84.4502	0.480859	1.39557	0.393953	ENSG00000163563	ENSG00000163563	protein_coding
PYHIN1	1	158930796..158977059	29.9593	0.344967	1.27012	0.316148	ENSG00000163564	ENSG00000163564	protein_coding
IFI16	1	158999968..159055155	119.143	-0.00506488	-1.00352	0.97625	ENSG00000163565	ENSG00000163565	protein_coding
PYDC5	1	complement(158999971..159002751)	0.683149	0.255312	1.19359	0.711582	ENSG00000289721	ENSG00000289721	protein_coding
AIM2	1	complement(159056129..159187843)	1.17639	0.127039	1.09205	0.804335	ENSG00000163568	ENSG00000163568	protein_coding
CADM3	1	159171609..159203313	0.0240673	-1.37121	-2.58687	0.186057	ENSG00000162706	ENSG00000162706	protein_coding
ACKR1	1	159204875..159206500	2.10846	-0.0386253	-1.02713	0.967023	ENSG00000213088	ENSG00000213088	protein_coding
FCER1A	1	159289714..159308224	14.0836	0.178339	1.13158	0.802343	ENSG00000179639	ENSG00000179639	protein_coding
OR10J3	1	complement(159313720..159314659)	0.052861	-1.73923	-3.33856	0.199585	ENSG00000196266	ENSG00000196266	protein_coding
OR10J4	1	159432204..159433138	0.00587448	-0.570765	-1.48531	0.700296	ENSG00000249730	ENSG00000249730	protein_coding
OR10J1	1	159437845..159443078	0.0171456	-1.94702	-3.85577	0.154798	ENSG00000196184	ENSG00000196184	protein_coding
OR10J5	1	complement(159535078..159536007)	0.0333885	-1.27019	-2.41193	0.362953	ENSG00000184155	ENSG00000184155	protein_coding
APCS	1	159587826..159588865	0.0344984	-1.27019	-2.41194	0.36295	ENSG00000132703	ENSG00000132703	protein_coding
CRP	1	complement(159712289..159714589)	0.0352668	1.10999	2.15845	0.176604	ENSG00000132693	ENSG00000132693	protein_coding
DUSP23	1	159780932..159782543	22.2799	0.377691	1.29926	0.417434	ENSG00000158716	ENSG00000158716	protein_coding
FCRL6	1	159800511..159816257	27.6249	0.589802	1.50504	0.386539	ENSG00000181036	ENSG00000181036	protein_coding
SLAMF8	1	159826811..159837492	1.00201	-0.0930422	-1.06662	0.90148	ENSG00000158714	ENSG00000158714	protein_coding
gene:ENSG00000256029	1	complement(159834474..159873053)	1.52431	0.446257	1.3625	0.35795	ENSG00000256029	ENSG00000256029	protein_coding
VSIG8	1	complement(159854316..159862657)	0.162809	-2.03431	-4.09625	0.0851259	ENSG00000243284	ENSG00000243284	protein_coding
CFAP45	1	complement(159872364..159900165)	3.84267	0.0181066	1.01263	0.970613	ENSG00000213085	ENSG00000213085	protein_coding
gene:ENSG00000279430	1	complement(159910094..159910554)	0	#N/A	#N/A	#N/A	ENSG00000279430	ENSG00000279430	TEC
TAGLN2	1	complement(159918107..159925507)	818.84	-0.0638498	-1.04525	0.752099	ENSG00000158710	ENSG00000158710	protein_coding
IGSF9	1	complement(159927039..159945613)	0.146112	-2.3407	-5.06548	0.017542	ENSG00000085552	ENSG00000085552	protein_coding
SLAMF9	1	complement(159951492..159954237)	0.760255	-0.571595	-1.48617	0.545879	ENSG00000162723	ENSG00000162723	protein_coding
KCNJ10	1	complement(159998651..160070483)	0.0525736	-0.196779	-1.14614	0.834172	ENSG00000177807	ENSG00000177807	protein_coding
PIGM	1	complement(160024953..160031990)	3.0305	0.026146	1.01829	0.929037	ENSG00000143315	ENSG00000143315	protein_coding
KCNJ9	1	160081538..160090563	0.076411	-1.56246	-2.95357	0.125104	ENSG00000162728	ENSG00000162728	protein_coding
IGSF8	1	complement(160091340..160098943)	37.9213	0.0896913	1.06414	0.742383	ENSG00000162729	ENSG00000162729	protein_coding
ATP1A2	1	160115759..160143591	0.0143115	-0.0221338	-1.01546	0.980797	ENSG00000018625	ENSG00000018625	protein_coding
ATP1A4	1	160151586..160186980	0.209893	-0.23365	-1.17581	0.775927	ENSG00000132681	ENSG00000132681	protein_coding
CASQ1	1	160190575..160201886	1.27651	-0.640485	-1.55885	0.38164	ENSG00000143318	ENSG00000143318	protein_coding
PEA15	1	160205380..160215376	62.9623	-0.120003	-1.08674	0.652036	ENSG00000162734	ENSG00000162734	protein_coding
DCAF8	1	complement(160215715..160262549)	88.6602	-0.0332362	-1.0233	0.821669	ENSG00000132716	ENSG00000132716	protein_coding
gene:ENSG00000258465	1	complement(160216800..160285130)	2.91229	-1.66264	-3.16595	0.14366	ENSG00000258465	ENSG00000258465	protein_coding
PEX19	1	complement(160276807..160286348)	31.7952	-0.000625682	-1.00043	0.996515	ENSG00000162735	ENSG00000162735	protein_coding
COPA	1	complement(160288594..160343566)	94.2645	-0.0897854	-1.06421	0.612296	ENSG00000122218	ENSG00000122218	protein_coding
NCSTN	1	160343294..160358952	70.4012	0.0231411	1.01617	0.869	ENSG00000162736	ENSG00000162736	protein_coding
NHLH1	1	160367071..160372846	1.71501	0.106639	1.07672	0.849078	ENSG00000171786	ENSG00000171786	protein_coding
VANGL2	1	160400564..160428678	1.07625	-0.147907	-1.10796	0.781049	ENSG00000162738	ENSG00000162738	protein_coding
SLAMF6	1	complement(160485030..160523262)	29.7596	0.406048	1.32505	0.312299	ENSG00000162739	ENSG00000162739	protein_coding
CD84	1	complement(160541095..160579516)	14.5824	0.139993	1.1019	0.679801	ENSG00000066294	ENSG00000066294	protein_coding
SLAMF1	1	complement(160608106..160647044)	20.6911	-0.10157	-1.07294	0.708599	ENSG00000117090	ENSG00000117090	protein_coding
CD48	1	complement(160678746..160711831)	186.133	0.140831	1.10254	0.463086	ENSG00000117091	ENSG00000117091	protein_coding
SLAMF7	1	160739057..160754821	27.4992	0.349845	1.27442	0.419926	ENSG00000026751	ENSG00000026751	protein_coding
LY9	1	160796074..160828483	67.2323	-0.235255	-1.17711	0.532628	ENSG00000122224	ENSG00000122224	protein_coding
CD244	1	complement(160830160..160862887)	33.9614	0.248243	1.18776	0.494324	ENSG00000122223	ENSG00000122223	protein_coding
ITLN1	1	complement(160876540..160885180)	1.03094	-0.477956	-1.39277	0.628526	ENSG00000179914	ENSG00000179914	protein_coding
ITLN2	1	complement(160945025..160954809)	0.107638	-2.51647	-5.72181	0.0321295	ENSG00000158764	ENSG00000158764	protein_coding
F11R	1	complement(160995211..161021175)	26.1886	-0.113065	-1.08152	0.607115	ENSG00000158769	ENSG00000158769	protein_coding
gene:ENSG00000270149	1	complement(160997957..161038962)	7.15402	-0.221862	-1.16624	0.7815	ENSG00000270149	ENSG00000270149	protein_coding
TSTD1	1	complement(161037631..161038977)	78.2564	0.498591	1.41283	0.170585	ENSG00000215845	ENSG00000215845	protein_coding
USF1	1	complement(161039251..161045977)	128.861	-0.00351186	-1.00244	0.98692	ENSG00000158773	ENSG00000158773	protein_coding
ARHGAP30	1	complement(161046946..161069970)	252.559	-0.00749269	-1.00521	0.963681	ENSG00000186517	ENSG00000186517	protein_coding
NECTIN4	1	complement(161070998..161089558)	3.53977	-1.99791	-3.99422	0.0533221	ENSG00000143217	ENSG00000143217	protein_coding
KLHDC9	1	161098361..161100346	0.899611	-1.18593	-2.2751	0.250561	ENSG00000162755	ENSG00000162755	protein_coding
PFDN2	1	complement(161100556..161118055)	99.4299	-0.2735	-1.20874	0.224352	ENSG00000143256	ENSG00000143256	protein_coding
NIT1	1	161118086..161125445	15.6525	0.11902	1.086	0.557746	ENSG00000158793	ENSG00000158793	protein_coding
DEDD	1	complement(161120974..161132688)	60.0578	-0.226261	-1.1698	0.166832	ENSG00000158796	ENSG00000158796	protein_coding
UFC1	1	161152776..161158856	162.066	-0.101851	-1.07315	0.539069	ENSG00000143222	ENSG00000143222	protein_coding
USP21	1	161159450..161165723	27.4	-0.25636	-1.19446	0.207283	ENSG00000143258	ENSG00000143258	protein_coding
PPOX	1	161166056..161178013	16.0146	-0.0326369	-1.02288	0.893308	ENSG00000143224	ENSG00000143224	protein_coding
B4GALT3	1	complement(161171310..161177968)	49.2913	-0.0559271	-1.03953	0.729301	ENSG00000158850	ENSG00000158850	protein_coding
ADAMTS4	1	complement(161184302..161199054)	0.433631	-0.635294	-1.55325	0.25075	ENSG00000158859	ENSG00000158859	protein_coding
NDUFS2	1	161197104..161214723	44.6192	-0.0273661	-1.01915	0.859191	ENSG00000158864	ENSG00000158864	protein_coding
FCER1G	1	161215234..161220699	422.701	-0.063114	-1.04472	0.861399	ENSG00000158869	ENSG00000158869	protein_coding
APOA2	1	complement(161222290..161223631)	2.94478	0.614377	1.5309	0.464699	ENSG00000158874	ENSG00000158874	protein_coding
TOMM40L	1	161225939..161230746	29.7637	-0.486478	-1.40102	0.0958157	ENSG00000158882	ENSG00000158882	protein_coding
NR1I3	1	complement(161229666..161238244)	0.783109	-0.998037	-1.99728	0.184048	ENSG00000143257	ENSG00000143257	protein_coding
PCP4L1	1	161258745..161285450	0.51337	-0.176911	-1.13046	0.846594	ENSG00000248485	ENSG00000248485	protein_coding
MPZ	1	complement(161304735..161309968)	2.70278	-0.406611	-1.32557	0.406738	ENSG00000158887	ENSG00000158887	protein_coding
SDHC	1	161314381..161363206	44.6903	0.134329	1.09758	0.497268	ENSG00000143252	ENSG00000143252	protein_coding
CFAP126	1	complement(161364733..161367876)	2.10384	-0.466274	-1.38154	0.481847	ENSG00000188931	ENSG00000188931	protein_coding
FCGR2A	1	161505430..161524013	56.4823	-0.485103	-1.39969	0.285274	ENSG00000143226	ENSG00000143226	protein_coding
HSPA6	1	161524540..161526894	56.8892	-0.493647	-1.408	0.28163	ENSG00000173110	ENSG00000173110	protein_coding
FCGR3A	1	complement(161541759..161550968)	82.9678	0.553949	1.4681	0.214353	ENSG00000203747	ENSG00000203747	protein_coding
gene:ENSG00000289768	1	complement(161544807..161631456)	0.224437	-1.00192	-2.00266	0.396496	ENSG00000289768	ENSG00000289768	protein_coding
FCGR2C	1	161581339..161605662	28.4793	-0.423502	-1.34118	0.412769	ENSG00000244682	ENSG00000244682	protein_coding
FCGR3B	1	complement(161623196..161631963)	9.04312	-0.950989	-1.9332	0.0732685	ENSG00000162747	ENSG00000162747	protein_coding
FCGR2B	1	161663143..161678654	13.7004	-0.182701	-1.13501	0.784831	ENSG00000072694	ENSG00000072694	protein_coding
FCRLA	1	161706972..161714352	28.8825	0.144417	1.10528	0.831248	ENSG00000132185	ENSG00000132185	protein_coding
FCRLB	1	161721544..161728143	0.87084	-0.0597838	-1.04231	0.940597	ENSG00000162746	ENSG00000162746	protein_coding
DUSP12	1	161749758..161757238	32.4011	0.171388	1.12614	0.391674	ENSG00000081721	ENSG00000081721	protein_coding
ATF6	1	161766298..161977574	11.092	0.010893	1.00758	0.950884	ENSG00000118217	ENSG00000118217	protein_coding
OLFML2B	1	complement(161983192..162023869)	0.489096	0.370351	1.29267	0.667542	ENSG00000162745	ENSG00000162745	protein_coding
NOS1AP	1	162069691..162370475	0.0503426	-0.0344972	-1.0242	0.968548	ENSG00000198929	ENSG00000198929	protein_coding
gene:ENSG00000254706	1	162365407..162383531	0.0954354	-0.42086	-1.33873	0.689579	ENSG00000254706	ENSG00000254706	protein_coding
SPATA46	1	complement(162373203..162376854)	0.0571298	-2.7294	-6.63182	0.0439533	ENSG00000171722	ENSG00000171722	protein_coding
C1orf226	1	162378841..162386812	0.282087	0.73766	1.66747	0.391838	ENSG00000239887	ENSG00000239887	protein_coding
SH2D1B	1	complement(162395268..162412138)	55.9327	0.552648	1.46678	0.186025	ENSG00000198574	ENSG00000198574	protein_coding
UHMK1	1	162497251..162529631	35.2926	-0.0455529	-1.03208	0.812152	ENSG00000152332	ENSG00000152332	protein_coding
UAP1	1	162561722..162601240	23.1704	-0.343231	-1.26859	0.263396	ENSG00000117143	ENSG00000117143	protein_coding
DDR2	1	162631373..162787405	0.318236	0.427874	1.34525	0.564785	ENSG00000162733	ENSG00000162733	protein_coding
HSD17B7	1	162790702..162812823	15.5849	-0.0457556	-1.03222	0.851391	ENSG00000132196	ENSG00000132196	protein_coding
CCDC190	1	complement(162824458..162868761)	0.0104571	-0.411038	-1.32964	0.682473	ENSG00000185860	ENSG00000185860	protein_coding
RGS4	1	163068775..163076802	0.00587925	-0.962471	-1.94865	0.500857	ENSG00000117152	ENSG00000117152	protein_coding
RGS5	1	complement(163111121..163321791)	0.195642	-0.0356046	-1.02499	0.96217	ENSG00000143248	ENSG00000143248	protein_coding
NUF2	1	163266576..163355764	3.11893	0.356265	1.28011	0.451478	ENSG00000143228	ENSG00000143228	protein_coding
PBX1	1	164555584..164899296	0.880115	-0.366557	-1.28927	0.475717	ENSG00000185630	ENSG00000185630	protein_coding
LMX1A	1	complement(165201867..165356715)	0.00799878	-0.467788	-1.38299	0.680301	ENSG00000162761	ENSG00000162761	protein_coding
RXRG	1	complement(165400922..165445355)	0.0137822	-1.27019	-2.41193	0.362953	ENSG00000143171	ENSG00000143171	protein_coding
LRRC52	1	165544000..165563957	0.0226321	-1.27019	-2.41193	0.362953	ENSG00000162763	ENSG00000162763	protein_coding
MGST3	1	165631213..165661796	15.9923	0.12495	1.09047	0.745453	ENSG00000143198	ENSG00000143198	protein_coding
ALDH9A1	1	complement(165662216..165698562)	43.8958	-0.015468	-1.01078	0.926032	ENSG00000143149	ENSG00000143149	protein_coding
TMCO1	1	complement(165724293..165827755)	16.7933	0.0239028	1.01671	0.883972	ENSG00000143183	ENSG00000143183	protein_coding
UCK2	1	165827614..165911618	5.74093	0.33696	1.26309	0.191086	ENSG00000143179	ENSG00000143179	protein_coding
FAM78B	1	complement(166057426..166167001)	0.0345213	-2.70749	-6.53186	0.0365724	ENSG00000188859	ENSG00000188859	protein_coding
POGK	1	166839447..166856359	23.8362	-0.023934	-1.01673	0.867646	ENSG00000143157	ENSG00000143157	protein_coding
TADA1	1	complement(166856510..166876264)	16.2475	-0.0530887	-1.03748	0.795381	ENSG00000152382	ENSG00000152382	protein_coding
ILDR2	1	complement(166895711..166975540)	1.47968	0.153951	1.11261	0.756149	ENSG00000143195	ENSG00000143195	protein_coding
MAEL	1	166975582..167022214	0.0956836	-0.109911	-1.07916	0.910702	ENSG00000143194	ENSG00000143194	protein_coding
GPA33	1	complement(167052836..167166479)	27.917	-0.159005	-1.11652	0.656302	ENSG00000143167	ENSG00000143167	protein_coding
STYXL2	1	167094075..167129165	0.0486976	-1.06262	-2.08873	0.297914	ENSG00000198842	ENSG00000198842	protein_coding
POU2F1	1	167220876..167427345	9.19572	-0.058194	-1.04116	0.748725	ENSG00000143190	ENSG00000143190	protein_coding
CD247	1	complement(167425027..167518640)	168.687	0.203574	1.15155	0.245147	ENSG00000198821	ENSG00000198821	protein_coding
CREG1	1	complement(167529117..167553805)	27.978	0.0482427	1.034	0.8888	ENSG00000143162	ENSG00000143162	protein_coding
RCSD1	1	167630093..167708696	71.8688	0.196775	1.14613	0.508566	ENSG00000198771	ENSG00000198771	protein_coding
MPZL1	1	167721192..167791919	7.39498	0.0216714	1.01513	0.946348	ENSG00000197965	ENSG00000197965	protein_coding
ADCY10	1	complement(167809386..167914215)	0.0816419	-0.117129	-1.08457	0.887969	ENSG00000143199	ENSG00000143199	protein_coding
MPC2	1	complement(167916675..167937072)	28.0538	-0.172122	-1.12671	0.338194	ENSG00000143158	ENSG00000143158	protein_coding
DCAF6	1	167935783..168075843	17.4622	0.00836751	1.00582	0.968796	ENSG00000143164	ENSG00000143164	protein_coding
GPR161	1	complement(168079542..168137667)	0.173734	-0.620284	-1.53718	0.444629	ENSG00000143147	ENSG00000143147	protein_coding
TIPRL	1	168178962..168202109	28.8893	-0.154526	-1.11306	0.453853	ENSG00000143155	ENSG00000143155	protein_coding
SFT2D2	1	168225938..168253021	33.608	-0.0285404	-1.01998	0.855562	ENSG00000213064	ENSG00000213064	protein_coding
TBX19	1	168280877..168314426	4.46239	0.557411	1.47163	0.184819	ENSG00000143178	ENSG00000143178	protein_coding
XCL2	1	complement(168540768..168543997)	74.2013	0.48659	1.40113	0.473352	ENSG00000143185	ENSG00000143185	protein_coding
XCL1	1	168576605..168582069	19.4622	0.0936125	1.06704	0.874065	ENSG00000143184	ENSG00000143184	protein_coding
DPT	1	complement(168695468..168729206)	0.0312236	-0.77754	-1.7142	0.398953	ENSG00000143196	ENSG00000143196	protein_coding
ATP1B1	1	169105697..169310992	2.44544	-0.0204388	-1.01427	0.945694	ENSG00000143153	ENSG00000143153	protein_coding
gene:ENSG00000289466	1	complement(169112164..169112773)	0	#N/A	#N/A	#N/A	ENSG00000289466	ENSG00000289466	TEC
NME7	1	complement(169132531..169367948)	4.77151	-0.575405	-1.4901	0.259645	ENSG00000143156	ENSG00000143156	protein_coding
BLZF1	1	169367970..169396540	9.92636	-0.0727721	-1.05174	0.789861	ENSG00000117475	ENSG00000117475	protein_coding
CCDC181	1	complement(169394870..169460669)	0.111531	0.302684	1.23344	0.764479	ENSG00000117477	ENSG00000117477	protein_coding
SLC19A2	1	complement(169463909..169485944)	7.8558	0.0734376	1.05222	0.770768	ENSG00000117479	ENSG00000117479	protein_coding
F5	1	complement(169511951..169586588)	3.76309	0.114927	1.08292	0.830421	ENSG00000198734	ENSG00000198734	protein_coding
SELP	1	complement(169588849..169630193)	4.12217	-0.0742809	-1.05284	0.884858	ENSG00000174175	ENSG00000174175	protein_coding
FIRRM	1	169662007..169854080	2.34159	0.0280691	1.01965	0.943567	ENSG00000000460	ENSG00000000460	protein_coding
SELL	1	complement(169690665..169711702)	760.617	0.30744	1.23751	0.436443	ENSG00000188404	ENSG00000188404	protein_coding
SELE	1	complement(169722640..169764705)	0.029245	-1.19	-2.28153	0.211971	ENSG00000007908	ENSG00000007908	protein_coding
METTL18	1	complement(169792529..169794963)	9.90231	-0.107831	-1.07761	0.732154	ENSG00000171806	ENSG00000171806	protein_coding
SCYL3	1	complement(169849631..169894267)	11.4548	0.222874	1.16706	0.228455	ENSG00000000457	ENSG00000000457	protein_coding
KIFAP3	1	complement(169921326..170085208)	9.20369	0.100529	1.07217	0.63866	ENSG00000075945	ENSG00000075945	protein_coding
NTMT2	1	170145959..170168866	0.0264691	1.66768	3.17702	0.0918111	ENSG00000203740	ENSG00000203740	protein_coding
GORAB	1	170531819..170553834	15.9338	-0.124981	-1.09049	0.565264	ENSG00000120370	ENSG00000120370	protein_coding
PRRX1	1	170662728..170739421	0.00532076	-0.931217	-1.90688	0.404385	ENSG00000116132	ENSG00000116132	protein_coding
MROH9	1	170935526..171064765	0.0124191	-1.73915	-3.33839	0.20069	ENSG00000117501	ENSG00000117501	protein_coding
FMO3	1	171090901..171117819	0.0236743	-1.75719	-3.38039	0.203208	ENSG00000007933	ENSG00000007933	protein_coding
FMO2	1	171185249..171212686	0.0371187	1.99974	3.99928	0.0191854	ENSG00000094963	ENSG00000094963	protein_coding
FMO1	1	171248471..171285978	0.148903	-1.85549	-3.61875	0.0724059	ENSG00000010932	ENSG00000010932	protein_coding
FMO4	1	171314183..171342084	2.68371	0.509415	1.42347	0.405984	ENSG00000076258	ENSG00000076258	protein_coding
PRRC2C	1	171485530..171593511	161.956	-0.338772	-1.26468	0.164021	ENSG00000117523	ENSG00000117523	protein_coding
MYOCOS	1	171600621..171638799	0.0133732	0.0220486	1.0154	0.985502	ENSG00000283683	ENSG00000283683	protein_coding
MYOC	1	complement(171635417..171652688)	0.0222882	-0.424164	-1.3418	0.66338	ENSG00000034971	ENSG00000034971	protein_coding
VAMP4	1	complement(171700160..171742074)	10.5748	-0.0529564	-1.03739	0.811489	ENSG00000117533	ENSG00000117533	protein_coding
METTL13	1	171781660..171814023	16.4944	-0.0344169	-1.02414	0.889783	ENSG00000010165	ENSG00000010165	protein_coding
DNM3	1	171817887..172418466	0.986715	-0.715733	-1.64232	0.207654	ENSG00000197959	ENSG00000197959	protein_coding
PIGC	1	complement(172370189..172444086)	17.6711	-0.123614	-1.08946	0.525617	ENSG00000135845	ENSG00000135845	protein_coding
C1orf105	1	172420685..172468831	0.0130591	-0.982275	-1.97558	0.511273	ENSG00000180999	ENSG00000180999	protein_coding
SUCO	1	172532349..172611833	32.7606	-0.185167	-1.13695	0.378423	ENSG00000094975	ENSG00000094975	protein_coding
FASLG	1	172659103..172666876	18.7953	0.888182	1.85084	0.0608656	ENSG00000117560	ENSG00000117560	protein_coding
gene:ENSG00000279061	1	172752586..172752924	0	#N/A	#N/A	#N/A	ENSG00000279061	ENSG00000279061	TEC
TNFSF18	1	complement(173039202..173050941)	0.427809	2.05663	4.16013	0.0403962	ENSG00000120337	ENSG00000120337	protein_coding
TNFSF4	1	complement(173162645..173477583)	1.4776	0.160483	1.11766	0.595125	ENSG00000117586	ENSG00000117586	protein_coding
PRDX6	1	173477330..173488815	137.289	0.0992635	1.07123	0.499447	ENSG00000117592	ENSG00000117592	protein_coding
SLC9C2	1	complement(173500460..173603072)	0.0246199	0.535912	1.44986	0.532803	ENSG00000162753	ENSG00000162753	protein_coding
gene:ENSG00000285777	1	complement(173596060..173669837)	0.031337	-2.17717	-4.52266	0.146688	ENSG00000285777	ENSG00000285777	protein_coding
ANKRD45	1	complement(173608336..173669851)	0	-0.0315666	-1.02212	0.984049	ENSG00000183831	ENSG00000183831	protein_coding
TEX50	1	173635338..173637130	0	-0.0315666	-1.02212	0.984049	ENSG00000232113	ENSG00000232113	protein_coding
KLHL20	1	173714941..173786692	14.3265	-0.212111	-1.15838	0.333813	ENSG00000076321	ENSG00000076321	protein_coding
CENPL	1	complement(173799550..173824883)	3.10468	0.218361	1.16341	0.53939	ENSG00000120334	ENSG00000120334	protein_coding
DARS2	1	173824653..173858808	4.42098	0.0445133	1.03134	0.8737	ENSG00000117593	ENSG00000117593	protein_coding
ZBTB37	1	173868082..173903547	8.16117	0.00318332	1.00221	0.989743	ENSG00000185278	ENSG00000185278	protein_coding
SERPINC1	1	complement(173903800..173917327)	0.262188	-1.13535	-2.19672	0.23262	ENSG00000117601	ENSG00000117601	protein_coding
RC3H1	1	complement(173931084..174022357)	17.496	-0.192301	-1.14258	0.288778	ENSG00000135870	ENSG00000135870	protein_coding
gene:ENSG00000293562	1	complement(174022122..174022298)	0	-0.0318675	-1.02233	0.98417	ENSG00000293562	ENSG00000293562	protein_coding
RABGAP1L	1	174159410..174995308	14.9354	0.0366733	1.02575	0.803337	ENSG00000152061	ENSG00000152061	protein_coding
GPR52	1	174447964..174449545	0.425158	-1.54809	-2.9243	0.081181	ENSG00000203737	ENSG00000203737	protein_coding
CACYBP	1	174999163..175012027	33.3203	-0.221178	-1.16568	0.331644	ENSG00000116161	ENSG00000116161	protein_coding
MRPS14	1	complement(175010789..175023425)	15.6301	0.0250786	1.01754	0.931806	ENSG00000120333	ENSG00000120333	protein_coding
TNN	1	175067833..175148075	0.0505202	-0.562718	-1.47705	0.566547	ENSG00000120332	ENSG00000120332	protein_coding
KIAA0040	1	complement(175156986..175192999)	31.922	-0.0891986	-1.06378	0.679671	ENSG00000235750	ENSG00000235750	protein_coding
TNR	1	complement(175315194..175743595)	0.137334	0.246439	1.18628	0.747134	ENSG00000116147	ENSG00000116147	protein_coding
COP1	1	complement(175944831..176207286)	31.4228	-0.0761897	-1.05423	0.641048	ENSG00000143207	ENSG00000143207	protein_coding
PAPPA2	1	176463171..176845601	0.0335026	-2.41138	-5.31983	0.0546824	ENSG00000116183	ENSG00000116183	protein_coding
ASTN1	1	complement(176857302..177164973)	0.0179954	-1.49611	-2.8208	0.178862	ENSG00000152092	ENSG00000152092	protein_coding
BRINP2	1	177170958..177282422	0.0401127	-1.75823	-3.38283	0.129918	ENSG00000198797	ENSG00000198797	protein_coding
SEC16B	1	complement(177923956..177984303)	0.136068	0.0193815	1.01352	0.983237	ENSG00000120341	ENSG00000120341	protein_coding
RASAL2	1	178094104..178484147	0.183618	-0.981539	-1.97457	0.10181	ENSG00000075391	ENSG00000075391	protein_coding
CLEC20A	1	complement(178479240..178499634)	0.464433	-0.825009	-1.77155	0.358075	ENSG00000188585	ENSG00000188585	protein_coding
TEX35	1	178513109..178548602	0.0622573	-1.57233	-2.97385	0.130192	ENSG00000240021	ENSG00000240021	protein_coding
RALGPS2	1	178725165..178921842	27.7119	-0.1176	-1.08493	0.794326	ENSG00000116191	ENSG00000116191	protein_coding
ANGPTL1	1	complement(178849535..178871077)	0.343997	-0.393527	-1.3136	0.619606	ENSG00000116194	ENSG00000116194	protein_coding
FAM20B	1	179025804..179076567	17.7199	-0.0456135	-1.03212	0.788432	ENSG00000116199	ENSG00000116199	protein_coding
TOR3A	1	179082070..179098023	49.9857	-0.33475	-1.26116	0.193087	ENSG00000186283	ENSG00000186283	protein_coding
ABL2	1	complement(179099330..179229684)	10.1954	-0.191463	-1.14192	0.34819	ENSG00000143322	ENSG00000143322	protein_coding
SOAT1	1	179293714..179358680	21.3253	-0.289718	-1.2224	0.234065	ENSG00000057252	ENSG00000057252	protein_coding
AXDND1	1	179365720..179554735	0.0251138	-1.42324	-2.68187	0.243558	ENSG00000162779	ENSG00000162779	protein_coding
NPHS2	1	complement(179550539..179575952)	0.0354748	-2.10215	-4.29349	0.122019	ENSG00000116218	ENSG00000116218	protein_coding
TDRD5	1	179591613..179691272	0.016995	-0.414856	-1.33317	0.657263	ENSG00000162782	ENSG00000162782	protein_coding
FAM163A	1	179743291..179816198	0.0668127	-2.62569	-6.17181	0.0409975	ENSG00000143340	ENSG00000143340	protein_coding
TOR1AIP2	1	complement(179839967..179877803)	10.0738	-0.0817616	-1.05831	0.612182	ENSG00000169905	ENSG00000169905	protein_coding
TOR1AIP1	1	179882042..179920077	43.1267	-0.162673	-1.11936	0.400578	ENSG00000143337	ENSG00000143337	protein_coding
gene:ENSG00000293564	1	179882316..179882393	0	#N/A	#N/A	#N/A	ENSG00000293564	ENSG00000293564	protein_coding
CEP350	1	179954674..180114880	14.2511	-0.08482	-1.06056	0.660832	ENSG00000135837	ENSG00000135837	protein_coding
QSOX1	1	180154869..180204030	45.377	-0.471033	-1.3861	0.164608	ENSG00000116260	ENSG00000116260	protein_coding
LHX4	1	180230264..180278984	4.10718	0.460318	1.37585	0.203451	ENSG00000121454	ENSG00000121454	protein_coding
ACBD6	1	complement(180269653..180502954)	17.2425	0.142752	1.10401	0.489328	ENSG00000230124	ENSG00000230124	protein_coding
XPR1	1	180632022..180890279	9.45112	0.0121454	1.00845	0.946921	ENSG00000143324	ENSG00000143324	protein_coding
KIAA1614	1	180912897..180951614	1.17386	-0.0390575	-1.02744	0.92203	ENSG00000135835	ENSG00000135835	protein_coding
STX6	1	complement(180972712..181023121)	29.1242	-0.283007	-1.21673	0.205546	ENSG00000135823	ENSG00000135823	protein_coding
MR1	1	181033374..181061938	16.6013	-0.0999856	-1.07176	0.663963	ENSG00000153029	ENSG00000153029	protein_coding
IER5	1	181088700..181092900	119.4	-0.0448667	-1.03159	0.847491	ENSG00000162783	ENSG00000162783	protein_coding
CACNA1E	1	181317690..181813262	0.0694306	-1.67269	-3.18808	0.0640092	ENSG00000198216	ENSG00000198216	protein_coding
ZNF648	1	complement(182054570..182061712)	0.0785115	-1.25738	-2.39061	0.189171	ENSG00000179930	ENSG00000179930	protein_coding
GLUL	1	complement(182378098..182392206)	92.6487	-0.0832987	-1.05944	0.774464	ENSG00000135821	ENSG00000135821	protein_coding
TEDDM1	1	complement(182398117..182400667)	0.0464706	-2.02987	-4.08369	0.0983591	ENSG00000203730	ENSG00000203730	protein_coding
RGSL1	1	182409192..182560599	0.0203127	-0.879102	-1.83923	0.486446	ENSG00000121446	ENSG00000121446	protein_coding
RNASEL	1	complement(182573634..182589256)	6.45587	0.154135	1.11275	0.550959	ENSG00000135828	ENSG00000135828	protein_coding
RGS16	1	complement(182598623..182604389)	25.3915	-0.758314	-1.69151	0.0765206	ENSG00000143333	ENSG00000143333	protein_coding
RGS8	1	complement(182641816..182684587)	0.00144228	-0.570829	-1.48538	0.700262	ENSG00000135824	ENSG00000135824	protein_coding
NPL	1	182789293..182830384	9.84004	0.0437396	1.03078	0.909277	ENSG00000135838	ENSG00000135838	protein_coding
DHX9	1	182839347..182887982	159.859	-0.159403	-1.11683	0.396688	ENSG00000135829	ENSG00000135829	protein_coding
SHCBP1L	1	complement(182899865..182953525)	0.0195938	-1.52367	-2.87522	0.268426	ENSG00000157060	ENSG00000157060	protein_coding
LAMC1	1	183023420..183145592	3.86815	-0.401329	-1.32072	0.280429	ENSG00000135862	ENSG00000135862	protein_coding
LAMC2	1	183186238..183245127	0.0248701	-1.10594	-2.15239	0.2511	ENSG00000058085	ENSG00000058085	protein_coding
NMNAT2	1	complement(183248237..183418380)	0.0149453	-0.300417	-1.2315	0.767689	ENSG00000157064	ENSG00000157064	protein_coding
SMG7	1	183472216..183598246	43.2285	-0.219416	-1.16426	0.129356	ENSG00000116698	ENSG00000116698	protein_coding
NCF2	1	complement(183554461..183590905)	166.768	-0.0847258	-1.06049	0.824418	ENSG00000116701	ENSG00000116701	protein_coding
ARPC5	1	complement(183620846..183635783)	39.2983	0.1247	1.09028	0.546313	ENSG00000162704	ENSG00000162704	protein_coding
RGL1	1	183636085..183928532	1.87607	0.0907169	1.0649	0.85227	ENSG00000143344	ENSG00000143344	protein_coding
APOBEC4	1	complement(183646275..183653316)	0.216933	2.4258	5.37325	0.0071933	ENSG00000173627	ENSG00000173627	protein_coding
COLGALT2	1	complement(183929854..184037729)	2.04523	0.493204	1.40757	0.322807	ENSG00000198756	ENSG00000198756	protein_coding
TSEN15	1	184051651..184123978	7.27587	-0.0351895	-1.02469	0.863486	ENSG00000198860	ENSG00000198860	protein_coding
C1orf21	1	184387029..184629019	5.36693	0.486044	1.4006	0.298714	ENSG00000116667	ENSG00000116667	protein_coding
EDEM3	1	complement(184690237..184754907)	23.203	-0.178502	-1.13171	0.395911	ENSG00000116406	ENSG00000116406	protein_coding
NIBAN1	1	complement(184790724..184974508)	13.3231	0.104928	1.07544	0.73223	ENSG00000135842	ENSG00000135842	protein_coding
RNF2	1	185045497..185102603	12.454	-0.0919442	-1.06581	0.676727	ENSG00000121481	ENSG00000121481	protein_coding
TRMT1L	1	complement(185118101..185157072)	6.09839	0.153929	1.1126	0.567882	ENSG00000121486	ENSG00000121486	protein_coding
SWT1	1	185157080..185291781	7.46218	0.13773	1.10017	0.579746	ENSG00000116668	ENSG00000116668	protein_coding
IVNS1ABP	1	complement(185292931..185317273)	94.3825	-0.108725	-1.07827	0.56518	ENSG00000116679	ENSG00000116679	protein_coding
gene:ENSG00000279401	1	185518651..185520986	0	#N/A	#N/A	#N/A	ENSG00000279401	ENSG00000279401	TEC
HMCN1	1	185734391..186190949	0.115727	-1.01305	-2.01817	0.191772	ENSG00000143341	ENSG00000143341	protein_coding
PRG4	1	186296279..186314567	0.294404	-0.339561	-1.26537	0.611233	ENSG00000116690	ENSG00000116690	protein_coding
TPR	1	complement(186311652..186375693)	72.2216	0.0218537	1.01526	0.887013	ENSG00000047410	ENSG00000047410	protein_coding
ODR4	1	186375838..186421378	21.9426	-0.252317	-1.19112	0.219241	ENSG00000157181	ENSG00000157181	protein_coding
PDC	1	complement(186443566..186461114)	0.170728	-0.819872	-1.76525	0.421404	ENSG00000116703	ENSG00000116703	protein_coding
PTGS2	1	complement(186671791..186680922)	11.9386	-0.038978	-1.02739	0.943181	ENSG00000073756	ENSG00000073756	protein_coding
PLA2G4A	1	186828949..186988981	1.32359	-0.455538	-1.37129	0.457207	ENSG00000116711	ENSG00000116711	protein_coding
BRINP3	1	complement(190097658..190478404)	0.00833144	-0.467788	-1.38299	0.680301	ENSG00000162670	ENSG00000162670	protein_coding
RGS18	1	192158462..192185815	16.4278	-0.207245	-1.15448	0.708734	ENSG00000150681	ENSG00000150681	protein_coding
RGS21	1	192316992..192367285	0.00471037	-0.570821	-1.48537	0.700266	ENSG00000253148	ENSG00000253148	protein_coding
RGS1	1	192575763..192580024	284.957	-0.281507	-1.21546	0.330425	ENSG00000090104	ENSG00000090104	protein_coding
RGS13	1	192636138..192660311	1.38565	-1.60167	-3.03494	0.0502386	ENSG00000127074	ENSG00000127074	protein_coding
RGS2	1	192809039..192812275	371.376	0.263178	1.20012	0.434783	ENSG00000116741	ENSG00000116741	protein_coding
UCHL5	1	complement(193012250..193060080)	9.30487	-0.0676717	-1.04802	0.739707	ENSG00000116750	ENSG00000116750	protein_coding
RO60	1	193059454..193091777	11.3097	-0.119755	-1.08655	0.594643	ENSG00000116747	ENSG00000116747	protein_coding
GLRX2	1	complement(193090866..193106114)	4.76023	-0.179287	-1.13232	0.420582	ENSG00000023572	ENSG00000023572	protein_coding
CDC73	1	193121983..193254815	11.7376	-0.233482	-1.17567	0.254252	ENSG00000134371	ENSG00000134371	protein_coding
B3GALT2	1	complement(193178730..193186613)	0.136094	-1.43207	-2.69834	0.142112	ENSG00000162630	ENSG00000162630	protein_coding
KCNT2	1	complement(196225779..196609225)	0.0330316	-2.01119	-4.03114	0.0783056	ENSG00000162687	ENSG00000162687	protein_coding
CFH	1	196651754..196752476	0.992339	-0.328348	-1.25558	0.587964	ENSG00000000971	ENSG00000000971	protein_coding
gene:ENSG00000289697	1	196651852..196795393	0.160009	2.11411	4.32922	0.0519803	ENSG00000289697	ENSG00000289697	protein_coding
CFHR3	1	196774813..196795407	0.00244171	0.231442	1.17401	0.851969	ENSG00000116785	ENSG00000116785	protein_coding
CFHR1	1	196819731..196837159	0.027805	-1.52367	-2.87522	0.267572	ENSG00000244414	ENSG00000244414	protein_coding
CFHR4	1	196888014..196918795	0.0142372	-1.27019	-2.41193	0.362953	ENSG00000134365	ENSG00000134365	protein_coding
CFHR2	1	196943738..196959622	0.00884142	-0.984467	-1.97858	0.510904	ENSG00000080910	ENSG00000080910	protein_coding
CFHR5	1	196975010..197009678	0.00354588	-0.570829	-1.48538	0.700262	ENSG00000134389	ENSG00000134389	protein_coding
F13B	1	complement(197038741..197067260)	0.0155645	-1.57258	-2.97435	0.285892	ENSG00000143278	ENSG00000143278	protein_coding
ASPM	1	complement(197084121..197146694)	1.04272	-0.0876236	-1.06262	0.868986	ENSG00000066279	ENSG00000066279	protein_coding
ZBTB41	1	complement(197153682..197201293)	4.40279	-0.136567	-1.09929	0.599584	ENSG00000177888	ENSG00000177888	protein_coding
CRB1	1	197268204..197478455	0.0464675	-0.88019	-1.84062	0.348625	ENSG00000134376	ENSG00000134376	protein_coding
DENND1B	1	complement(197504748..197775696)	7.34644	-0.045524	-1.03206	0.84581	ENSG00000213047	ENSG00000213047	protein_coding
C1orf53	1	197902630..197907367	1.50959	1.04598	2.06477	0.235183	ENSG00000203724	ENSG00000203724	protein_coding
LHX9	1	197911902..197935478	0.0107014	-0.571394	-1.48596	0.532258	ENSG00000143355	ENSG00000143355	protein_coding
NEK7	1	198156994..198322420	17.3034	0.00472774	1.00328	0.985056	ENSG00000151414	ENSG00000151414	protein_coding
ATP6V1G3	1	complement(198523222..198540945)	0.11692	2.01941	4.05419	0.088944	ENSG00000151418	ENSG00000151418	protein_coding
PTPRC	1	198638457..198759342	315.314	0.213066	1.15915	0.404615	ENSG00000081237	ENSG00000081237	protein_coding
NR5A2	1	200027614..200177420	0.022254	-2.52575	-5.75873	0.0325478	ENSG00000116833	ENSG00000116833	protein_coding
ZNF281	1	complement(200404940..200410056)	24.8058	-0.234916	-1.17684	0.171758	ENSG00000162702	ENSG00000162702	protein_coding
KIF14	1	complement(200551497..200620751)	0.846427	-0.39275	-1.31289	0.494335	ENSG00000118193	ENSG00000118193	protein_coding
DDX59	1	complement(200623896..200669907)	16.7406	-0.100182	-1.07191	0.593169	ENSG00000118197	ENSG00000118197	protein_coding
CAMSAP2	1	200738893..200860707	3.51052	0.0558945	1.0395	0.856964	ENSG00000118200	ENSG00000118200	protein_coding
GPR25	1	200872981..200874178	1.47774	-0.192139	-1.14246	0.784413	ENSG00000170128	ENSG00000170128	protein_coding
INAVA	1	200891048..200915742	0.223128	-1.92274	-3.79142	0.0588052	ENSG00000163362	ENSG00000163362	protein_coding
KIF21B	1	complement(200969390..201023714)	91.1254	-0.0947343	-1.06787	0.605848	ENSG00000116852	ENSG00000116852	protein_coding
CACNA1S	1	complement(201039512..201112451)	0.0272806	-3.37956	-10.4076	0.017692	ENSG00000081248	ENSG00000081248	protein_coding
ASCL5	1	complement(201113943..201127184)	0.251716	-1.258	-2.39164	0.174653	ENSG00000232237	ENSG00000232237	protein_coding
TMEM9	1	complement(201134772..201171574)	19.6216	0.21483	1.16057	0.355383	ENSG00000116857	ENSG00000116857	protein_coding
IGFN1	1	201190824..201228952	0.439661	-3.60233	-12.1453	0.00318076	ENSG00000163395	ENSG00000163395	protein_coding
PKP1	1	201283452..201332993	0.0363992	-2.06485	-4.18391	0.0961414	ENSG00000081277	ENSG00000081277	protein_coding
TNNT2	1	complement(201359008..201377764)	0.0249255	-2.13414	-4.38977	0.168724	ENSG00000118194	ENSG00000118194	protein_coding
LAD1	1	complement(201380833..201399915)	0.113198	0.276336	1.21112	0.763947	ENSG00000159166	ENSG00000159166	protein_coding
TNNI1	1	complement(201403784..201429866)	0.00276454	-0.16018	-1.11743	0.891694	ENSG00000159173	ENSG00000159173	protein_coding
PHLDA3	1	complement(201464278..201469237)	0.207764	-0.636926	-1.55501	0.487623	ENSG00000174307	ENSG00000174307	protein_coding
CSRP1	1	complement(201483530..201509456)	31.7853	0.170188	1.1252	0.467531	ENSG00000159176	ENSG00000159176	protein_coding
NAV1	1	201539127..201826969	0.864215	0.0192961	1.01346	0.96235	ENSG00000134369	ENSG00000134369	protein_coding
IPO9	1	201829149..201884291	19.2636	-0.0150518	-1.01049	0.916608	ENSG00000198700	ENSG00000198700	protein_coding
SHISA4	1	201888680..201892587	0.894738	-0.616817	-1.53349	0.466434	ENSG00000198892	ENSG00000198892	protein_coding
LMOD1	1	complement(201896456..201946548)	0.0308882	0.234697	1.17666	0.793757	ENSG00000163431	ENSG00000163431	protein_coding
TIMM17A	1	201955503..201970664	60.7492	-0.228889	-1.17193	0.22579	ENSG00000134375	ENSG00000134375	protein_coding
RNPEP	1	201982372..202006147	53.3806	0.0607695	1.04302	0.764445	ENSG00000176393	ENSG00000176393	protein_coding
ELF3	1	202007945..202017183	1.20587	-0.290125	-1.22275	0.555271	ENSG00000163435	ENSG00000163435	protein_coding
GPR37L1	1	202122886..202133592	0.184204	0.0246901	1.01726	0.975702	ENSG00000170075	ENSG00000170075	protein_coding
ARL8A	1	complement(202133404..202144743)	87.6218	-0.362133	-1.28532	0.136335	ENSG00000143862	ENSG00000143862	protein_coding
PTPN7	1	complement(202147012..202161588)	94.0751	-0.235452	-1.17728	0.340936	ENSG00000143851	ENSG00000143851	protein_coding
LGR6	1	202193799..202319781	8.91516	0.67471	1.59628	0.229374	ENSG00000133067	ENSG00000133067	protein_coding
UBE2T	1	complement(202331544..202341984)	4.951	0.298122	1.22954	0.555956	ENSG00000077152	ENSG00000077152	protein_coding
PPP1R12B	1	202348699..202592706	5.05671	0.135844	1.09874	0.484127	ENSG00000077157	ENSG00000077157	protein_coding
SYT2	1	complement(202590596..202710454)	0.124192	0.04693	1.03306	0.95462	ENSG00000143858	ENSG00000143858	protein_coding
KDM5B	1	complement(202724495..202808487)	17.1224	-0.307538	-1.23759	0.199538	ENSG00000117139	ENSG00000117139	protein_coding
RABIF	1	complement(202878282..202889149)	18.216	0.291833	1.22419	0.0860163	ENSG00000183155	ENSG00000183155	protein_coding
KLHL12	1	complement(202891116..202928636)	31.6472	-0.110181	-1.07936	0.495714	ENSG00000117153	ENSG00000117153	protein_coding
ADIPOR1	1	complement(202940826..202958572)	155.41	-0.102334	-1.07351	0.582903	ENSG00000159346	ENSG00000159346	protein_coding
CYB5R1	1	complement(202961873..202967275)	26.7112	-0.00192497	-1.00134	0.993917	ENSG00000159348	ENSG00000159348	protein_coding
TMEM183A	1	203007374..203024848	77.0079	-0.155272	-1.11363	0.253309	ENSG00000163444	ENSG00000163444	protein_coding
PPFIA4	1	203026491..203078740	0.623622	-0.450722	-1.36672	0.364633	ENSG00000143847	ENSG00000143847	protein_coding
MYOG	1	complement(203083129..203086012)	0.0979226	-2.07384	-4.21006	0.143783	ENSG00000122180	ENSG00000122180	protein_coding
ADORA1	1	203090654..203167405	0.0929147	1.43506	2.70394	0.120756	ENSG00000163485	ENSG00000163485	protein_coding
MYBPH	1	complement(203167811..203175826)	0.360568	-1.25563	-2.38772	0.195912	ENSG00000133055	ENSG00000133055	protein_coding
CHI3L1	1	complement(203178931..203186704)	10.7443	-0.680882	-1.60312	0.408803	ENSG00000133048	ENSG00000133048	protein_coding
CHIT1	1	complement(203212827..203273641)	2.52988	-0.754226	-1.68673	0.399485	ENSG00000133063	ENSG00000133063	protein_coding
BTG2	1	203305491..203309602	485.518	-0.0336571	-1.0236	0.847891	ENSG00000159388	ENSG00000159388	protein_coding
FMOD	1	complement(203340628..203351758)	0.0557139	-1.28838	-2.44253	0.251335	ENSG00000122176	ENSG00000122176	protein_coding
PRELP	1	203475806..203491352	0.0200894	-0.981379	-1.97435	0.319229	ENSG00000188783	ENSG00000188783	protein_coding
OPTC	1	203494121..203508949	0.0123073	-0.962471	-1.94865	0.500857	ENSG00000188770	ENSG00000188770	protein_coding
ATP2B4	1	203626832..203744081	33.1376	0.303617	1.23424	0.379424	ENSG00000058668	ENSG00000058668	protein_coding
LAX1	1	203765177..203778175	21.7016	0.226856	1.17028	0.367635	ENSG00000122188	ENSG00000122188	protein_coding
ZBED6	1	203795623..203854124	20.2018	-0.230124	-1.17294	0.430123	ENSG00000257315	ENSG00000257315	protein_coding
ZC3H11A	1	203795623..203854999	61.1993	-0.173451	-1.12775	0.235228	ENSG00000058673	ENSG00000058673	protein_coding
gene:ENSG00000288644	1	203802094..203802192	0	#N/A	#N/A	#N/A	ENSG00000288644	ENSG00000288644	protein_coding
SNRPE	1	203861599..203871152	42.4319	-0.0806438	-1.05749	0.698632	ENSG00000182004	ENSG00000182004	protein_coding
SOX13	1	204073115..204127743	3.03464	0.455829	1.37157	0.340783	ENSG00000143842	ENSG00000143842	protein_coding
ETNK2	1	complement(204131062..204152044)	2.27356	-0.670651	-1.59179	0.148644	ENSG00000143845	ENSG00000143845	protein_coding
REN	1	complement(204154819..204190324)	0.0521311	-2.57208	-5.94666	0.132629	ENSG00000143839	ENSG00000143839	protein_coding
KISS1	1	complement(204190341..204196491)	0.188858	-2.24262	-4.73255	0.117473	ENSG00000170498	ENSG00000170498	protein_coding
GOLT1A	1	complement(204198163..204213988)	0.410295	-2.52865	-5.77033	0.0330312	ENSG00000174567	ENSG00000174567	protein_coding
PLEKHA6	1	complement(204218853..204378214)	0.207989	-0.338643	-1.26457	0.594503	ENSG00000143850	ENSG00000143850	protein_coding
PPP1R15B	1	complement(204396492..204411887)	75.364	0.0036739	1.00255	0.988208	ENSG00000158615	ENSG00000158615	protein_coding
PIK3C2B	1	complement(204422628..204494805)	22.1282	-0.337895	-1.26391	0.132817	ENSG00000133056	ENSG00000133056	protein_coding
MDM4	1	204516379..204558120	64.4255	-0.0285731	-1.02	0.860169	ENSG00000198625	ENSG00000198625	protein_coding
LRRN2	1	complement(204617170..204685738)	9.19469	0.226272	1.16981	0.49143	ENSG00000170382	ENSG00000170382	protein_coding
NFASC	1	204828651..205022822	0.020793	-0.580409	-1.49527	0.52558	ENSG00000163531	ENSG00000163531	protein_coding
CNTN2	1	205042937..205078289	0.0313161	0.493744	1.40809	0.528087	ENSG00000184144	ENSG00000184144	protein_coding
TMEM81	1	complement(205083129..205084460)	5.22508	-0.0507343	-1.03579	0.895837	ENSG00000174529	ENSG00000174529	protein_coding
RBBP5	1	complement(205086142..205122015)	18.4489	-0.0448184	-1.03155	0.817691	ENSG00000117222	ENSG00000117222	protein_coding
DSTYK	1	complement(205142505..205211702)	14.1131	-0.127058	-1.09206	0.478078	ENSG00000133059	ENSG00000133059	protein_coding
TMCC2	1	205227946..205285632	25.6907	0.0689417	1.04895	0.934746	ENSG00000133069	ENSG00000133069	protein_coding
NUAK2	1	complement(205302063..205321745)	44.9999	-0.319911	-1.24825	0.153033	ENSG00000163545	ENSG00000163545	protein_coding
KLHDC8A	1	complement(205336061..205357090)	0.194639	-1.33639	-2.52519	0.1075	ENSG00000162873	ENSG00000162873	protein_coding
LEMD1	1	complement(205381378..205455954)	0.0294583	-1.71032	-3.27233	0.221262	ENSG00000186007	ENSG00000186007	protein_coding
BLACAT1	1	complement(205434885..205457091)	0.119274	1.90818	3.75336	0.0795545	ENSG00000281406	ENSG00000281406	protein_coding
CDK18	1	205504596..205532793	6.95791	0.24374	1.18406	0.605344	ENSG00000117266	ENSG00000117266	protein_coding
MFSD4A	1	205568885..205602918	1.52061	0.0125019	1.0087	0.977457	ENSG00000174514	ENSG00000174514	protein_coding
ELK4	1	complement(205597556..205632011)	31.3335	-0.0494375	-1.03486	0.777234	ENSG00000158711	ENSG00000158711	protein_coding
SLC45A3	1	complement(205657851..205680509)	3.75236	-0.280573	-1.21468	0.554838	ENSG00000158715	ENSG00000158715	protein_coding
NUCKS1	1	complement(205712822..205750182)	45.7716	-0.115937	-1.08368	0.584013	ENSG00000069275	ENSG00000069275	protein_coding
RAB29	1	complement(205767986..205775482)	58.3303	0.207641	1.1548	0.283648	ENSG00000117280	ENSG00000117280	protein_coding
SLC41A1	1	complement(205789094..205813748)	21.7829	-0.0320671	-1.02248	0.865037	ENSG00000133065	ENSG00000133065	protein_coding
PM20D1	1	complement(205828025..205850132)	0.67465	-0.652946	-1.57238	0.419412	ENSG00000162877	ENSG00000162877	protein_coding
SLC26A9	1	complement(205913048..205943460)	0.0142176	-2.2379	-4.71709	0.100858	ENSG00000174502	ENSG00000174502	protein_coding
RAB7B	1	complement(205976740..206003461)	3.7756	0.164033	1.12041	0.848155	ENSG00000276600	ENSG00000276600	protein_coding
CTSE	1	complement(206008535..206023909)	1.7404	0.0976647	1.07004	0.905003	ENSG00000196188	ENSG00000196188	protein_coding
RHEX	1	206053173..206102449	0.431846	-0.0964463	-1.06914	0.920215	ENSG00000263961	ENSG00000263961	protein_coding
AVPR1B	1	complement(206106936..206117699)	0.0439339	-2.72646	-6.61828	0.0498537	ENSG00000198049	ENSG00000198049	protein_coding
FAM72A	1	complement(206186179..206204414)	1.61698	0.195348	1.145	0.730687	ENSG00000196550	ENSG00000196550	protein_coding
SRGAP2	1	206203346..206464436	11.8821	0.0343041	1.02406	0.920473	ENSG00000266028	ENSG00000266028	protein_coding
IKBKE	1	206470476..206496889	42.6208	0.262722	1.19974	0.381522	ENSG00000263528	ENSG00000263528	protein_coding
RASSF5	1	206507531..206589448	223.713	-0.177174	-1.13067	0.26579	ENSG00000266094	ENSG00000266094	protein_coding
gene:ENSG00000279946	1	206541758..206544892	0	#N/A	#N/A	#N/A	ENSG00000279946	ENSG00000279946	TEC
EIF2D	1	complement(206571292..206612465)	56.4422	0.0760351	1.05412	0.605013	ENSG00000143486	ENSG00000143486	protein_coding
DYRK3	1	206635536..206684419	1.37934	-0.732624	-1.66166	0.156316	ENSG00000143479	ENSG00000143479	protein_coding
MAPKAPK2	1	206684905..206734281	219.488	-0.161719	-1.11862	0.451085	ENSG00000162889	ENSG00000162889	protein_coding
IL10	1	complement(206767602..206774541)	2.84784	-1.54832	-2.92477	0.0302889	ENSG00000136634	ENSG00000136634	protein_coding
IL19	1	206770764..206842981	0.109406	-1.39367	-2.62745	0.207845	ENSG00000142224	ENSG00000142224	protein_coding
IL20	1	206865623..206869223	0.0174635	1.28325	2.43386	0.305298	ENSG00000162891	ENSG00000162891	protein_coding
IL24	1	206897443..206904139	4.80131	0.145251	1.10592	0.735843	ENSG00000162892	ENSG00000162892	protein_coding
FCMR	1	complement(206903317..206923247)	259.901	0.159272	1.11672	0.557024	ENSG00000162894	ENSG00000162894	protein_coding
PIGR	1	complement(206928522..206946466)	0.124934	0.319799	1.24816	0.728653	ENSG00000162896	ENSG00000162896	protein_coding
FCAMR	1	complement(206957965..206970625)	0.0672537	-2.86395	-7.28004	0.017451	ENSG00000162897	ENSG00000162897	protein_coding
C1orf116	1	complement(207018522..207032756)	0.433081	-0.774489	-1.71058	0.29496	ENSG00000182795	ENSG00000182795	protein_coding
PFKFB2	1	207034366..207081024	9.61073	-0.227536	-1.17083	0.369001	ENSG00000123836	ENSG00000123836	protein_coding
YOD1	1	complement(207043849..207052980)	19.1825	-0.412592	-1.33107	0.0535016	ENSG00000180667	ENSG00000180667	protein_coding
C4BPB	1	207088860..207099993	0.766783	-1.01203	-2.01674	0.209963	ENSG00000123843	ENSG00000123843	protein_coding
C4BPA	1	207104233..207144972	0.210927	-1.68554	-3.21661	0.129696	ENSG00000123838	ENSG00000123838	protein_coding
CD55	1	207321519..207386804	154.915	0.0488292	1.03443	0.8581	ENSG00000196352	ENSG00000196352	protein_coding
CR2	1	207453024..207489895	13.1622	0.0366777	1.02575	0.924357	ENSG00000117322	ENSG00000117322	protein_coding
CR1	1	207496147..207641765	13.4472	-0.0160832	-1.01121	0.965729	ENSG00000203710	ENSG00000203710	protein_coding
CR1L	1	207645113..207738416	1.24659	0.074764	1.05319	0.926569	ENSG00000197721	ENSG00000197721	protein_coding
CD46	1	207752037..207795513	102.12	0.00215746	1.0015	0.989562	ENSG00000117335	ENSG00000117335	protein_coding
CD34	1	complement(207880972..207911402)	1.34507	-0.274063	-1.20921	0.639682	ENSG00000174059	ENSG00000174059	protein_coding
PLXNA2	1	complement(208022242..208244384)	0.999639	-0.141024	-1.10269	0.733843	ENSG00000076356	ENSG00000076356	protein_coding
CAMK1G	1	209583714..209613939	0.113294	-1.38376	-2.60947	0.190243	ENSG00000008118	ENSG00000008118	protein_coding
LAMB3	1	complement(209614870..209652425)	13.6647	-0.336484	-1.26268	0.494832	ENSG00000196878	ENSG00000196878	protein_coding
G0S2	1	209675412..209676390	449	-0.151377	-1.11063	0.726528	ENSG00000123689	ENSG00000123689	protein_coding
HSD11B1	1	209686178..209734949	0.0562018	-0.707424	-1.63289	0.484755	ENSG00000117594	ENSG00000117594	protein_coding
TRAF3IP3	1	209756032..209782320	144.167	-0.0455085	-1.03205	0.826035	ENSG00000009790	ENSG00000009790	protein_coding
C1orf74	1	complement(209779208..209784559)	10.1402	-0.0339137	-1.02379	0.905345	ENSG00000162757	ENSG00000162757	protein_coding
gene:ENSG00000289700	1	complement(209779629..209806179)	0.0847323	-2.28864	-4.88595	0.0947157	ENSG00000289700	ENSG00000289700	protein_coding
IRF6	1	complement(209785617..209806175)	0.486769	-0.546913	-1.46096	0.479656	ENSG00000117595	ENSG00000117595	protein_coding
UTP25	1	209827972..209857565	9.19098	-0.0767035	-1.05461	0.717178	ENSG00000117597	ENSG00000117597	protein_coding
SYT14	1	209900923..210171389	0.00317043	-0.990467	-1.98683	0.404204	ENSG00000143469	ENSG00000143469	protein_coding
SERTAD4	1	210232796..210246631	0.0191197	-1.2783	-2.42552	0.251716	ENSG00000082497	ENSG00000082497	protein_coding
HHAT	1	210328252..210676296	1.6937	0.0750344	1.05339	0.852893	ENSG00000054392	ENSG00000054392	protein_coding
KCNH1	1	complement(210676823..211134165)	0.0531184	-0.882086	-1.84304	0.309058	ENSG00000143473	ENSG00000143473	protein_coding
gene:ENSG00000279333	1	210678315..210681932	0	#N/A	#N/A	#N/A	ENSG00000279333	ENSG00000279333	TEC
gene:ENSG00000283952	1	complement(211082872..211188533)	0	#N/A	#N/A	#N/A	ENSG00000283952	ENSG00000283952	protein_coding
RCOR3	1	211258377..211316385	24.106	-0.0667002	-1.04732	0.749948	ENSG00000117625	ENSG00000117625	protein_coding
TRAF5	1	211326615..211374946	55.4604	0.123676	1.08951	0.594644	ENSG00000082512	ENSG00000082512	protein_coding
RD3	1	complement(211476522..211492162)	0.0307192	-0.462793	-1.37821	0.591576	ENSG00000198570	ENSG00000198570	protein_coding
SLC30A1	1	complement(211571568..211579161)	8.34241	-0.180068	-1.13294	0.532058	ENSG00000170385	ENSG00000170385	protein_coding
NEK2	1	complement(211658657..211675630)	1.52654	0.518084	1.43205	0.390026	ENSG00000117650	ENSG00000117650	protein_coding
LPGAT1	1	complement(211743457..211830763)	20.6257	0.128923	1.09348	0.454078	ENSG00000123684	ENSG00000123684	protein_coding
INTS7	1	complement(211940399..212035557)	6.62402	0.18084	1.13354	0.621648	ENSG00000143493	ENSG00000143493	protein_coding
DTL	1	212035553..212107400	2.76285	-0.00564153	-1.00392	0.98964	ENSG00000143476	ENSG00000143476	protein_coding
PPP2R5A	1	212285410..212361853	56.2766	-0.0198819	-1.01388	0.89476	ENSG00000066027	ENSG00000066027	protein_coding
PACC1	1	complement(212363928..212414901)	10.099	0.00325928	1.00226	0.989924	ENSG00000065600	ENSG00000065600	protein_coding
NENF	1	212432920..212446379	32.253	-0.0538024	-1.038	0.822893	ENSG00000117691	ENSG00000117691	protein_coding
ATF3	1	212565334..212620777	21.7242	-0.702876	-1.62775	0.209923	ENSG00000162772	ENSG00000162772	protein_coding
GARIN4	1	212624474..212626775	0.316166	-2.56107	-5.90145	0.0138609	ENSG00000162771	ENSG00000162771	protein_coding
BATF3	1	complement(212686417..212699840)	5.94691	0.305272	1.23565	0.671641	ENSG00000123685	ENSG00000123685	protein_coding
NSL1	1	complement(212726153..212791782)	4.81653	-0.123189	-1.08914	0.537046	ENSG00000117697	ENSG00000117697	protein_coding
TATDN3	1	212791828..212816830	10.6773	0.183337	1.13551	0.434684	ENSG00000203705	ENSG00000203705	protein_coding
SPATA45	1	complement(212830141..212847649)	0.163915	-1.79167	-3.46216	0.134667	ENSG00000185523	ENSG00000185523	protein_coding
FLVCR1	1	212858275..212899363	5.57648	0.032787	1.02299	0.88978	ENSG00000162769	ENSG00000162769	protein_coding
VASH2	1	212950520..212992037	0.609462	-1.17291	-2.25465	0.0958855	ENSG00000143494	ENSG00000143494	protein_coding
ANGEL2	1	complement(212992182..213015867)	21.9941	-0.03184	-1.02232	0.866207	ENSG00000174606	ENSG00000174606	protein_coding
RPS6KC1	1	213051233..213274774	7.38915	0.249358	1.18868	0.367394	ENSG00000136643	ENSG00000136643	protein_coding
PROX1	1	213983181..214041510	0.18756	0.410786	1.32941	0.635595	ENSG00000117707	ENSG00000117707	protein_coding
SMYD2	1	214281102..214337131	34.5923	0.326965	1.25437	0.207771	ENSG00000143499	ENSG00000143499	protein_coding
PTPN14	1	complement(214348700..214552449)	0.297399	-0.625511	-1.54276	0.26961	ENSG00000152104	ENSG00000152104	protein_coding
CENPF	1	214603185..214664574	3.90256	0.175564	1.12941	0.576926	ENSG00000117724	ENSG00000117724	protein_coding
KCNK2	1	215005775..215237090	0.0279432	-2.8111	-7.01821	0.045025	ENSG00000082482	ENSG00000082482	protein_coding
KCTD3	1	215567304..215621807	3.90061	-0.0123287	-1.00858	0.963895	ENSG00000136636	ENSG00000136636	protein_coding
USH2A	1	complement(215622891..216423448)	0.0313585	-2.18647	-4.55191	0.0234443	ENSG00000042781	ENSG00000042781	protein_coding
ESRRG	1	complement(216503246..217137755)	0.00687279	-0.448267	-1.3644	0.690435	ENSG00000196482	ENSG00000196482	protein_coding
GPATCH2	1	complement(217426992..217631090)	4.53846	-0.170031	-1.12508	0.379328	ENSG00000092978	ENSG00000092978	protein_coding
SPATA17	1	217631324..217871696	0.0219897	-1.03668	-2.0515	0.298294	ENSG00000162814	ENSG00000162814	protein_coding
RRP15	1	218285293..218337983	6.84963	0.0812524	1.05794	0.72292	ENSG00000067533	ENSG00000067533	protein_coding
TGFB2	1	218345336..218444619	0.10441	-1.19084	-2.28286	0.18506	ENSG00000092969	ENSG00000092969	protein_coding
LYPLAL1	1	219173869..219212865	7.87645	-0.0964236	-1.06912	0.749439	ENSG00000143353	ENSG00000143353	protein_coding
ZC3H11B	1	complement(219608012..219613105)	0.0325943	-3.26487	-9.61221	0.0253349	ENSG00000215817	ENSG00000215817	protein_coding
SLC30A10	1	complement(219685427..219959018)	0.0793604	0.21267	1.15883	0.833374	ENSG00000196660	ENSG00000196660	protein_coding
EPRS1	1	complement(219968600..220046530)	38.3903	0.225126	1.16888	0.214497	ENSG00000136628	ENSG00000136628	protein_coding
BPNT1	1	complement(220057482..220090462)	9.94594	0.272133	1.20759	0.264674	ENSG00000162813	ENSG00000162813	protein_coding
IARS2	1	220094132..220148041	33.7543	-0.0524832	-1.03705	0.758989	ENSG00000067704	ENSG00000067704	protein_coding
RAB3GAP2	1	complement(220148293..220272529)	17.0384	-0.122113	-1.08833	0.520226	ENSG00000118873	ENSG00000118873	protein_coding
MARK1	1	220528136..220664461	0.0199062	-2.12983	-4.37666	0.0596948	ENSG00000116141	ENSG00000116141	protein_coding
C1orf115	1	220690363..220699153	2.66116	-0.567089	-1.48153	0.32984	ENSG00000162817	ENSG00000162817	protein_coding
MTARC2	1	220748225..220784815	0.317774	-0.928637	-1.90348	0.300901	ENSG00000117791	ENSG00000117791	protein_coding
MTARC1	1	220786352..220819659	1.3465	-0.258958	-1.19661	0.67101	ENSG00000186205	ENSG00000186205	protein_coding
gene:ENSG00000286231	1	220786990..220884503	1.35395	0.0371359	1.02607	0.975989	ENSG00000286231	ENSG00000286231	protein_coding
HLX	1	220879431..220885059	10.794	0.00707758	1.00492	0.988688	ENSG00000136630	ENSG00000136630	protein_coding
DUSP10	1	complement(221701424..221742089)	38.7518	-0.421841	-1.33964	0.26731	ENSG00000143507	ENSG00000143507	protein_coding
HHIPL2	1	complement(222522258..222548104)	0.520478	1.32846	2.51134	0.11414	ENSG00000143512	ENSG00000143512	protein_coding
TAF1A	1	complement(222557902..222589933)	4.62457	-0.282022	-1.2159	0.332942	ENSG00000143498	ENSG00000143498	protein_coding
MIA3	1	222618097..222668007	35.0282	-0.143672	-1.10471	0.462956	ENSG00000154305	ENSG00000154305	protein_coding
AIDA	1	complement(222668013..222713210)	45.6125	-0.155121	-1.11352	0.368391	ENSG00000186063	ENSG00000186063	protein_coding
BROX	1	222712553..222735196	19.0347	0.0125753	1.00875	0.947791	ENSG00000162819	ENSG00000162819	protein_coding
FAM177B	1	222737202..222751004	1.47132	-0.309571	-1.23934	0.664236	ENSG00000197520	ENSG00000197520	protein_coding
DISP1	1	222815022..223005995	1.9218	-0.258927	-1.19659	0.644734	ENSG00000154309	ENSG00000154309	protein_coding
TLR5	1	complement(223109404..223143292)	2.61969	-0.158466	-1.1161	0.77228	ENSG00000187554	ENSG00000187554	protein_coding
SUSD4	1	complement(223220819..223364233)	9.07652	0.294207	1.22621	0.49659	ENSG00000143502	ENSG00000143502	protein_coding
CCDC185	1	223393415..223395465	0.134786	-1.33435	-2.52162	0.35158	ENSG00000178395	ENSG00000178395	protein_coding
CAPN8	1	complement(223538007..223665723)	0.0942655	-2.32978	-5.02728	0.0282622	ENSG00000203697	ENSG00000203697	protein_coding
CAPN2	1	223701593..223776018	95.9461	-0.114654	-1.08272	0.687759	ENSG00000162909	ENSG00000162909	protein_coding
TP53BP2	1	complement(223779893..223845954)	80.3007	-0.454046	-1.36988	0.0817783	ENSG00000143514	ENSG00000143514	protein_coding
FBXO28	1	224114111..224162047	18.7085	-0.199263	-1.14811	0.278602	ENSG00000143756	ENSG00000143756	protein_coding
DEGS1	1	224175756..224193441	52.1784	-0.0924167	-1.06615	0.555229	ENSG00000143753	ENSG00000143753	protein_coding
NVL	1	complement(224227334..224330189)	18.4832	0.0675692	1.04795	0.72231	ENSG00000143748	ENSG00000143748	protein_coding
CNIH4	1	224356858..224379459	11.5494	-0.252232	-1.19105	0.317505	ENSG00000143771	ENSG00000143771	protein_coding
WDR26	1	complement(224385146..224437033)	96.2193	-0.218094	-1.1632	0.241434	ENSG00000162923	ENSG00000162923	protein_coding
CNIH3	1	224434660..224740554	0.103955	1.16735	2.24599	0.22082	ENSG00000143786	ENSG00000143786	protein_coding
DNAH14	1	224896262..225399292	0.155361	-0.239596	-1.18066	0.637603	ENSG00000185842	ENSG00000185842	protein_coding
LBR	1	complement(225401502..225428925)	76.0301	-0.286618	-1.21978	0.099413	ENSG00000143815	ENSG00000143815	protein_coding
ENAH	1	complement(225486765..225653142)	0.0932964	-0.416644	-1.33482	0.599887	ENSG00000154380	ENSG00000154380	protein_coding
SRP9	1	225777813..225790468	98.0388	-0.201165	-1.14963	0.292568	ENSG00000143742	ENSG00000143742	protein_coding
EPHX1	1	225810124..225845563	6.0481	-0.0160103	-1.01116	0.964635	ENSG00000143819	ENSG00000143819	protein_coding
TMEM63A	1	complement(225845536..225882380)	159.075	0.20421	1.15206	0.457824	ENSG00000196187	ENSG00000196187	protein_coding
LEFTY1	1	complement(225886282..225911382)	0.498745	-0.335013	-1.26139	0.716701	ENSG00000243709	ENSG00000243709	protein_coding
gene:ENSG00000255835	1	complement(225886696..225924278)	0.773203	0.698678	1.62302	0.492872	ENSG00000255835	ENSG00000255835	protein_coding
PYCR2	1	complement(225919877..225924340)	71.8953	0.102808	1.07386	0.584275	ENSG00000143811	ENSG00000143811	protein_coding
LEFTY2	1	complement(225936598..225941383)	0.250312	1.36706	2.57944	0.152736	ENSG00000143768	ENSG00000143768	protein_coding
SDE2	1	complement(225982702..225999343)	37.8408	-0.135865	-1.09875	0.529453	ENSG00000143751	ENSG00000143751	protein_coding
H3-3A	1	226061851..226072019	404.169	-0.207095	-1.15436	0.183866	ENSG00000163041	ENSG00000163041	protein_coding
ACBD3	1	complement(226144679..226186741)	32.0859	-0.252004	-1.19086	0.212409	ENSG00000182827	ENSG00000182827	protein_coding
MIXL1	1	226223618..226227060	0.261181	-1.65054	-3.13951	0.0952794	ENSG00000185155	ENSG00000185155	protein_coding
LIN9	1	complement(226231149..226309869)	1.82523	-0.619015	-1.53583	0.185607	ENSG00000183814	ENSG00000183814	protein_coding
PARP1	1	complement(226360210..226408154)	77.2548	0.0722448	1.05135	0.702572	ENSG00000143799	ENSG00000143799	protein_coding
STUM	1	226548764..226609230	0.172779	-0.106624	-1.07671	0.882777	ENSG00000203685	ENSG00000203685	protein_coding
ITPKB	1	complement(226631690..226739323)	113.69	-0.156751	-1.11477	0.501822	ENSG00000143772	ENSG00000143772	protein_coding
PSEN2	1	226870184..226927726	0.899795	0.428345	1.34569	0.377565	ENSG00000143801	ENSG00000143801	protein_coding
gene:ENSG00000288674	1	226870184..226987545	0.424092	-0.104688	-1.07526	0.896582	ENSG00000288674	ENSG00000288674	protein_coding
COQ8A	1	226940286..226987544	86.1509	-0.0781841	-1.05569	0.626196	ENSG00000163050	ENSG00000163050	protein_coding
CDC42BPA	1	complement(226989865..227318492)	0.513667	0.221551	1.16599	0.660073	ENSG00000143776	ENSG00000143776	protein_coding
ZNF678	1	227563543..227677443	2.7791	-0.0293286	-1.02054	0.909868	ENSG00000181450	ENSG00000181450	protein_coding
SNAP47	1	227728200..227781826	6.27218	0.14258	1.10388	0.481254	ENSG00000143740	ENSG00000143740	protein_coding
JMJD4	1	complement(227730425..227735411)	13.0112	0.333325	1.25991	0.211619	ENSG00000081692	ENSG00000081692	protein_coding
PRSS38	1	227815675..227846470	0.0883597	-1.24795	-2.37503	0.227616	ENSG00000185888	ENSG00000185888	protein_coding
WNT9A	1	complement(227918656..227947932)	0.279259	-1.32048	-2.49749	0.146032	ENSG00000143816	ENSG00000143816	protein_coding
WNT3A	1	228006998..228061271	0.0403148	-0.842665	-1.79336	0.446959	ENSG00000154342	ENSG00000154342	protein_coding
ARF1	1	228082708..228099212	312.923	-0.128432	-1.0931	0.443362	ENSG00000143761	ENSG00000143761	protein_coding
C1orf35	1	complement(228100726..228105411)	56.4615	-0.0179591	-1.01253	0.937686	ENSG00000143793	ENSG00000143793	protein_coding
MRPL55	1	complement(228106679..228109312)	39.9083	-0.124716	-1.09029	0.567784	ENSG00000162910	ENSG00000162910	protein_coding
gene:ENSG00000280157	1	228121523..228123771	0	#N/A	#N/A	#N/A	ENSG00000280157	ENSG00000280157	TEC
GUK1	1	228139962..228148984	164.867	0.0373911	1.02626	0.825193	ENSG00000143774	ENSG00000143774	protein_coding
GJC2	1	228149930..228159826	3.63573	0.17852	1.13172	0.723538	ENSG00000198835	ENSG00000198835	protein_coding
IBA57	1	228165804..228182257	12.0865	0.179731	1.13267	0.419739	ENSG00000181873	ENSG00000181873	protein_coding
OBSCN	1	228208044..228378876	19.7125	0.291422	1.22385	0.265703	ENSG00000154358	ENSG00000154358	protein_coding
TRIM11	1	complement(228393673..228406835)	20.2196	-0.217817	-1.16297	0.184281	ENSG00000154370	ENSG00000154370	protein_coding
TRIM17	1	complement(228407935..228416861)	0.926827	0.0401026	1.02819	0.947875	ENSG00000162931	ENSG00000162931	protein_coding
H3-4	1	complement(228424845..228425360)	0.652403	-3.20912	-9.24786	0.00739745	ENSG00000168148	ENSG00000168148	protein_coding
H2AC25	1	complement(228434777..228457873)	7.04676	0.222767	1.16697	0.665501	ENSG00000181218	ENSG00000181218	protein_coding
H2BC26	1	228458103..228463104	0.120905	-0.32505	-1.25271	0.712367	ENSG00000196890	ENSG00000196890	protein_coding
gene:ENSG00000279306	1	complement(228486188..228487120)	0	#N/A	#N/A	#N/A	ENSG00000279306	ENSG00000279306	TEC
RNF187	1	228487382..228499899	44.0988	0.0440055	1.03097	0.804239	ENSG00000168159	ENSG00000168159	protein_coding
RHOU	1	228735479..228746664	11.3698	-0.156484	-1.11457	0.674179	ENSG00000116574	ENSG00000116574	protein_coding
RAB4A	1	229271062..229305894	15.7153	-0.0801157	-1.0571	0.676614	ENSG00000168118	ENSG00000168118	protein_coding
CCSAP	1	complement(229321011..229343294)	11.587	0.0679584	1.04823	0.738102	ENSG00000154429	ENSG00000154429	protein_coding
ACTA1	1	complement(229430365..229434104)	0.419473	0.0689493	1.04895	0.922781	ENSG00000143632	ENSG00000143632	protein_coding
NUP133	1	complement(229440259..229508341)	29.9152	-0.023204	-1.01621	0.901598	ENSG00000069248	ENSG00000069248	protein_coding
ABCB10	1	complement(229516582..229558707)	20.8841	-0.143298	-1.10443	0.526945	ENSG00000135776	ENSG00000135776	protein_coding
TAF5L	1	complement(229593134..229626122)	16.8393	-0.126638	-1.09175	0.43132	ENSG00000135801	ENSG00000135801	protein_coding
URB2	1	229626247..229660200	9.86687	-0.061798	-1.04377	0.78444	ENSG00000135763	ENSG00000135763	protein_coding
GALNT2	1	230057990..230282122	37.7634	0.234064	1.17614	0.296325	ENSG00000143641	ENSG00000143641	protein_coding
PGBD5	1	complement(230314490..230426332)	0.0717182	0.397753	1.31745	0.672324	ENSG00000177614	ENSG00000177614	protein_coding
COG2	1	230642481..230693982	25.1313	0.0901872	1.06451	0.618895	ENSG00000135775	ENSG00000135775	protein_coding
AGT	1	complement(230690776..230745576)	0.772038	0.212253	1.1585	0.664013	ENSG00000135744	ENSG00000135744	protein_coding
CAPN9	1	230747384..230802003	0.0461087	0.408871	1.32765	0.708657	ENSG00000135773	ENSG00000135773	protein_coding
C1orf198	1	complement(230837119..230869589)	6.55041	-0.0312192	-1.02188	0.906754	ENSG00000119280	ENSG00000119280	protein_coding
TTC13	1	complement(230906243..230978875)	37.9741	0.203773	1.15171	0.434466	ENSG00000143643	ENSG00000143643	protein_coding
ARV1	1	230978981..231000733	10.8045	0.0579687	1.041	0.867863	ENSG00000173409	ENSG00000173409	protein_coding
FAM89A	1	complement(231018958..231040254)	3.55995	-0.239981	-1.18098	0.579799	ENSG00000182118	ENSG00000182118	protein_coding
TRIM67	1	231162058..231221565	0.0750058	-0.16871	-1.12405	0.849311	ENSG00000119283	ENSG00000119283	protein_coding
C1orf131	1	complement(231223763..231241187)	14.1959	0.0194487	1.01357	0.932485	ENSG00000143633	ENSG00000143633	protein_coding
GNPAT	1	231241207..231277973	29.521	0.0237232	1.01658	0.882322	ENSG00000116906	ENSG00000116906	protein_coding
EXOC8	1	complement(231332753..231337852)	16.1148	-0.17408	-1.12825	0.297001	ENSG00000116903	ENSG00000116903	protein_coding
SPRTN	1	231337104..231355023	7.5096	0.054019	1.03815	0.83572	ENSG00000010072	ENSG00000010072	protein_coding
EGLN1	1	complement(231363751..231422287)	15.7935	0.0691923	1.04913	0.740898	ENSG00000135766	ENSG00000135766	protein_coding
gene:ENSG00000287856	1	complement(231363797..231528603)	1.1195	0.067183	1.04767	0.923997	ENSG00000287856	ENSG00000287856	protein_coding
TSNAX	1	231528541..231566524	26.9934	0.037558	1.02638	0.845898	ENSG00000116918	ENSG00000116918	protein_coding
TSNAX-DISC1	1	231528653..231819244	0.525023	0.265931	1.20241	0.756179	ENSG00000270106	ENSG00000270106	protein_coding
DISC1	1	231626790..232041272	3.82412	-0.125714	-1.09105	0.72865	ENSG00000162946	ENSG00000162946	protein_coding
SIPA1L2	1	complement(232397965..232630571)	3.96916	0.096219	1.06897	0.758997	ENSG00000116991	ENSG00000116991	protein_coding
MAP10	1	232805416..232809929	2.30966	0.192571	1.1428	0.619657	ENSG00000212916	ENSG00000212916	protein_coding
NTPCR	1	232950605..232983882	4.38663	0.243418	1.18379	0.417455	ENSG00000135778	ENSG00000135778	protein_coding
PCNX2	1	complement(232983435..233295725)	6.25317	0.0522022	1.03685	0.826549	ENSG00000135749	ENSG00000135749	protein_coding
MAP3K21	1	233327724..233385148	0.744842	-0.729467	-1.65803	0.134981	ENSG00000143674	ENSG00000143674	protein_coding
KCNK1	1	233614106..233672514	0.145205	0.565908	1.48032	0.538544	ENSG00000135750	ENSG00000135750	protein_coding
SLC35F3	1	233904676..234324511	0.22184	-0.0211073	-1.01474	0.979959	ENSG00000183780	ENSG00000183780	protein_coding
COA6	1	234373456..234385080	7.94202	-0.300367	-1.23146	0.357229	ENSG00000168275	ENSG00000168275	protein_coding
TARBP1	1	complement(234391313..234479179)	35.9803	-0.0220003	-1.01537	0.922845	ENSG00000059588	ENSG00000059588	protein_coding
IRF2BP2	1	complement(234602300..234610178)	167.551	-0.134474	-1.09769	0.509533	ENSG00000168264	ENSG00000168264	protein_coding
TOMM20	1	complement(235109341..235128837)	113.917	-0.129375	-1.09382	0.401744	ENSG00000173726	ENSG00000173726	protein_coding
RBM34	1	complement(235131183..235161283)	44.0375	-0.123913	-1.08969	0.649415	ENSG00000188739	ENSG00000188739	protein_coding
ARID4B	1	complement(235131634..235328219)	53.6698	-0.373034	-1.29507	0.178451	ENSG00000054267	ENSG00000054267	protein_coding
GGPS1	1	235327350..235344532	15.1846	0.198601	1.14758	0.319176	ENSG00000152904	ENSG00000152904	protein_coding
gene:ENSG00000285053	1	235328570..235448952	4.03196	-0.0894613	-1.06397	0.762124	ENSG00000285053	ENSG00000285053	protein_coding
TBCE	1	235367360..235452443	3.43551	0.138656	1.10088	0.617621	ENSG00000284770	ENSG00000284770	protein_coding
B3GALNT2	1	complement(235447190..235504452)	6.08179	0.189694	1.14052	0.364614	ENSG00000162885	ENSG00000162885	protein_coding
GNG4	1	complement(235547685..235650754)	0.733596	-0.740378	-1.67061	0.329038	ENSG00000168243	ENSG00000168243	protein_coding
LYST	1	complement(235661041..235883724)	19.4051	0.0708283	1.05032	0.788285	ENSG00000143669	ENSG00000143669	protein_coding
NID1	1	complement(235975830..236065109)	4.29566	-0.291422	-1.22385	0.586186	ENSG00000116962	ENSG00000116962	protein_coding
GPR137B	1	236142505..236221865	12.1048	-0.347604	-1.27245	0.288398	ENSG00000077585	ENSG00000077585	protein_coding
ERO1B	1	complement(236214681..236282019)	15.4292	-0.0314547	-1.02204	0.873378	ENSG00000086619	ENSG00000086619	protein_coding
EDARADD	1	236348257..236502915	0.580795	0.991036	1.98761	0.208868	ENSG00000186197	ENSG00000186197	protein_coding
LGALS8	1	236518000..236552981	45.0382	-0.175722	-1.12953	0.294001	ENSG00000116977	ENSG00000116977	protein_coding
HEATR1	1	complement(236549005..236604516)	21.7149	-0.0652519	-1.04627	0.757364	ENSG00000119285	ENSG00000119285	protein_coding
[truncated: 19,543 more rows]

## Sheet: PFOA_H_NA vs. PFOA_L_NA
Name	Chromosome	Region	Max group mean	Log₂ fold change	Fold change	P-value	Gene ID	ENSEMBL	Biotype
OR4F5	1	65419..71585	0	#N/A	#N/A	#N/A	ENSG00000186092	ENSG00000186092	protein_coding
OR4F29	1	complement(450740..451678)	0.174495	-2.25213	-4.76385	0.0185713	ENSG00000284733	ENSG00000284733	protein_coding
OR4F16	1	complement(685716..686654)	0.204433	-1.64036	-3.11744	0.0532962	ENSG00000284662	ENSG00000284662	protein_coding
SAMD11	1	923923..944575	0.129668	-1.28445	-2.4359	0.104237	ENSG00000187634	ENSG00000187634	protein_coding
NOC2L	1	complement(944203..959309)	85.6314	0.0683638	1.04853	0.537302	ENSG00000188976	ENSG00000188976	protein_coding
KLHL17	1	960584..965719	14.8759	-0.185845	-1.13748	0.355924	ENSG00000187961	ENSG00000187961	protein_coding
PLEKHN1	1	966482..975865	1.26898	0.0528641	1.03732	0.918875	ENSG00000187583	ENSG00000187583	protein_coding
PERM1	1	complement(975198..982117)	0.113969	-0.194513	-1.14434	0.813301	ENSG00000187642	ENSG00000187642	protein_coding
HES4	1	complement(998962..1000172)	22.2777	0.121164	1.08761	0.80727	ENSG00000188290	ENSG00000188290	protein_coding
ISG15	1	1001138..1014540	106.888	-0.305511	-1.23586	0.273994	ENSG00000187608	ENSG00000187608	protein_coding
AGRN	1	1020120..1056119	6.61898	0.0601883	1.0426	0.724189	ENSG00000188157	ENSG00000188157	protein_coding
RNF223	1	complement(1070967..1074306)	0.130823	-1.64275	-3.1226	0.0490323	ENSG00000237330	ENSG00000237330	protein_coding
C1orf159	1	complement(1081818..1116361)	13.3381	0.0237187	1.01658	0.886187	ENSG00000131591	ENSG00000131591	protein_coding
TTLL10	1	1173880..1197936	1.21105	0.824353	1.77074	0.0282076	ENSG00000162571	ENSG00000162571	protein_coding
TNFRSF18	1	complement(1203508..1206592)	50.5023	0.591324	1.50663	0.0227167	ENSG00000186891	ENSG00000186891	protein_coding
TNFRSF4	1	complement(1211326..1214153)	13.7913	0.0386418	1.02715	0.899498	ENSG00000186827	ENSG00000186827	protein_coding
SDF4	1	complement(1216931..1232031)	134.709	0.0347769	1.0244	0.775013	ENSG00000078808	ENSG00000078808	protein_coding
B3GALT6	1	1232237..1235041	21.6654	0.0737758	1.05247	0.654776	ENSG00000176022	ENSG00000176022	protein_coding
C1QTNF12	1	complement(1242446..1246722)	2.74588	-0.630382	-1.54797	0.244281	ENSG00000184163	ENSG00000184163	protein_coding
UBE2J2	1	complement(1253909..1273864)	42.6628	0.0102265	1.00711	0.934129	ENSG00000160087	ENSG00000160087	protein_coding
SCNN1D	1	1280436..1292029	8.43815	0.0384523	1.02701	0.86559	ENSG00000162572	ENSG00000162572	protein_coding
ACAP3	1	complement(1292390..1309609)	52.3267	-0.0275108	-1.01925	0.883581	ENSG00000131584	ENSG00000131584	protein_coding
PUSL1	1	1308597..1311677	17.8649	-0.414514	-1.33285	0.0591192	ENSG00000169972	ENSG00000169972	protein_coding
INTS11	1	complement(1311585..1324687)	68.2087	0.0150756	1.0105	0.897657	ENSG00000127054	ENSG00000127054	protein_coding
CPTP	1	1324756..1328896	20.1171	0.103537	1.0744	0.663604	ENSG00000224051	ENSG00000224051	protein_coding
TAS1R3	1	1331280..1335314	2.07254	-0.132546	-1.09623	0.709765	ENSG00000169962	ENSG00000169962	protein_coding
DVL1	1	complement(1335276..1349418)	39.3549	-0.108401	-1.07803	0.428443	ENSG00000107404	ENSG00000107404	protein_coding
MXRA8	1	complement(1352689..1361777)	5.59194	0.192066	1.1424	0.43542	ENSG00000162576	ENSG00000162576	protein_coding
AURKAIP1	1	complement(1373730..1375207)	92.9584	-0.0803908	-1.0573	0.584018	ENSG00000175756	ENSG00000175756	protein_coding
CCNL2	1	complement(1385711..1399335)	179.774	0.0736265	1.05236	0.560946	ENSG00000221978	ENSG00000221978	protein_coding
MRPL20	1	complement(1401909..1407293)	73.8021	0.0630395	1.04466	0.565748	ENSG00000242485	ENSG00000242485	protein_coding
ANKRD65	1	complement(1418420..1421769)	0.0849168	-1.74093	-3.3425	0.0230959	ENSG00000235098	ENSG00000235098	protein_coding
TMEM88B	1	1425871..1430255	0.0274692	0.2926	1.22485	0.735782	ENSG00000205116	ENSG00000205116	protein_coding
VWA1	1	1434861..1442882	0.0583065	-1.26428	-2.40208	0.122806	ENSG00000179403	ENSG00000179403	protein_coding
ATAD3C	1	1449689..1470163	0.581311	0.292178	1.22449	0.540141	ENSG00000215915	ENSG00000215915	protein_coding
ATAD3B	1	1471765..1497848	61.907	0.39915	1.31873	0.0485663	ENSG00000160072	ENSG00000160072	protein_coding
ATAD3A	1	1512162..1534685	24.4467	0.0258451	1.01808	0.885774	ENSG00000197785	ENSG00000197785	protein_coding
TMEM240	1	complement(1534778..1540624)	0.4067	-0.0735554	-1.05231	0.91306	ENSG00000205090	ENSG00000205090	protein_coding
SSU72	1	complement(1541673..1574863)	62.857	0.0401366	1.02821	0.722891	ENSG00000160075	ENSG00000160075	protein_coding
FNDC10	1	complement(1598012..1600135)	5.73841	-0.376494	-1.29818	0.306096	ENSG00000228594	ENSG00000228594	protein_coding
MIB2	1	1615454..1630605	32.9216	-0.0398054	-1.02798	0.853409	ENSG00000197530	ENSG00000197530	protein_coding
MMP23B	1	1632163..1635263	12.5059	0.0373483	1.02623	0.902198	ENSG00000189409	ENSG00000189409	protein_coding
CDK11B	1	complement(1635225..1659012)	93.387	0.0611056	1.04326	0.678212	ENSG00000248333	ENSG00000248333	protein_coding
SLC35E2B	1	complement(1659529..1692795)	87.1606	0.141818	1.10329	0.356434	ENSG00000189339	ENSG00000189339	protein_coding
CDK11A	1	complement(1702379..1724357)	88.0026	0.221048	1.16558	0.242178	ENSG00000008128	ENSG00000008128	protein_coding
NADK	1	complement(1751232..1780457)	79.1994	0.0245902	1.01719	0.889705	ENSG00000008130	ENSG00000008130	protein_coding
GNB1	1	complement(1785285..1892292)	164.419	0.0163194	1.01138	0.881312	ENSG00000078369	ENSG00000078369	protein_coding
CALML6	1	1915108..1917296	1.13734	0.313517	1.24273	0.589455	ENSG00000169885	ENSG00000169885	protein_coding
TMEM52	1	complement(1917590..1919279)	0.626739	-0.0121234	-1.00844	0.984466	ENSG00000178821	ENSG00000178821	protein_coding
CFAP74	1	complement(1921951..2003837)	0.00839082	-0.141587	-1.10312	0.885373	ENSG00000142609	ENSG00000142609	protein_coding
GABRD	1	2019329..2030758	0.184816	1.09669	2.13864	0.195834	ENSG00000187730	ENSG00000187730	protein_coding
PRKCZ	1	2050411..2185395	5.35351	-0.245351	-1.18538	0.362984	ENSG00000067606	ENSG00000067606	protein_coding
FAAP20	1	complement(2184461..2212720)	33.5627	-0.104662	-1.07524	0.51493	ENSG00000162585	ENSG00000162585	protein_coding
SKI	1	2227388..2310213	213.549	-0.240399	-1.18132	0.364397	ENSG00000157933	ENSG00000157933	protein_coding
MORN1	1	complement(2321253..2391707)	1.24874	0.530836	1.44477	0.136334	ENSG00000116151	ENSG00000116151	protein_coding
RER1	1	2391775..2405442	48.964	0.0684652	1.0486	0.523077	ENSG00000157916	ENSG00000157916	protein_coding
PEX10	1	complement(2403964..2413797)	7.98966	-0.0882454	-1.06308	0.656957	ENSG00000157911	ENSG00000157911	protein_coding
PLCH2	1	2425980..2505532	12.2252	-0.136342	-1.09912	0.672154	ENSG00000149527	ENSG00000149527	protein_coding
PANK4	1	complement(2508537..2526597)	34.9471	-0.0232252	-1.01623	0.879639	ENSG00000157881	ENSG00000157881	protein_coding
HES5	1	complement(2528745..2530263)	0.336128	0.997285	1.99624	0.193539	ENSG00000197921	ENSG00000197921	protein_coding
TNFRSF14	1	2555639..2565382	163.861	0.0248678	1.01739	0.873576	ENSG00000157873	ENSG00000157873	protein_coding
gene:ENSG00000225931	1	2566410..2569888	0	#N/A	#N/A	#N/A	ENSG00000225931	ENSG00000225931	TEC
PRXL2B	1	2586491..2591469	38.9444	0.154516	1.11305	0.372395	ENSG00000157870	ENSG00000157870	protein_coding
MMEL1	1	complement(2590639..2633016)	0.302675	-0.00264132	-1.00183	0.997373	ENSG00000142606	ENSG00000142606	protein_coding
TTC34	1	complement(2636986..2801693)	1.26869	-0.312073	-1.24149	0.379257	ENSG00000215912	ENSG00000215912	protein_coding
ACTRT2	1	3021467..3022903	0.0792308	-1.3878	-2.61678	0.243006	ENSG00000169717	ENSG00000169717	protein_coding
PRDM16	1	3069168..3438621	0.442423	0.400118	1.31962	0.38179	ENSG00000142611	ENSG00000142611	protein_coding
gene:ENSG00000279839	1	3205988..3208664	0	#N/A	#N/A	#N/A	ENSG00000279839	ENSG00000279839	TEC
ARHGEF16	1	3454665..3481113	0.0677148	-1.17698	-2.26103	0.147266	ENSG00000130762	ENSG00000130762	protein_coding
MEGF6	1	complement(3487951..3611508)	23.019	-0.00806341	-1.0056	0.969739	ENSG00000162591	ENSG00000162591	protein_coding
TPRG1L	1	3625015..3630127	53.7401	-0.00701339	-1.00487	0.951915	ENSG00000158109	ENSG00000158109	protein_coding
WRAP73	1	complement(3630767..3652761)	32.4709	-0.175773	-1.12957	0.276422	ENSG00000116213	ENSG00000116213	protein_coding
TP73	1	3652516..3736201	0.369888	-0.4835	-1.39813	0.32188	ENSG00000078900	ENSG00000078900	protein_coding
CCDC27	1	3746460..3771645	0.0350623	-1.71722	-3.28802	0.0797281	ENSG00000162592	ENSG00000162592	protein_coding
SMIM1	1	3772749..3775982	2.78524	-0.273043	-1.20835	0.597842	ENSG00000235169	ENSG00000235169	protein_coding
LRRC47	1	complement(3778559..3796498)	34.5918	0.133881	1.09724	0.332516	ENSG00000130764	ENSG00000130764	protein_coding
CEP104	1	complement(3812086..3857396)	12.1945	0.14448	1.10533	0.37311	ENSG00000116198	ENSG00000116198	protein_coding
DFFB	1	3857267..3885429	7.40606	0.0292482	1.02048	0.902869	ENSG00000169598	ENSG00000169598	protein_coding
C1orf174	1	complement(3889125..3900293)	29.0795	0.0344845	1.02419	0.825219	ENSG00000198912	ENSG00000198912	protein_coding
AJAP1	1	4654609..4792534	0.107676	-0.0902709	-1.06457	0.879784	ENSG00000196581	ENSG00000196581	protein_coding
NPHP4	1	complement(5862811..5992473)	6.00292	-0.20067	-1.14923	0.347875	ENSG00000131697	ENSG00000131697	protein_coding
KCNAB2	1	5990927..6101193	66.2403	-0.165014	-1.12118	0.238377	ENSG00000069424	ENSG00000069424	protein_coding
CHD5	1	complement(6101787..6180321)	0.15906	0.475991	1.39087	0.400854	ENSG00000116254	ENSG00000116254	protein_coding
gene:ENSG00000285629	1	complement(6159430..6197757)	0.632999	-0.771513	-1.70706	0.314259	ENSG00000285629	ENSG00000285629	protein_coding
RPL22	1	complement(6185020..6209389)	591.71	-0.0790043	-1.05629	0.524416	ENSG00000116251	ENSG00000116251	protein_coding
RNF207	1	6205475..6221299	1.171	0.169233	1.12446	0.694899	ENSG00000158286	ENSG00000158286	protein_coding
ICMT	1	complement(6221193..6235972)	7.67989	0.0627412	1.04445	0.751929	ENSG00000116237	ENSG00000116237	protein_coding
HES3	1	6244179..6245578	0.0437342	-1.2632	-2.40028	0.287563	ENSG00000173673	ENSG00000173673	protein_coding
GPR153	1	complement(6247353..6261098)	2.72855	-0.645934	-1.56475	0.0918387	ENSG00000158292	ENSG00000158292	protein_coding
ACOT7	1	complement(6264269..6393767)	7.14748	0.0599952	1.04246	0.803295	ENSG00000097021	ENSG00000097021	protein_coding
HES2	1	complement(6412418..6424670)	0.023245	-1.24029	-2.36247	0.185503	ENSG00000069812	ENSG00000069812	protein_coding
ESPN	1	6424776..6461367	1.87616	-0.306636	-1.23682	0.418114	ENSG00000187017	ENSG00000187017	protein_coding
TNFRSF25	1	complement(6460786..6466175)	215.261	0.0389382	1.02736	0.854074	ENSG00000215788	ENSG00000215788	protein_coding
PLEKHG5	1	complement(6467122..6520074)	2.12367	-0.230018	-1.17285	0.415358	ENSG00000171680	ENSG00000171680	protein_coding
NOL9	1	complement(6521347..6554513)	28.0266	0.128069	1.09283	0.421714	ENSG00000162408	ENSG00000162408	protein_coding
TAS1R1	1	6555307..6579755	0.114728	-0.670192	-1.59128	0.394709	ENSG00000173662	ENSG00000173662	protein_coding
ZBTB48	1	6579994..6589280	38.2381	-0.126934	-1.09197	0.354483	ENSG00000204859	ENSG00000204859	protein_coding
KLHL21	1	complement(6590724..6614607)	25.4606	-0.215797	-1.16135	0.226746	ENSG00000162413	ENSG00000162413	protein_coding
PHF13	1	6613731..6624030	15.7193	0.238031	1.17938	0.232482	ENSG00000116273	ENSG00000116273	protein_coding
THAP3	1	6624868..6635586	8.91446	-0.0516947	-1.03648	0.808933	ENSG00000041988	ENSG00000041988	protein_coding
DNAJC11	1	complement(6634168..6701924)	30.3322	-0.026299	-1.0184	0.843861	ENSG00000007923	ENSG00000007923	protein_coding
CAMTA1	1	6785454..7769706	2.86648	-0.0363238	-1.0255	0.834186	ENSG00000171735	ENSG00000171735	protein_coding
VAMP3	1	7771296..7781432	57.1094	-0.329835	-1.25687	0.0503682	ENSG00000049245	ENSG00000049245	protein_coding
PER3	1	7784291..7845177	1.37742	0.0474283	1.03342	0.883075	ENSG00000049246	ENSG00000049246	protein_coding
UTS2	1	complement(7843083..7853512)	9.54547	-0.0186143	-1.01299	0.974059	ENSG00000049247	ENSG00000049247	protein_coding
TNFRSF9	1	complement(7915871..7943165)	1.80768	0.319484	1.24788	0.42649	ENSG00000049249	ENSG00000049249	protein_coding
PARK7	1	7954291..7985505	130.985	0.0492339	1.03472	0.659248	ENSG00000116288	ENSG00000116288	protein_coding
ERRFI1	1	complement(8004404..8026309)	1.98775	-0.0640173	-1.04537	0.857959	ENSG00000116285	ENSG00000116285	protein_coding
SLC45A1	1	8318114..8344167	0.282616	-1.24474	-2.36975	0.10343	ENSG00000162426	ENSG00000162426	protein_coding
RERE	1	complement(8352397..8848921)	37.8505	-0.0838247	-1.05982	0.513113	ENSG00000142599	ENSG00000142599	protein_coding
ENO1	1	complement(8861000..8879190)	532.078	-0.0911631	-1.06523	0.514324	ENSG00000074800	ENSG00000074800	protein_coding
CA6	1	8945867..8975092	2.12434	-0.148477	-1.1084	0.711297	ENSG00000131686	ENSG00000131686	protein_coding
SLC2A7	1	complement(9002973..9026423)	0.163865	-0.07384	-1.05251	0.925943	ENSG00000197241	ENSG00000197241	protein_coding
SLC2A5	1	complement(9035106..9088478)	4.30229	0.214409	1.16023	0.52969	ENSG00000142583	ENSG00000142583	protein_coding
GPR157	1	complement(9100305..9129102)	2.01381	-0.137756	-1.10019	0.609126	ENSG00000180758	ENSG00000180758	protein_coding
H6PD	1	9234774..9271337	26.1028	-0.0334383	-1.02345	0.840455	ENSG00000049239	ENSG00000049239	protein_coding
SPSB1	1	9292894..9369532	21.263	-0.140726	-1.10246	0.725002	ENSG00000171621	ENSG00000171621	protein_coding
SLC25A33	1	9539465..9585173	18.0395	-0.19812	-1.1472	0.354867	ENSG00000171612	ENSG00000171612	protein_coding
TMEM201	1	9588911..9614877	6.15212	0.101598	1.07296	0.565818	ENSG00000188807	ENSG00000188807	protein_coding
PIK3CD	1	9629889..9729114	186.559	-0.0765161	-1.05447	0.616476	ENSG00000171608	ENSG00000171608	protein_coding
CLSTN1	1	complement(9728926..9823984)	62.1131	-0.0926703	-1.06634	0.511535	ENSG00000171603	ENSG00000171603	protein_coding
gene:ENSG00000280113	1	complement(9826289..9828271)	0	#N/A	#N/A	#N/A	ENSG00000280113	ENSG00000280113	TEC
CTNNBIP1	1	complement(9848276..9910336)	14.7049	-0.225199	-1.16894	0.190838	ENSG00000178585	ENSG00000178585	protein_coding
LZIC	1	complement(9922113..9943407)	12.1256	0.0337153	1.02364	0.791075	ENSG00000162441	ENSG00000162441	protein_coding
NMNAT1	1	9943428..9985501	2.39284	0.203529	1.15151	0.525476	ENSG00000173614	ENSG00000173614	protein_coding
RBP7	1	9997206..10016021	30.4432	-0.624796	-1.54199	0.188361	ENSG00000162444	ENSG00000162444	protein_coding
UBE4B	1	10032832..10181239	21.0563	0.00872136	1.00606	0.941676	ENSG00000130939	ENSG00000130939	protein_coding
KIF1B	1	10210570..10381603	5.33553	-0.11735	-1.08474	0.524722	ENSG00000054523	ENSG00000054523	protein_coding
PGD	1	10398592..10420511	103.943	-0.132345	-1.09607	0.555922	ENSG00000142657	ENSG00000142657	protein_coding
CENPS-CORT	1	10430102..10452153	0.868584	0.179595	1.13257	0.750258	ENSG00000251503	ENSG00000251503	protein_coding
CENPS	1	10430433..10442808	2.96934	0.0541518	1.03825	0.894581	ENSG00000175279	ENSG00000175279	protein_coding
CORT	1	10450031..10451998	0.503855	2.17836	4.52638	0.0079338	ENSG00000241563	ENSG00000241563	protein_coding
DFFA	1	complement(10456522..10472529)	10.8398	0.193106	1.14322	0.136573	ENSG00000160049	ENSG00000160049	protein_coding
PEX14	1	10472288..10630758	18.4038	-0.0434789	-1.0306	0.82084	ENSG00000142655	ENSG00000142655	protein_coding
CASZ1	1	complement(10636604..10796650)	21.7864	0.178776	1.13192	0.4381	ENSG00000130940	ENSG00000130940	protein_coding
C1orf127	1	complement(10946471..10982076)	0.788759	-1.12674	-2.18364	0.071555	ENSG00000175262	ENSG00000175262	protein_coding
TARDBP	1	11012344..11030528	94.8464	0.0362727	1.02546	0.729208	ENSG00000120948	ENSG00000120948	protein_coding
MASP2	1	complement(11022009..11047239)	10.2348	0.185505	1.13721	0.407758	ENSG00000009724	ENSG00000009724	protein_coding
SRM	1	complement(11054584..11060020)	42.8561	0.00841729	1.00585	0.963091	ENSG00000116649	ENSG00000116649	protein_coding
EXOSC10	1	complement(11066618..11099869)	73.3609	0.0132515	1.00923	0.921334	ENSG00000171824	ENSG00000171824	protein_coding
MTOR	1	complement(11106535..11262556)	29.8131	-0.0337876	-1.0237	0.777066	ENSG00000198793	ENSG00000198793	protein_coding
ANGPTL7	1	11189355..11195981	0.0976173	0.666019	1.58669	0.393835	ENSG00000171819	ENSG00000171819	protein_coding
UBIAD1	1	11273198..11296049	14.9572	-0.0959755	-1.06879	0.477641	ENSG00000120942	ENSG00000120942	protein_coding
DISP3	1	11479155..11537551	0.675891	0.0381742	1.02681	0.939737	ENSG00000204624	ENSG00000204624	protein_coding
FBXO2	1	complement(11637018..11655785)	1.26702	0.0591694	1.04187	0.917786	ENSG00000116661	ENSG00000116661	protein_coding
FBXO44	1	11654375..11663327	25.2013	-0.0500748	-1.03532	0.798405	ENSG00000132879	ENSG00000132879	protein_coding
MAD2L2	1	complement(11657230..11691811)	11.0344	-0.188305	-1.13942	0.212654	ENSG00000116670	ENSG00000116670	protein_coding
FBXO6	1	11664200..11674354	13.4606	-0.430412	-1.34762	0.117573	ENSG00000116663	ENSG00000116663	protein_coding
DRAXIN	1	11691710..11725857	0.402708	-0.333647	-1.2602	0.57671	ENSG00000162490	ENSG00000162490	protein_coding
AGTRAP	1	11736084..11754802	69.3575	-0.312489	-1.24185	0.273597	ENSG00000177674	ENSG00000177674	protein_coding
C1orf167	1	11761787..11789585	0.014753	0.407347	1.32624	0.61073	ENSG00000215910	ENSG00000215910	protein_coding
MTHFR	1	complement(11785723..11806455)	20.5884	-0.124831	-1.09038	0.404065	ENSG00000177000	ENSG00000177000	protein_coding
CLCN6	1	11806096..11848079	19.9612	0.0227788	1.01591	0.868603	ENSG00000011021	ENSG00000011021	protein_coding
NPPA	1	complement(11845709..11848345)	0.86351	-0.414086	-1.33245	0.48684	ENSG00000175206	ENSG00000175206	protein_coding
NPPB	1	complement(11857464..11858945)	0.0272795	0.93015	1.90547	0.372681	ENSG00000120937	ENSG00000120937	protein_coding
KIAA2013	1	complement(11919591..11926428)	37.4744	-0.0754827	-1.05371	0.617984	ENSG00000116685	ENSG00000116685	protein_coding
PLOD1	1	11934205..11975538	16.6864	-0.345712	-1.27078	0.371257	ENSG00000083444	ENSG00000083444	protein_coding
MFN2	1	11980181..12015211	53.7648	-0.0690119	-1.049	0.595262	ENSG00000116688	ENSG00000116688	protein_coding
MIIP	1	12019466..12032045	46.4694	0.00314059	1.00218	0.9864	ENSG00000116691	ENSG00000116691	protein_coding
TNFRSF8	1	12063303..12144207	3.05929	-0.114244	-1.08241	0.784143	ENSG00000120949	ENSG00000120949	protein_coding
TNFRSF1B	1	12166991..12209228	362.881	-0.113169	-1.0816	0.612509	ENSG00000028137	ENSG00000028137	protein_coding
VPS13D	1	12230030..12512047	20.7227	-0.050074	-1.03532	0.694349	ENSG00000048707	ENSG00000048707	protein_coding
DHRS3	1	complement(12567909..12620133)	76.0266	0.0835976	1.05966	0.766016	ENSG00000162496	ENSG00000162496	protein_coding
AADACL4	1	12644085..12667076	0.039283	-2.27113	-4.827	0.0433726	ENSG00000204518	ENSG00000204518	protein_coding
AADACL3	1	12716110..12728760	0.0094266	-1.50534	-2.83891	0.186884	ENSG00000188984	ENSG00000188984	protein_coding
CFAP107	1	12746200..12763699	0	-0.0142428	-1.00992	0.992052	ENSG00000157330	ENSG00000157330	protein_coding
PRAMEF12	1	12773738..12777906	0.0669772	-2.44978	-5.46334	0.0298326	ENSG00000116726	ENSG00000116726	protein_coding
PRAMEF1	1	12791397..12796628	0.0456697	-1.82021	-3.53133	0.116886	ENSG00000116721	ENSG00000116721	protein_coding
PRAMEF11	1	complement(12824605..12831410)	0.0841498	-0.65402	-1.57355	0.547973	ENSG00000239810	ENSG00000239810	protein_coding
HNRNPCL1	1	complement(12847377..12848720)	0.0504804	-0.402813	-1.32208	0.616519	ENSG00000179172	ENSG00000179172	protein_coding
PRAMEF2	1	12857086..12861909	0.0756426	-1.30958	-2.47869	0.273593	ENSG00000120952	ENSG00000120952	protein_coding
PRAMEF4	1	complement(12879212..12886201)	0.0764205	-1.56442	-2.95759	0.119007	ENSG00000243073	ENSG00000243073	protein_coding
PRAMEF10	1	complement(12892896..12898270)	0.0271487	-1.50536	-2.83896	0.186875	ENSG00000187545	ENSG00000187545	protein_coding
PRAMEF7	1	12916610..12920751	0.108438	-0.212636	-1.1588	0.875287	ENSG00000204510	ENSG00000204510	protein_coding
PRAMEF6	1	complement(12938472..12947580)	0.134405	-1.19036	-2.2821	0.24816	ENSG00000232423	ENSG00000232423	protein_coding
PRAMEF27	1	complement(13049476..13056575)	0.12227	0.922676	1.89563	0.456512	ENSG00000274764	ENSG00000274764	protein_coding
HNRNPCL3	1	13060769..13062878	0.106563	-0.709228	-1.63493	0.50619	ENSG00000277058	ENSG00000277058	protein_coding
PRAMEF25	1	13068677..13077884	0.108843	0.358107	1.28174	0.775116	ENSG00000229571	ENSG00000229571	protein_coding
HNRNPCL2	1	complement(13115488..13116854)	0.0626756	-0.723229	-1.65087	0.490465	ENSG00000275774	ENSG00000275774	protein_coding
PRAMEF26	1	complement(13148905..13158116)	0.0235285	-1.91784	-3.77857	0.0865909	ENSG00000280267	ENSG00000280267	protein_coding
HNRNPCL4	1	complement(13163914..13165631)	0.00652511	-0.552523	-1.46665	0.663684	ENSG00000179412	ENSG00000179412	protein_coding
PRAMEF9	1	13171848..13179459	0.0293927	-1.25651	-2.38917	0.288763	ENSG00000204505	ENSG00000204505	protein_coding
PRAMEF13	1	complement(13196188..13201409)	0.0218045	-1.35883	-2.56478	0.155723	ENSG00000279169	ENSG00000279169	protein_coding
PRAMEF18	1	complement(13222695..13226154)	0.0438371	-1.43739	-2.7083	0.222202	ENSG00000279804	ENSG00000279804	protein_coding
PRAMEF5	1	13254198..13263435	0.0502177	-1.43745	-2.70841	0.222189	ENSG00000270601	ENSG00000270601	protein_coding
PRAMEF8	1	complement(13281304..13285137)	0.0583573	-1.89883	-3.72911	0.0537427	ENSG00000182330	ENSG00000182330	protein_coding
PRAMEF33	1	13303539..13308907	0.0947236	-0.818229	-1.76324	0.385336	ENSG00000237700	ENSG00000237700	protein_coding
PRAMEF15	1	13315581..13322598	0.122096	-0.0192773	-1.01345	0.989013	ENSG00000204501	ENSG00000204501	protein_coding
PRAMEF14	1	complement(13341892..13347134)	0.0382641	-0.927082	-1.90143	0.371385	ENSG00000204481	ENSG00000204481	protein_coding
PRAMEF19	1	complement(13368431..13371947)	0.00746258	-0.944096	-1.92398	0.434647	ENSG00000204480	ENSG00000204480	protein_coding
PRAMEF17	1	13389632..13392629	0.032796	-1.18868	-2.27944	0.232098	ENSG00000204479	ENSG00000204479	protein_coding
PRAMEF20	1	13410450..13421328	0.0523877	-2.28475	-4.87281	0.0425788	ENSG00000204478	ENSG00000204478	protein_coding
LRRC38	1	complement(13474973..13514003)	0.0528607	-0.0870546	-1.0622	0.916232	ENSG00000162494	ENSG00000162494	protein_coding
PDPN	1	13583465..13617957	0.0141319	-1.35793	-2.56317	0.16731	ENSG00000162493	ENSG00000162493	protein_coding
PRDM2	1	13700188..13825079	69.9337	0.162415	1.11916	0.242999	ENSG00000116731	ENSG00000116731	protein_coding
KAZN	1	13892792..15118043	0.360838	-0.52055	-1.4345	0.175334	ENSG00000189337	ENSG00000189337	protein_coding
TMEM51	1	15152532..15220478	7.14582	-0.823806	-1.77007	0.24433	ENSG00000171729	ENSG00000171729	protein_coding
FHAD1	1	15236521..15400283	0.182348	0.410878	1.32949	0.584897	ENSG00000142621	ENSG00000142621	protein_coding
EFHD2	1	15409888..15430339	296.606	-0.120201	-1.08689	0.532348	ENSG00000142634	ENSG00000142634	protein_coding
CTRC	1	15438442..15449242	1.45237	0.2874	1.22044	0.522489	ENSG00000162438	ENSG00000162438	protein_coding
CELA2A	1	15456728..15472091	0.0288769	0.00550746	1.00382	0.995135	ENSG00000142615	ENSG00000142615	protein_coding
CELA2B	1	15465909..15491395	0.16981	3.56569	11.8408	0.00303802	ENSG00000215704	ENSG00000215704	protein_coding
CASP9	1	complement(15490832..15526534)	24.1759	0.191446	1.14191	0.45429	ENSG00000132906	ENSG00000132906	protein_coding
DNAJC16	1	15526813..15592379	7.99477	0.101497	1.07289	0.512836	ENSG00000116138	ENSG00000116138	protein_coding
AGMAT	1	complement(15571699..15585051)	5.82086	-0.0842653	-1.06015	0.760709	ENSG00000116771	ENSG00000116771	protein_coding
DDI2	1	15617458..15669044	40.9177	0.203864	1.15178	0.489124	ENSG00000197312	ENSG00000197312	protein_coding
RSC1A1	1	15659713..15662033	7.33572	0.0750468	1.0534	0.912554	ENSG00000215695	ENSG00000215695	protein_coding
PLEKHM2	1	15684320..15734769	152.038	0.0075793	1.00527	0.967521	ENSG00000116786	ENSG00000116786	protein_coding
SLC25A34	1	15736258..15741392	10.5012	0.0549612	1.03883	0.811894	ENSG00000162461	ENSG00000162461	protein_coding
TMEM82	1	15742499..15747982	0.0579786	-2.28517	-4.87422	0.0421057	ENSG00000162460	ENSG00000162460	protein_coding
FBLIM1	1	15756607..15786594	0.0653827	-0.0372958	-1.02619	0.960683	ENSG00000162458	ENSG00000162458	protein_coding
UQCRHL	1	complement(15807169..15809348)	1.64078	0.900122	1.86622	0.0437812	ENSG00000233954	ENSG00000233954	protein_coding
SPEN	1	15836095..15940456	50.7659	0.0283414	1.01984	0.834688	ENSG00000065526	ENSG00000065526	protein_coding
ZBTB17	1	complement(15941869..15976132)	56.6388	-0.0348323	-1.02444	0.825598	ENSG00000116809	ENSG00000116809	protein_coding
SRARP	1	16004236..16008807	0.0210657	-1.53531	-2.89851	0.114964	ENSG00000183888	ENSG00000183888	protein_coding
HSPB7	1	complement(16014028..16019594)	0.0219943	-0.250967	-1.19	0.776565	ENSG00000173641	ENSG00000173641	protein_coding
CLCNKA	1	16018875..16034050	0.0706169	-0.792298	-1.73183	0.315947	ENSG00000186510	ENSG00000186510	protein_coding
CLCNKB	1	16040252..16057311	0.0244149	-1.71766	-3.28903	0.0576519	ENSG00000184908	ENSG00000184908	protein_coding
FAM131C	1	complement(16057769..16073651)	0.0684675	0.404614	1.32373	0.626269	ENSG00000185519	ENSG00000185519	protein_coding
EPHA2	1	complement(16124337..16156069)	2.00686	-0.909183	-1.87798	0.0403591	ENSG00000142627	ENSG00000142627	protein_coding
ARHGEF19	1	complement(16197854..16212652)	5.24091	0.312323	1.24171	0.291339	ENSG00000142632	ENSG00000142632	protein_coding
CPLANE2	1	complement(16231692..16237183)	1.76451	0.241892	1.18254	0.590135	ENSG00000132881	ENSG00000132881	protein_coding
FBXO42	1	complement(16246840..16352480)	16.0917	0.0829376	1.05917	0.5211	ENSG00000037637	ENSG00000037637	protein_coding
SZRD1	1	16352575..16398145	111.139	0.0203047	1.01417	0.866616	ENSG00000055070	ENSG00000055070	protein_coding
SPATA21	1	complement(16387117..16437424)	0.0534781	-0.945058	-1.92527	0.225276	ENSG00000187144	ENSG00000187144	protein_coding
NECAP2	1	16440721..16460078	193.071	0.0494484	1.03487	0.675139	ENSG00000157191	ENSG00000157191	protein_coding
NBPF1	1	complement(16562319..16613562)	8.7462	0.106876	1.07689	0.711422	ENSG00000219481	ENSG00000219481	protein_coding
CROCC	1	16740273..16972964	28.7151	0.0118792	1.00827	0.944023	ENSG00000058453	ENSG00000058453	protein_coding
MFAP2	1	complement(16974502..16980632)	0.617467	-0.00404647	-1.00281	0.995194	ENSG00000117122	ENSG00000117122	protein_coding
ATP13A2	1	complement(16985958..17011928)	27.5869	0.0101835	1.00708	0.94515	ENSG00000159363	ENSG00000159363	protein_coding
gene:ENSG00000288636	1	complement(17005068..17011757)	0	#N/A	#N/A	#N/A	ENSG00000288636	ENSG00000288636	protein_coding
SDHB	1	complement(17018664..17054151)	53.2663	-0.109892	-1.07915	0.373896	ENSG00000117118	ENSG00000117118	protein_coding
PADI2	1	complement(17066761..17119451)	11.02	-0.0262945	-1.01839	0.946038	ENSG00000117115	ENSG00000117115	protein_coding
PADI1	1	17205128..17246007	0.0220178	1.45599	2.74345	0.133307	ENSG00000142623	ENSG00000142623	protein_coding
PADI3	1	17249098..17284233	0.0146322	-1.74136	-3.3435	0.134028	ENSG00000142619	ENSG00000142619	protein_coding
PADI4	1	17308195..17364004	47.6056	-0.287625	-1.22063	0.411966	ENSG00000159339	ENSG00000159339	protein_coding
PADI6	1	17372196..17401699	0.177235	-0.893865	-1.85815	0.238755	ENSG00000276747	ENSG00000276747	protein_coding
RCC2	1	complement(17406760..17439677)	164.372	0.00606043	1.00421	0.960145	ENSG00000179051	ENSG00000179051	protein_coding
ARHGEF10L	1	17539698..17697874	5.88295	-0.392379	-1.31256	0.332265	ENSG00000074964	ENSG00000074964	protein_coding
ACTL8	1	17755333..17827063	0.0564643	-0.136544	-1.09927	0.866752	ENSG00000117148	ENSG00000117148	protein_coding
IGSF21	1	18107798..18378483	0.0153709	-1.25186	-2.38148	0.283987	ENSG00000117154	ENSG00000117154	protein_coding
gene:ENSG00000280222	1	18109389..18115861	0	#N/A	#N/A	#N/A	ENSG00000280222	ENSG00000280222	TEC
KLHDC7A	1	18480930..18485974	0.0879252	-1.15334	-2.22428	0.212562	ENSG00000179023	ENSG00000179023	protein_coding
PAX7	1	18630846..18748866	0.01289	-0.897683	-1.86307	0.269829	ENSG00000009709	ENSG00000009709	protein_coding
TAS1R2	1	complement(18839599..18859660)	0.107568	-1.4415	-2.71602	0.0962327	ENSG00000179002	ENSG00000179002	protein_coding
ALDH4A1	1	complement(18871430..18902724)	7.58035	0.123626	1.08947	0.630071	ENSG00000159423	ENSG00000159423	protein_coding
IFFO2	1	complement(18904280..18956676)	26.4415	-0.0750639	-1.05341	0.706253	ENSG00000169991	ENSG00000169991	protein_coding
UBR4	1	complement(19074510..19210266)	76.2856	0.114986	1.08296	0.578662	ENSG00000127481	ENSG00000127481	protein_coding
EMC1	1	complement(19215660..19251552)	17.7691	0.24635	1.1862	0.0701712	ENSG00000127463	ENSG00000127463	protein_coding
MRTO4	1	19251805..19260128	31.5045	0.042286	1.02974	0.827819	ENSG00000053372	ENSG00000053372	protein_coding
AKR7L	1	complement(19265982..19274194)	1.07487	-0.318516	-1.24705	0.492793	ENSG00000211454	ENSG00000211454	protein_coding
AKR7A3	1	complement(19282573..19288770)	1.93644	-0.402444	-1.32175	0.397731	ENSG00000162482	ENSG00000162482	protein_coding
AKR7A2	1	complement(19301991..19312144)	14.8971	-0.281725	-1.21565	0.2345	ENSG00000053371	ENSG00000053371	protein_coding
SLC66A1	1	19312326..19329300	7.8179	-0.0364361	-1.02558	0.880301	ENSG00000040487	ENSG00000040487	protein_coding
CAPZB	1	complement(19338775..19485539)	36.4832	-0.158636	-1.11623	0.17948	ENSG00000077549	ENSG00000077549	protein_coding
MICOS10	1	19484403..19629821	10.2452	0.170829	1.12571	0.341868	ENSG00000173436	ENSG00000173436	protein_coding
NBL1	1	19596979..19658456	8.82088	0.119292	1.0862	0.780345	ENSG00000158747	ENSG00000158747	protein_coding
MICOS10-NBL1	1	19597067..19656927	6.21844	0.293479	1.22559	0.474187	ENSG00000270136	ENSG00000270136	protein_coding
HTR6	1	19664875..19680966	0.101336	-1.3283	-2.51107	0.0937469	ENSG00000158748	ENSG00000158748	protein_coding
TMCO4	1	complement(19682240..19799945)	9.64646	-0.205653	-1.15321	0.368591	ENSG00000162542	ENSG00000162542	protein_coding
RNF186	1	complement(19814029..19815283)	0.0824735	-0.868754	-1.82609	0.408484	ENSG00000178828	ENSG00000178828	protein_coding
OTUD3	1	19882395..19912945	14.9551	0.176403	1.13006	0.183108	ENSG00000169914	ENSG00000169914	protein_coding
PLA2G2E	1	complement(19920009..19923617)	0.0659263	-1.73734	-3.3342	0.126945	ENSG00000188784	ENSG00000188784	protein_coding
PLA2G2A	1	complement(19975431..19980416)	0.0163309	-0.305312	-1.23569	0.747743	ENSG00000188257	ENSG00000188257	protein_coding
PLA2G5	1	20028179..20091911	0.012666	-0.305421	-1.23578	0.74765	ENSG00000127472	ENSG00000127472	protein_coding
PLA2G2D	1	complement(20111939..20119566)	0.529219	0.729702	1.6583	0.359847	ENSG00000117215	ENSG00000117215	protein_coding
PLA2G2F	1	20139323..20150381	0.00380391	-0.552517	-1.46664	0.663688	ENSG00000158786	ENSG00000158786	protein_coding
PLA2G2C	1	complement(20161253..20186518)	0.0779063	0.674047	1.59554	0.404082	ENSG00000187980	ENSG00000187980	protein_coding
UBXN10	1	20186096..20196050	0.403221	-0.362025	-1.28523	0.493262	ENSG00000162543	ENSG00000162543	protein_coding
VWA5B1	1	20290875..20359518	0.0101796	-0.440481	-1.35706	0.591272	ENSG00000158816	ENSG00000158816	protein_coding
CAMK2N1	1	complement(20482391..20486210)	0.535937	-1.37146	-2.58732	0.0447435	ENSG00000162545	ENSG00000162545	protein_coding
MUL1	1	complement(20499448..20508151)	35.0089	-0.135362	-1.09837	0.349948	ENSG00000090432	ENSG00000090432	protein_coding
FAM43B	1	20552573..20555020	0.053763	-1.7347	-3.32811	0.134551	ENSG00000183114	ENSG00000183114	protein_coding
CDA	1	20589086..20618903	43.7822	-0.210077	-1.15675	0.492939	ENSG00000158825	ENSG00000158825	protein_coding
PINK1	1	20633458..20651511	39.128	-0.12263	-1.08872	0.490814	ENSG00000158828	ENSG00000158828	protein_coding
DDOST	1	complement(20651767..20661544)	137.726	-0.0993983	-1.07133	0.412224	ENSG00000244038	ENSG00000244038	protein_coding
KIF17	1	complement(20664014..20718017)	0.0979131	0.42671	1.34417	0.586574	ENSG00000117245	ENSG00000117245	protein_coding
SH2D5	1	complement(20719731..20732837)	0.0643922	-0.320143	-1.24845	0.694519	ENSG00000189410	ENSG00000189410	protein_coding
HP1BP3	1	complement(20740266..20787323)	65.6206	0.00260547	1.00181	0.984255	ENSG00000127483	ENSG00000127483	protein_coding
EIF4G3	1	complement(20806292..21177285)	18.2612	-0.0645093	-1.04573	0.647894	ENSG00000075151	ENSG00000075151	protein_coding
ECE1	1	complement(21217247..21345572)	107.371	0.07693	1.05477	0.701737	ENSG00000117298	ENSG00000117298	protein_coding
NBPF3	1	21440128..21485005	4.19993	-0.460642	-1.37615	0.260333	ENSG00000142794	ENSG00000142794	protein_coding
ALPL	1	21509397..21578410	6.31415	0.137195	1.09976	0.712371	ENSG00000162551	ENSG00000162551	protein_coding
gene:ENSG00000289715	1	21547404..21554002	0	#N/A	#N/A	#N/A	ENSG00000289715	ENSG00000289715	protein_coding
RAP1GAP	1	complement(21596221..21669357)	2.00727	-1.11328	-2.16337	0.0567801	ENSG00000076864	ENSG00000076864	protein_coding
USP48	1	complement(21678298..21783606)	29.551	0.0603074	1.04269	0.60387	ENSG00000090686	ENSG00000090686	protein_coding
LDLRAD2	1	21812265..21825225	1.93062	0.309835	1.23957	0.414356	ENSG00000187942	ENSG00000187942	protein_coding
HSPG2	1	complement(21822244..21937310)	1.84176	0.229798	1.17267	0.447665	ENSG00000142798	ENSG00000142798	protein_coding
CELA3B	1	21977022..21998642	0.029615	-1.50536	-2.83896	0.187037	ENSG00000219073	ENSG00000219073	protein_coding
CELA3A	1	22001657..22012542	0.0238644	-0.394753	-1.31472	0.713354	ENSG00000142789	ENSG00000142789	protein_coding
gene:ENSG00000289694	1	22025142..22092943	115.277	0.124011	1.08976	0.657837	ENSG00000289694	ENSG00000289694	protein_coding
CDC42	1	22052627..22101360	28.2792	-0.0988377	-1.07091	0.500749	ENSG00000070831	ENSG00000070831	protein_coding
WNT4	1	complement(22117313..22143969)	0.413421	-0.0324866	-1.02277	0.945638	ENSG00000162552	ENSG00000162552	protein_coding
gene:ENSG00000279625	1	complement(22364630..22366482)	0	#N/A	#N/A	#N/A	ENSG00000279625	ENSG00000279625	TEC
ZBTB40	1	22428838..22531157	34.7501	-0.0203535	-1.01421	0.913813	ENSG00000184677	ENSG00000184677	protein_coding
EPHA8	1	22563489..22603595	0.0814212	-2.28374	-4.8694	0.00695727	ENSG00000070886	ENSG00000070886	protein_coding
C1QA	1	22635077..22639678	1.23932	-0.156182	-1.11433	0.832466	ENSG00000173372	ENSG00000173372	protein_coding
gene:ENSG00000289692	1	22636506..22644067	0.634944	1.82974	3.55473	0.064849	ENSG00000289692	ENSG00000289692	protein_coding
C1QC	1	22643014..22648110	0.299592	-0.244772	-1.18491	0.760465	ENSG00000159189	ENSG00000159189	protein_coding
C1QB	1	22652762..22661637	0.607449	-0.67422	-1.59573	0.372896	ENSG00000173369	ENSG00000173369	protein_coding
EPHB2	1	22710839..22921500	0.169497	-0.387405	-1.30804	0.555726	ENSG00000133216	ENSG00000133216	protein_coding
LACTBL1	1	complement(22953043..22972866)	0	-0.0132634	-1.00924	0.992342	ENSG00000215906	ENSG00000215906	protein_coding
TEX46	1	complement(23010834..23019100)	0.0260716	-0.94416	-1.92407	0.434613	ENSG00000227868	ENSG00000227868	protein_coding
KDM1A	1	23019443..23083689	29.4608	-0.0566594	-1.04005	0.582476	ENSG00000004487	ENSG00000004487	protein_coding
LUZP1	1	complement(23084030..23178152)	15.935	-0.0638816	-1.04527	0.751654	ENSG00000169641	ENSG00000169641	protein_coding
gene:ENSG00000293565	1	complement(23094326..23094376)	0	#N/A	#N/A	#N/A	ENSG00000293565	ENSG00000293565	protein_coding
HTR1D	1	complement(23191895..23217502)	0.0126654	-1.72077	-3.29613	0.125488	ENSG00000179546	ENSG00000179546	protein_coding
HNRNPR	1	complement(23303771..23344336)	51.3065	-0.054034	-1.03816	0.651183	ENSG00000125944	ENSG00000125944	protein_coding
ZNF436	1	complement(23359448..23369836)	6.52805	-0.0475184	-1.03349	0.807618	ENSG00000125945	ENSG00000125945	protein_coding
TCEA3	1	complement(23380909..23424748)	5.57068	-0.0253199	-1.01771	0.93581	ENSG00000204219	ENSG00000204219	protein_coding
ASAP3	1	complement(23428563..23484637)	0.530569	-0.0648678	-1.04599	0.893805	ENSG00000088280	ENSG00000088280	protein_coding
E2F2	1	complement(23506438..23531233)	8.28734	-0.406953	-1.32588	0.271093	ENSG00000007968	ENSG00000007968	protein_coding
ID3	1	complement(23557926..23559501)	70.2415	0.152016	1.11112	0.673118	ENSG00000117318	ENSG00000117318	protein_coding
RPL11	1	23691742..23696835	2610.83	-0.168218	-1.12367	0.168139	ENSG00000142676	ENSG00000142676	protein_coding
ELOA	1	23743448..23762059	33.0497	-0.151921	-1.11105	0.131529	ENSG00000011007	ENSG00000011007	protein_coding
PITHD1	1	23778418..23788232	61.7929	-0.071374	-1.05072	0.576962	ENSG00000057757	ENSG00000057757	protein_coding
LYPLA2	1	23791110..23795539	84.683	0.00517977	1.0036	0.971615	ENSG00000011009	ENSG00000011009	protein_coding
GALE	1	complement(23795599..23800781)	9.82641	0.352043	1.27637	0.134148	ENSG00000117308	ENSG00000117308	protein_coding
HMGCL	1	complement(23801885..23838620)	20.8371	-0.026271	-1.01838	0.903878	ENSG00000117305	ENSG00000117305	protein_coding
FUCA1	1	complement(23845077..23868290)	14.8073	-0.0626619	-1.04439	0.731877	ENSG00000179163	ENSG00000179163	protein_coding
CNR2	1	complement(23870515..23913362)	9.82073	0.460616	1.37613	0.0892147	ENSG00000188822	ENSG00000188822	protein_coding
PNRC2	1	23956839..23963462	131.164	-0.0984983	-1.07066	0.462959	ENSG00000189266	ENSG00000189266	protein_coding
SRSF10	1	complement(23964347..23980927)	59.7083	0.0847267	1.06049	0.556847	ENSG00000188529	ENSG00000188529	protein_coding
MYOM3	1	complement(24056035..24112135)	0.0160406	-1.03969	-2.05579	0.23868	ENSG00000142661	ENSG00000142661	protein_coding
IL22RA1	1	complement(24119771..24143140)	0.0424528	-2.26405	-4.80337	0.027842	ENSG00000142677	ENSG00000142677	protein_coding
IFNLR1	1	complement(24154168..24187959)	6.39728	0.468303	1.38348	0.0565815	ENSG00000185436	ENSG00000185436	protein_coding
GRHL3	1	24199558..24364482	0.0483632	-3.29989	-9.84841	0.00159255	ENSG00000158055	ENSG00000158055	protein_coding
STPG1	1	complement(24356999..24416934)	1.3623	-0.175852	-1.12963	0.594061	ENSG00000001460	ENSG00000001460	protein_coding
NIPAL3	1	24415802..24475252	12.0213	0.0790222	1.0563	0.683189	ENSG00000001461	ENSG00000001461	protein_coding
RCAN3	1	24502351..24541040	72.5954	-0.0745522	-1.05303	0.655908	ENSG00000117602	ENSG00000117602	protein_coding
NCMAP	1	24556087..24609328	0.207838	1.3002	2.46264	0.0825566	ENSG00000184454	ENSG00000184454	protein_coding
SRRM1	1	24631716..24673281	97.6154	-0.167642	-1.12322	0.119908	ENSG00000133226	ENSG00000133226	protein_coding
CLIC4	1	24745382..24844321	16.2889	0.11288	1.08139	0.605574	ENSG00000169504	ENSG00000169504	protein_coding
RUNX3	1	complement(24899511..24965121)	268.259	-0.0270814	-1.01895	0.866777	ENSG00000020633	ENSG00000020633	protein_coding
SYF2	1	complement(25222276..25232502)	120.303	-0.191705	-1.14211	0.161667	ENSG00000117614	ENSG00000117614	protein_coding
RSRP1	1	complement(25242249..25338213)	126.513	0.0567996	1.04016	0.678239	ENSG00000117616	ENSG00000117616	protein_coding
RHD	1	25272393..25330445	4.67496	-0.672572	-1.59391	0.0587919	ENSG00000187010	ENSG00000187010	protein_coding
TMEM50A	1	25338317..25362361	132.418	0.0485773	1.03424	0.678097	ENSG00000183726	ENSG00000183726	protein_coding
RHCE	1	complement(25362249..25430192)	3.72081	-0.814133	-1.75824	0.17045	ENSG00000188672	ENSG00000188672	protein_coding
MACO1	1	25430858..25500209	60.4834	-0.0738642	-1.05253	0.748437	ENSG00000204178	ENSG00000204178	protein_coding
LDLRAP1	1	25543604..25591200	95.9709	-0.184958	-1.13678	0.291217	ENSG00000157978	ENSG00000157978	protein_coding
MAN1C1	1	25616791..25784450	33.5204	-0.22266	-1.16688	0.311422	ENSG00000117643	ENSG00000117643	protein_coding
SELENON	1	25800193..25818221	40.2102	-0.199778	-1.14852	0.13108	ENSG00000162430	ENSG00000162430	protein_coding
gene:ENSG00000255054	1	25811470..25823744	0.227762	-2.47353	-5.55402	0.0269633	ENSG00000255054	ENSG00000255054	protein_coding
MTFR1L	1	25818640..25832942	21.2433	-0.00863513	-1.006	0.947072	ENSG00000117640	ENSG00000117640	protein_coding
AUNIP	1	complement(25831913..25859458)	0.876843	-0.996034	-1.99451	0.0553354	ENSG00000127423	ENSG00000127423	protein_coding
PAQR7	1	complement(25861484..25875708)	6.08786	-0.0118704	-1.00826	0.962397	ENSG00000182749	ENSG00000182749	protein_coding
STMN1	1	complement(25884181..25906991)	45.1029	-0.0173123	-1.01207	0.918728	ENSG00000117632	ENSG00000117632	protein_coding
PAFAH2	1	complement(25959767..25998117)	22.1288	-0.0285546	-1.01999	0.903447	ENSG00000158006	ENSG00000158006	protein_coding
EXTL1	1	26019884..26036464	0.0417539	-1.84827	-3.60068	0.0479547	ENSG00000158008	ENSG00000158008	protein_coding
SLC30A2	1	complement(26037252..26046118)	0.0419729	-1.05717	-2.08085	0.194747	ENSG00000158014	ENSG00000158014	protein_coding
TRIM63	1	complement(26051301..26068436)	0.0478145	-1.47566	-2.7811	0.0974683	ENSG00000158022	ENSG00000158022	protein_coding
PDIK1L	1	26111165..26125555	5.15657	-0.236038	-1.17775	0.328295	ENSG00000175087	ENSG00000175087	protein_coding
FAM110D	1	26159079..26163962	0.0984571	-3.0342	-8.19192	0.00180336	ENSG00000197245	ENSG00000197245	protein_coding
C1orf232	1	complement(26164101..26168963)	0	-0.0132547	-1.00923	0.992345	ENSG00000282872	ENSG00000282872	protein_coding
ZNF593OS	1	complement(26169516..26171832)	0.949332	0.506559	1.42066	0.363755	ENSG00000236782	ENSG00000236782	protein_coding
ZNF593	1	26169908..26170873	37.9906	-0.119477	-1.08634	0.643331	ENSG00000142684	ENSG00000142684	protein_coding
CNKSR1	1	26177484..26189884	2.77973	-0.136995	-1.09961	0.674836	ENSG00000142675	ENSG00000142675	protein_coding
CATSPER4	1	26190561..26202968	0.111735	-1.64429	-3.12593	0.059067	ENSG00000188782	ENSG00000188782	protein_coding
CEP85	1	26234200..26278808	17.2442	-0.0850189	-1.0607	0.532419	ENSG00000130695	ENSG00000130695	protein_coding
SH3BGRL3	1	26280086..26281522	1236.72	-0.22669	-1.17015	0.249132	ENSG00000142669	ENSG00000142669	protein_coding
UBXN11	1	complement(26281328..26318363)	72.7272	-0.24492	-1.18503	0.233771	ENSG00000158062	ENSG00000158062	protein_coding
CD52	1	26317958..26320523	1385.33	-0.153652	-1.11238	0.581593	ENSG00000169442	ENSG00000169442	protein_coding
CRYBG2	1	complement(26321698..26360080)	0.303917	-0.942378	-1.92169	0.105364	ENSG00000176092	ENSG00000176092	protein_coding
ZNF683	1	complement(26361634..26374522)	3.13878	0.064948	1.04605	0.881355	ENSG00000176083	ENSG00000176083	protein_coding
LIN28A	1	26410817..26429728	0.0226268	-0.498788	-1.41303	0.589492	ENSG00000131914	ENSG00000131914	protein_coding
DHDDS	1	26432282..26471306	9.89293	-0.0691638	-1.04911	0.660623	ENSG00000117682	ENSG00000117682	protein_coding
HMGN2	1	26472440..26478209	172.991	-0.0200043	-1.01396	0.863963	ENSG00000198830	ENSG00000198830	protein_coding
RPS6KA1	1	26529761..26575030	65.2204	-0.0389579	-1.02737	0.831708	ENSG00000117676	ENSG00000117676	protein_coding
ARID1A	1	26693236..26782104	65.9771	0.0124137	1.00864	0.926895	ENSG00000117713	ENSG00000117713	protein_coding
PIGV	1	26787054..26800659	4.7991	-0.0603085	-1.04269	0.749965	ENSG00000060642	ENSG00000060642	protein_coding
ZDHHC18	1	26826688..26857604	45.5644	0.0530738	1.03747	0.631866	ENSG00000204160	ENSG00000204160	protein_coding
SFN	1	26863149..26864456	2.42846	-0.342393	-1.26786	0.430897	ENSG00000175793	ENSG00000175793	protein_coding
GPN2	1	complement(26876132..26890283)	21.1587	0.0407869	1.02867	0.73603	ENSG00000142751	ENSG00000142751	protein_coding
GPATCH3	1	complement(26890488..26900467)	35.9946	-0.267788	-1.20396	0.0787768	ENSG00000198746	ENSG00000198746	protein_coding
NUDC	1	26900238..26946871	67.7831	0.041679	1.02931	0.78142	ENSG00000090273	ENSG00000090273	protein_coding
NR0B2	1	complement(26911489..26913975)	0.148127	-2.36568	-5.15396	0.010011	ENSG00000131910	ENSG00000131910	protein_coding
KDF1	1	complement(26949562..26960468)	0.895963	-0.298992	-1.23028	0.580902	ENSG00000175707	ENSG00000175707	protein_coding
TRNP1	1	26993692..27001912	2.29777	-0.230829	-1.17351	0.693711	ENSG00000253368	ENSG00000253368	protein_coding
TENT5B	1	complement(27005020..27012850)	0.192169	-0.893426	-1.85758	0.281744	ENSG00000158246	ENSG00000158246	protein_coding
SLC9A1	1	complement(27098809..27166981)	23.8226	-0.134912	-1.09803	0.411416	ENSG00000090020	ENSG00000090020	protein_coding
WDTC1	1	27234632..27308636	46.6275	0.00230822	1.0016	0.990342	ENSG00000142784	ENSG00000142784	protein_coding
TMEM222	1	27322145..27336400	33.2721	0.0105878	1.00737	0.947989	ENSG00000186501	ENSG00000186501	protein_coding
SYTL1	1	27342020..27353937	147.764	0.0415635	1.02923	0.858417	ENSG00000142765	ENSG00000142765	protein_coding
MAP3K6	1	complement(27355184..27366961)	3.14726	-0.134118	-1.09742	0.712527	ENSG00000142733	ENSG00000142733	protein_coding
FCN3	1	complement(27369110..27374824)	0.155124	-3.25082	-9.51906	0.00139969	ENSG00000142748	ENSG00000142748	protein_coding
CD164L2	1	complement(27379176..27383333)	0.0846438	-2.47243	-5.54977	0.0121492	ENSG00000174950	ENSG00000174950	protein_coding
GPR3	1	27392622..27395814	2.21101	0.0361994	1.02541	0.918275	ENSG00000181773	ENSG00000181773	protein_coding
WASF2	1	complement(27404230..27490167)	109.942	-0.0910722	-1.06516	0.505589	ENSG00000158195	ENSG00000158195	protein_coding
AHDC1	1	complement(27534035..27604431)	16.733	-0.053355	-1.03768	0.750694	ENSG00000126705	ENSG00000126705	protein_coding
FGR	1	complement(27612064..27635185)	256.033	-0.225916	-1.16952	0.331034	ENSG00000000938	ENSG00000000938	protein_coding
IFI6	1	complement(27666064..27672212)	73.0874	-0.198576	-1.14757	0.398481	ENSG00000126709	ENSG00000126709	protein_coding
FAM76A	1	27725961..27763116	9.90112	0.097638	1.07002	0.546818	ENSG00000009780	ENSG00000009780	protein_coding
STX12	1	27773219..27824443	39.0348	0.0530436	1.03745	0.720567	ENSG00000117758	ENSG00000117758	protein_coding
PPP1R8	1	27830782..27851676	45.0438	-0.0818699	-1.05839	0.503245	ENSG00000117751	ENSG00000117751	protein_coding
THEMIS2	1	27872543..27886685	212.172	-0.284023	-1.21759	0.247549	ENSG00000130775	ENSG00000130775	protein_coding
RPA2	1	complement(27891524..27914746)	53.5254	0.120319	1.08698	0.368727	ENSG00000117748	ENSG00000117748	protein_coding
SMPDL3B	1	27935000..27959157	0.597014	-0.251897	-1.19077	0.65574	ENSG00000130768	ENSG00000130768	protein_coding
XKR8	1	27959588..27968093	14.3635	-0.256645	-1.1947	0.199666	ENSG00000158156	ENSG00000158156	protein_coding
EYA3	1	complement(27970344..28088637)	12.0811	0.10266	1.07375	0.474787	ENSG00000158161	ENSG00000158161	protein_coding
PTAFR	1	complement(28147166..28193936)	23.3026	-0.0693648	-1.04925	0.855783	ENSG00000169403	ENSG00000169403	protein_coding
DNAJC8	1	complement(28199456..28233029)	112.688	-0.0579447	-1.04098	0.620503	ENSG00000126698	ENSG00000126698	protein_coding
ATP5IF1	1	28236109..28246906	60.3148	-0.16154	-1.11848	0.25568	ENSG00000130770	ENSG00000130770	protein_coding
SESN2	1	28259518..28282491	25.7272	-0.385721	-1.30651	0.131869	ENSG00000130766	ENSG00000130766	protein_coding
MED18	1	28329002..28335965	12.5367	-0.0207353	-1.01448	0.915865	ENSG00000130772	ENSG00000130772	protein_coding
PHACTR4	1	28369582..28500364	23.1871	0.120145	1.08684	0.476197	ENSG00000204138	ENSG00000204138	protein_coding
RCC1	1	28505943..28539300	22.3276	0.0460147	1.03241	0.761736	ENSG00000180198	ENSG00000180198	protein_coding
gene:ENSG00000279443	1	28544460..28546542	0	#N/A	#N/A	#N/A	ENSG00000279443	ENSG00000279443	TEC
TRNAU1AP	1	28553085..28578545	19.2865	0.0138523	1.00965	0.936952	ENSG00000180098	ENSG00000180098	protein_coding
TAF12	1	complement(28587829..28648291)	5.53963	0.0900496	1.06441	0.628352	ENSG00000120656	ENSG00000120656	protein_coding
RAB42	1	28592200..28595449	0.119261	-0.841098	-1.79141	0.286575	ENSG00000188060	ENSG00000188060	protein_coding
GMEB1	1	28668778..28719353	12.0685	-0.169179	-1.12442	0.227086	ENSG00000162419	ENSG00000162419	protein_coding
YTHDF2	1	28736621..28769775	86.1475	-0.0690879	-1.04905	0.548671	ENSG00000198492	ENSG00000198492	protein_coding
OPRD1	1	28812170..28871267	0.148499	0.109349	1.07874	0.858883	ENSG00000116329	ENSG00000116329	protein_coding
EPB41	1	28887091..29120046	102.512	-0.0812423	-1.05793	0.554097	ENSG00000159023	ENSG00000159023	protein_coding
TMEM200B	1	complement(29119429..29123903)	0.119157	-0.288953	-1.22175	0.717942	ENSG00000253304	ENSG00000253304	protein_coding
SRSF4	1	complement(29147743..29181900)	168.437	0.118907	1.08591	0.399264	ENSG00000116350	ENSG00000116350	protein_coding
MECR	1	complement(29192657..29230942)	5.89401	-0.148164	-1.10816	0.577617	ENSG00000116353	ENSG00000116353	protein_coding
PTPRU	1	29236516..29326813	0.281995	0.740462	1.67071	0.317587	ENSG00000060656	ENSG00000060656	protein_coding
gene:ENSG00000289710	1	complement(30576655..30576825)	0	#N/A	#N/A	#N/A	ENSG00000289710	ENSG00000289710	protein_coding
MATN1	1	complement(30711277..30723585)	3.34413	0.344343	1.26957	0.290044	ENSG00000162510	ENSG00000162510	protein_coding
LAPTM5	1	complement(30732469..30757774)	2036.26	-0.0195812	-1.01367	0.898526	ENSG00000162511	ENSG00000162511	protein_coding
SDC3	1	complement(30869466..30908758)	2.72153	0.297692	1.22918	0.409994	ENSG00000162512	ENSG00000162512	protein_coding
PUM1	1	complement(30931506..31065991)	59.2005	-0.0534872	-1.03777	0.706322	ENSG00000134644	ENSG00000134644	protein_coding
NKAIN1	1	complement(31179745..31239887)	0.0164031	-0.486516	-1.40106	0.605546	ENSG00000084628	ENSG00000084628	protein_coding
SNRNP40	1	complement(31259568..31296788)	45.6701	-0.0349935	-1.02455	0.853766	ENSG00000060688	ENSG00000060688	protein_coding
ZCCHC17	1	31296982..31364953	29.9779	-0.289008	-1.2218	0.0888282	ENSG00000121766	ENSG00000121766	protein_coding
FABP3	1	complement(31365253..31376850)	0.75465	0.120876	1.08739	0.863796	ENSG00000121769	ENSG00000121769	protein_coding
SERINC2	1	31409565..31434680	4.40534	-0.169339	-1.12454	0.721515	ENSG00000168528	ENSG00000168528	protein_coding
TINAGL1	1	31576485..31587686	8.34617	0.22111	1.16563	0.781603	ENSG00000142910	ENSG00000142910	protein_coding
HCRTR1	1	31617686..31632518	0.465489	0.00855994	1.00595	0.989773	ENSG00000121764	ENSG00000121764	protein_coding
PEF1	1	complement(31629866..31644896)	97.7603	0.0220877	1.01543	0.85533	ENSG00000162517	ENSG00000162517	protein_coding
COL16A1	1	complement(31652263..31704319)	0.14025	0.579271	1.49409	0.409399	ENSG00000084636	ENSG00000084636	protein_coding
ADGRB2	1	complement(31727117..31764893)	0.561338	-0.299951	-1.2311	0.514477	ENSG00000121753	ENSG00000121753	protein_coding
SPOCD1	1	complement(31790422..31816022)	0.77388	-0.0151213	-1.01054	0.980242	ENSG00000134668	ENSG00000134668	protein_coding
PTP4A2	1	complement(31906421..31944856)	151.181	-0.159026	-1.11653	0.213126	ENSG00000184007	ENSG00000184007	protein_coding
gene:ENSG00000288678	1	complement(31919563..31938010)	0	#N/A	#N/A	#N/A	ENSG00000288678	ENSG00000288678	protein_coding
KHDRBS1	1	32013868..32060850	127.382	-0.0544537	-1.03847	0.592863	ENSG00000121774	ENSG00000121774	protein_coding
TMEM39B	1	32072031..32102866	22.2187	0.140684	1.10243	0.393514	ENSG00000121775	ENSG00000121775	protein_coding
KPNA6	1	32108056..32176563	41.6736	0.134924	1.09803	0.273121	ENSG00000025800	ENSG00000025800	protein_coding
TXLNA	1	32179675..32198285	48.2002	0.187622	1.13889	0.115428	ENSG00000084652	ENSG00000084652	protein_coding
CCDC28B	1	32200595..32205453	30.5944	0.335024	1.2614	0.0801523	ENSG00000160050	ENSG00000160050	protein_coding
IQCC	1	32205671..32208682	4.44466	0.0287151	1.0201	0.909999	ENSG00000160051	ENSG00000160051	protein_coding
DCDC2B	1	32209089..32216192	0.818902	-0.33118	-1.25804	0.576921	ENSG00000222046	ENSG00000222046	protein_coding
TMEM234	1	complement(32214472..32222359)	6.47042	-0.0730706	-1.05195	0.728128	ENSG00000160055	ENSG00000160055	protein_coding
EIF3I	1	32221077..32245397	47.6517	-0.0152575	-1.01063	0.886189	ENSG00000084623	ENSG00000084623	protein_coding
FAM167B	1	32247222..32248856	1.04451	-1.29324	-2.45078	0.0510775	ENSG00000183615	ENSG00000183615	protein_coding
LCK	1	32251244..32286165	204.719	-0.0949028	-1.06799	0.568929	ENSG00000182866	ENSG00000182866	protein_coding
HDAC1	1	32292083..32333635	145.448	-0.0604677	-1.0428	0.618654	ENSG00000116478	ENSG00000116478	protein_coding
MARCKSL1	1	complement(32333839..32336233)	254.341	-0.47716	-1.392	0.0160289	ENSG00000175130	ENSG00000175130	protein_coding
TSSK3	1	32351521..32364312	29.3011	-0.015449	-1.01077	0.942888	ENSG00000162526	ENSG00000162526	protein_coding
FAM229A	1	complement(32361270..32364278)	29.4155	-0.0103819	-1.00722	0.974348	ENSG00000225828	ENSG00000225828	protein_coding
BSDC1	1	complement(32364633..32394731)	76.917	0.0583171	1.04125	0.686002	ENSG00000160058	ENSG00000160058	protein_coding
gene:ENSG00000254553	1	32465057..32600792	0.0622017	-3.63832	-12.4521	0.0026519	ENSG00000254553	ENSG00000254553	protein_coding
ZBTB8B	1	32465072..32496686	0.0047531	-0.231976	-1.17444	0.792487	ENSG00000273274	ENSG00000273274	protein_coding
ZBTB8A	1	32539427..32605941	0.519271	0.783974	1.72187	0.0962839	ENSG00000160062	ENSG00000160062	protein_coding
ZBTB8OS	1	complement(32600172..32650903)	13.1352	-0.164101	-1.12047	0.267881	ENSG00000176261	ENSG00000176261	protein_coding
RBBP4	1	32651142..32686211	51.3334	0.141262	1.10287	0.261917	ENSG00000162521	ENSG00000162521	protein_coding
SYNC	1	complement(32679906..32703596)	0.0944478	-1.29051	-2.44614	0.106092	ENSG00000162520	ENSG00000162520	protein_coding
NHSL3	1	32741830..32774970	7.65273	0.0929453	1.06655	0.699039	ENSG00000162522	ENSG00000162522	protein_coding
YARS1	1	complement(32775237..32818031)	80.8402	0.114572	1.08265	0.589566	ENSG00000134684	ENSG00000134684	protein_coding
S100PBP	1	32816767..32858875	24.2545	0.129495	1.09391	0.360432	ENSG00000116497	ENSG00000116497	protein_coding
FNDC5	1	complement(32862268..32872482)	0.634865	-0.157688	-1.1155	0.751272	ENSG00000160097	ENSG00000160097	protein_coding
HPCA	1	32885994..32898441	0.114639	-1.35079	-2.55053	0.114412	ENSG00000121905	ENSG00000121905	protein_coding
TMEM54	1	complement(32894594..32901438)	0.406544	-4.34478	-20.3194	0.000171049	ENSG00000121900	ENSG00000121900	protein_coding
RNF19B	1	complement(32936445..32964809)	58.5707	-0.374401	-1.2963	0.0983257	ENSG00000116514	ENSG00000116514	protein_coding
gene:ENSG00000278966	1	32973553..32974463	0	#N/A	#N/A	#N/A	ENSG00000278966	ENSG00000278966	TEC
AK2	1	complement(33007986..33080996)	12.2741	0.0160279	1.01117	0.927374	ENSG00000004455	ENSG00000004455	protein_coding
AZIN2	1	33081104..33123492	0.700522	-0.0237535	-1.0166	0.950792	ENSG00000142920	ENSG00000142920	protein_coding
gene:ENSG00000278997	1	complement(33141871..33143230)	0	#N/A	#N/A	#N/A	ENSG00000278997	ENSG00000278997	TEC
TRIM62	1	complement(33145399..33182059)	22.1513	-0.0393095	-1.02762	0.823739	ENSG00000116525	ENSG00000116525	protein_coding
gene:ENSG00000279179	1	33162851..33166298	0	#N/A	#N/A	#N/A	ENSG00000279179	ENSG00000279179	TEC
ZNF362	1	33256492..33300719	43.4364	-0.206961	-1.15425	0.311695	ENSG00000160094	ENSG00000160094	protein_coding
A3GALT2	1	complement(33306766..33321098)	0.530096	-3.06343	-8.3596	0.00109831	ENSG00000184389	ENSG00000184389	protein_coding
PHC2	1	complement(33323623..33431095)	59.8996	-0.120274	-1.08694	0.58614	ENSG00000134686	ENSG00000134686	protein_coding
ZSCAN20	1	33472645..33501643	0.395249	-0.357592	-1.28129	0.372151	ENSG00000121903	ENSG00000121903	protein_coding
CSMD2	1	complement(33513998..34165842)	0.0134692	-1.83344	-3.56386	0.0654025	ENSG00000121904	ENSG00000121904	protein_coding
HMGB4	1	33860475..33864791	0.00409108	-0.552517	-1.46664	0.663688	ENSG00000176256	ENSG00000176256	protein_coding
C1orf94	1	34166883..34219131	0.00619972	-0.394749	-1.31471	0.713357	ENSG00000142698	ENSG00000142698	protein_coding
SMIM12	1	complement(34712737..34859755)	12.8271	-0.089096	-1.0637	0.443876	ENSG00000163866	ENSG00000163866	protein_coding
GJB5	1	34755047..34758512	0.204463	0.62945	1.54698	0.385212	ENSG00000189280	ENSG00000189280	protein_coding
GJB4	1	34759740..34762327	0.0775309	-1.50417	-2.83662	0.130741	ENSG00000189433	ENSG00000189433	protein_coding
GJB3	1	34781214..34786369	0.045945	-1.74104	-3.34276	0.0568114	ENSG00000188910	ENSG00000188910	protein_coding
GJA4	1	34792999..34795747	0.932512	-0.799451	-1.74044	0.283197	ENSG00000187513	ENSG00000187513	protein_coding
DLGAP3	1	complement(34865436..34929650)	1.29439	-0.114984	-1.08296	0.759037	ENSG00000116544	ENSG00000116544	protein_coding
gene:ENSG00000284773	1	complement(34974356..34985313)	5.58058	0.111515	1.08036	0.705306	ENSG00000284773	ENSG00000284773	protein_coding
TMEM35B	1	complement(34981380..34985347)	8.44758	0.0282803	1.0198	0.934736	ENSG00000243749	ENSG00000243749	protein_coding
gene:ENSG00000271741	1	complement(34981533..35031741)	12.028	0.13598	1.09884	0.609512	ENSG00000271741	ENSG00000271741	protein_coding
ZMYM6	1	complement(34986165..35031945)	13.2769	-0.0391444	-1.0275	0.798686	ENSG00000163867	ENSG00000163867	protein_coding
ZMYM1	1	35032172..35118818	2.74025	0.0607945	1.04304	0.797554	ENSG00000197056	ENSG00000197056	protein_coding
SFPQ	1	complement(35176378..35193446)	394.351	-0.0229895	-1.01606	0.893651	ENSG00000116560	ENSG00000116560	protein_coding
ZMYM4	1	35268709..35422058	16.3039	-0.0674142	-1.04784	0.678335	ENSG00000146463	ENSG00000146463	protein_coding
KIAA0319L	1	complement(35393883..35557950)	22.2717	0.0353164	1.02478	0.816483	ENSG00000142687	ENSG00000142687	protein_coding
NCDN	1	35557473..35567274	11.4507	0.0268139	1.01876	0.912677	ENSG00000020129	ENSG00000020129	protein_coding
TFAP2E	1	35573314..35595328	3.62779	0.262344	1.19943	0.393481	ENSG00000116819	ENSG00000116819	protein_coding
PSMB2	1	complement(35599541..35641526)	36.5676	-0.121621	-1.08796	0.266767	ENSG00000126067	ENSG00000126067	protein_coding
C1orf216	1	complement(35713877..35718894)	5.66733	-0.227812	-1.17106	0.400275	ENSG00000142686	ENSG00000142686	protein_coding
CLSPN	1	complement(35720218..35769978)	0.869838	-0.167784	-1.12333	0.606323	ENSG00000092853	ENSG00000092853	protein_coding
AGO4	1	35808016..35857890	23.9697	-0.0830391	-1.05925	0.59575	ENSG00000134698	ENSG00000134698	protein_coding
AGO1	1	35869808..35930532	21.7466	0.0588803	1.04166	0.769721	ENSG00000092847	ENSG00000092847	protein_coding
AGO3	1	35930718..36072500	4.4289	-0.0253598	-1.01773	0.886976	ENSG00000126070	ENSG00000126070	protein_coding
TEKT2	1	36084094..36088275	0.354234	0.450465	1.36648	0.504659	ENSG00000092850	ENSG00000092850	protein_coding
ADPRS	1	36088892..36093932	49.6184	-0.032769	-1.02297	0.796741	ENSG00000116863	ENSG00000116863	protein_coding
COL8A2	1	complement(36095239..36125222)	1.45706	-0.444252	-1.36061	0.341144	ENSG00000171812	ENSG00000171812	protein_coding
TRAPPC3	1	complement(36136570..36156053)	52.8747	0.0378881	1.02661	0.767033	ENSG00000054116	ENSG00000054116	protein_coding
MAP7D1	1	36155579..36180849	184.632	-0.190917	-1.14149	0.325949	ENSG00000116871	ENSG00000116871	protein_coding
THRAP3	1	36224432..36305357	115.301	0.0912172	1.06527	0.420706	ENSG00000054118	ENSG00000054118	protein_coding
SH3D21	1	36306368..36329340	5.9231	-0.106458	-1.07658	0.807874	ENSG00000214193	ENSG00000214193	protein_coding
EVA1B	1	complement(36322030..36324154)	12.2997	-0.070044	-1.04975	0.853696	ENSG00000142694	ENSG00000142694	protein_coding
STK40	1	complement(36339624..36385924)	98.4815	-0.0362166	-1.02542	0.83252	ENSG00000196182	ENSG00000196182	protein_coding
LSM10	1	complement(36391238..36397908)	62.0667	-0.0287496	-1.02013	0.849686	ENSG00000181817	ENSG00000181817	protein_coding
OSCP1	1	complement(36415827..36450451)	0.691295	-1.03808	-2.0535	0.0835111	ENSG00000116885	ENSG00000116885	protein_coding
MRPS15	1	complement(36455718..36464384)	84.5803	-0.249006	-1.18839	0.0516232	ENSG00000116898	ENSG00000116898	protein_coding
CSF3R	1	complement(36466043..36483278)	287.123	-0.3869	-1.30758	0.144264	ENSG00000119535	ENSG00000119535	protein_coding
GRIK3	1	complement(36795527..37034515)	0.0102104	-1.06045	-2.08558	0.239537	ENSG00000163873	ENSG00000163873	protein_coding
ZC3H12A	1	37474580..37484377	139.17	0.06784	1.04815	0.702782	ENSG00000163874	ENSG00000163874	protein_coding
MEAF6	1	complement(37489993..37514766)	20.119	0.0250765	1.01753	0.825447	ENSG00000163875	ENSG00000163875	protein_coding
SNIP1	1	complement(37534449..37554293)	19.92	-0.0172601	-1.01204	0.899392	ENSG00000163877	ENSG00000163877	protein_coding
DNALI1	1	37556919..37566857	0.259257	0.406063	1.32507	0.554053	ENSG00000163879	ENSG00000163879	protein_coding
GNL2	1	complement(37566816..37595937)	63.6146	-0.0499097	-1.0352	0.713066	ENSG00000134697	ENSG00000134697	protein_coding
RSPO1	1	complement(37611350..37634892)	0.0164457	-1.72091	-3.29643	0.124599	ENSG00000169218	ENSG00000169218	protein_coding
AIRIM	1	complement(37681570..37692249)	10.5465	-0.0393435	-1.02765	0.808082	ENSG00000116922	ENSG00000116922	protein_coding
CDCA8	1	37692481..37709719	2.64443	-0.0298347	-1.0209	0.937375	ENSG00000134690	ENSG00000134690	protein_coding
EPHA10	1	complement(37713880..37765133)	0.0269506	-1.52804	-2.88393	0.0718406	ENSG00000183317	ENSG00000183317	protein_coding
MANEAL	1	37793847..37801137	0.415107	-1.33561	-2.52382	0.0507267	ENSG00000185090	ENSG00000185090	protein_coding
YRDC	1	complement(37802945..37808208)	31.0912	-0.0920428	-1.06588	0.552399	ENSG00000196449	ENSG00000196449	protein_coding
C1orf122	1	37806979..37809454	21.3598	0.0834653	1.05956	0.597579	ENSG00000197982	ENSG00000197982	protein_coding
MTF1	1	complement(37809574..37859592)	18.2334	0.203777	1.15171	0.102197	ENSG00000188786	ENSG00000188786	protein_coding
INPP5B	1	complement(37860697..37947053)	12.6715	0.0751089	1.05344	0.694855	ENSG00000204084	ENSG00000204084	protein_coding
SF3A3	1	complement(37956975..37990075)	85.7125	-0.11366	-1.08197	0.512584	ENSG00000183431	ENSG00000183431	protein_coding
FHL3	1	complement(37996764..38005606)	33.8384	-0.0541694	-1.03826	0.876512	ENSG00000183386	ENSG00000183386	protein_coding
UTP11	1	38009258..38024820	23.4771	-0.039501	-1.02776	0.817751	ENSG00000183520	ENSG00000183520	protein_coding
POU3F1	1	complement(38043829..38046793)	0.538531	-0.98292	-1.97646	0.0830461	ENSG00000185668	ENSG00000185668	protein_coding
RRAGC	1	complement(38838198..38859772)	44.0479	0.198937	1.14785	0.242006	ENSG00000116954	ENSG00000116954	protein_coding
MYCBP	1	complement(38862493..38873368)	12.6981	0.282278	1.21611	0.139742	ENSG00000214114	ENSG00000214114	protein_coding
gene:ENSG00000274944	1	complement(38864501..38881617)	0.432412	-0.861363	-1.81675	0.256777	ENSG00000274944	ENSG00000274944	protein_coding
GJA9	1	complement(38874069..38881587)	0.179841	0.820753	1.76633	0.278571	ENSG00000131233	ENSG00000131233	protein_coding
RHBDL2	1	complement(38885807..38941830)	0.0679225	-0.288366	-1.22126	0.722037	ENSG00000158315	ENSG00000158315	protein_coding
AKIRIN1	1	38991276..39006059	144.138	0.00900937	1.00626	0.941747	ENSG00000174574	ENSG00000174574	protein_coding
NDUFS5	1	39026318..39034636	237.799	0.0120978	1.00842	0.930518	ENSG00000168653	ENSG00000168653	protein_coding
MACF1	1	39081316..39487177	42.2461	-0.0467427	-1.03293	0.79389	ENSG00000127603	ENSG00000127603	protein_coding
BMP8A	1	39491636..39529869	9.08924	0.323603	1.25145	0.10815	ENSG00000183682	ENSG00000183682	protein_coding
PABPC4	1	complement(39560709..39576790)	108.633	-0.0373677	-1.02624	0.74241	ENSG00000090621	ENSG00000090621	protein_coding
HEYL	1	complement(39623435..39639643)	0.0786921	-1.23329	-2.35102	0.132923	ENSG00000163909	ENSG00000163909	protein_coding
NT5C1A	1	complement(39651229..39672107)	0.800945	1.75802	3.38233	0.0549967	ENSG00000116981	ENSG00000116981	protein_coding
HPCAL4	1	complement(39678648..39691485)	5.12915	0.86681	1.82363	0.0365994	ENSG00000116983	ENSG00000116983	protein_coding
PPIE	1	39692182..39763914	12.7334	0.048685	1.03432	0.816105	ENSG00000084072	ENSG00000084072	protein_coding
BMP8B	1	complement(39757182..39788865)	2.66426	0.238679	1.17991	0.380952	ENSG00000116985	ENSG00000116985	protein_coding
OXCT2	1	complement(39769523..39771348)	2.58616	1.23496	2.35375	0.0194674	ENSG00000198754	ENSG00000198754	protein_coding
TRIT1	1	complement(39838110..39883511)	6.44033	0.170736	1.12563	0.287874	ENSG00000043514	ENSG00000043514	protein_coding
MYCL	1	complement(39895428..39902256)	1.64759	-0.534896	-1.44884	0.335482	ENSG00000116990	ENSG00000116990	protein_coding
MFSD2A	1	39955112..39969968	6.38192	-0.0763065	-1.05432	0.815667	ENSG00000168389	ENSG00000168389	protein_coding
CAP1	1	40040233..40072649	223.056	-0.0110704	-1.0077	0.936152	ENSG00000131236	ENSG00000131236	protein_coding
PPT1	1	complement(40072710..40097260)	93.5895	-0.286749	-1.21989	0.192198	ENSG00000131238	ENSG00000131238	protein_coding
RLF	1	40161387..40240921	41.5697	0.0815054	1.05812	0.578546	ENSG00000117000	ENSG00000117000	protein_coding
TMCO2	1	40245947..40251684	0.182695	-0.150477	-1.10994	0.846647	ENSG00000188800	ENSG00000188800	protein_coding
ZMPSTE24	1	40258041..40294180	16.4869	0.0917333	1.06565	0.580299	ENSG00000084073	ENSG00000084073	protein_coding
COL9A2	1	complement(40300489..40317813)	14.1367	-0.0252884	-1.01768	0.912426	ENSG00000049089	ENSG00000049089	protein_coding
SMAP2	1	40344850..40423326	657.383	0.0867961	1.06201	0.557411	ENSG00000084070	ENSG00000084070	protein_coding
ZFP69B	1	40450102..40463718	6.24535	-0.155289	-1.11364	0.609557	ENSG00000187801	ENSG00000187801	protein_coding
gene:ENSG00000279667	1	40473055..40474059	0	#N/A	#N/A	#N/A	ENSG00000279667	ENSG00000279667	TEC
ZFP69	1	40477290..40496343	5.61427	-0.12737	-1.0923	0.577146	ENSG00000187815	ENSG00000187815	protein_coding
EXO5	1	40508741..40516038	16.4019	-0.0351177	-1.02464	0.851233	ENSG00000164002	ENSG00000164002	protein_coding
ZNF684	1	40531573..40548167	3.57433	-0.21829	-1.16335	0.4121	ENSG00000117010	ENSG00000117010	protein_coding
RIMS3	1	complement(40620680..40665682)	1.66425	0.334979	1.26136	0.249462	ENSG00000117016	ENSG00000117016	protein_coding
NFYC	1	40691648..40771603	36.7811	-0.102891	-1.07392	0.341637	ENSG00000066136	ENSG00000066136	protein_coding
KCNQ4	1	40783787..40840452	0.412368	-0.299059	-1.23034	0.57406	ENSG00000117013	ENSG00000117013	protein_coding
CITED4	1	complement(40861054..40862363)	13.8495	-0.606618	-1.52269	0.109237	ENSG00000179862	ENSG00000179862	protein_coding
CTPS1	1	40979300..41012565	22.388	0.207475	1.15467	0.205532	ENSG00000171793	ENSG00000171793	protein_coding
SLFNL1	1	complement(41015589..41023237)	1.47208	-0.0618019	-1.04377	0.852766	ENSG00000171790	ENSG00000171790	protein_coding
SCMH1	1	complement(41027202..41242306)	12.0059	-0.0936124	-1.06704	0.654521	ENSG00000010803	ENSG00000010803	protein_coding
FOXO6	1	41361922..41383590	1.1837	0.110422	1.07954	0.865434	ENSG00000204060	ENSG00000204060	protein_coding
EDN2	1	complement(41478775..41484683)	0.0660836	0.553999	1.46815	0.558421	ENSG00000127129	ENSG00000127129	protein_coding
HIVEP3	1	complement(41506365..42035925)	9.01714	0.26376	1.2006	0.269012	ENSG00000127124	ENSG00000127124	protein_coding
gene:ENSG00000284895	1	complement(41585306..41628816)	0	#N/A	#N/A	#N/A	ENSG00000284895	ENSG00000284895	protein_coding
GUCA2B	1	42153410..42155820	0.0342729	-0.94416	-1.92407	0.434613	ENSG00000044012	ENSG00000044012	protein_coding
GUCA2A	1	complement(42162690..42164745)	0.0187775	-0.560623	-1.47491	0.6657	ENSG00000197273	ENSG00000197273	protein_coding
FOXJ3	1	complement(42176539..42335877)	49.1737	0.0175212	1.01222	0.886573	ENSG00000198815	ENSG00000198815	protein_coding
RIMKLA	1	42380792..42424232	0.0583871	0.779286	1.71628	0.339658	ENSG00000177181	ENSG00000177181	protein_coding
ZMYND12	1	complement(42430329..42456253)	0.261612	-0.333787	-1.26032	0.646965	ENSG00000066185	ENSG00000066185	protein_coding
PPCS	1	42456117..42473385	22.8625	-0.0736734	-1.05239	0.601834	ENSG00000127125	ENSG00000127125	protein_coding
CCDC30	1	42463221..42657190	0.338218	-0.367997	-1.29056	0.397004	ENSG00000186409	ENSG00000186409	protein_coding
PPIH	1	42658335..42676758	16.4217	0.0137021	1.00954	0.910346	ENSG00000171960	ENSG00000171960	protein_coding
YBX1	1	42682418..42703805	390.289	-0.113779	-1.08206	0.339695	ENSG00000065978	ENSG00000065978	protein_coding
CLDN19	1	complement(42733093..42740254)	0.0535109	-0.594165	-1.5096	0.471667	ENSG00000164007	ENSG00000164007	protein_coding
P3H1	1	complement(42746335..42767084)	22.0573	-0.0594197	-1.04205	0.729309	ENSG00000117385	ENSG00000117385	protein_coding
C1orf50	1	42767245..42779491	8.71177	-0.0066863	-1.00465	0.96879	ENSG00000164008	ENSG00000164008	protein_coding
gene:ENSG00000283580	1	42767292..42794493	2.86888	-0.0962887	-1.06902	0.862527	ENSG00000283580	ENSG00000283580	protein_coding
TMEM269	1	42784991..42816619	0.263442	-0.0827571	-1.05904	0.891029	ENSG00000274386	ENSG00000274386	protein_coding
SVBP	1	complement(42807052..42817397)	40.6195	-0.165679	-1.12169	0.285148	ENSG00000177868	ENSG00000177868	protein_coding
ERMAP	1	42817122..42844991	15.0488	-0.470923	-1.386	0.0276493	ENSG00000164010	ENSG00000164010	protein_coding
ZNF691	1	42846573..42852477	5.4298	-0.229586	-1.1725	0.442345	ENSG00000164011	ENSG00000164011	protein_coding
SLC2A1	1	complement(42925353..42958893)	56.0482	-0.113505	-1.08185	0.562538	ENSG00000117394	ENSG00000117394	protein_coding
CFAP144	1	43145153..43156396	0.0945643	0.124595	1.0902	0.878286	ENSG00000186973	ENSG00000186973	protein_coding
EBNA1BP2	1	complement(43164175..43270936)	25.3461	0.0885708	1.06332	0.647667	ENSG00000117395	ENSG00000117395	protein_coding
CFAP57	1	43172330..43254358	0.0332034	0.374483	1.29637	0.622009	ENSG00000243710	ENSG00000243710	protein_coding
TMEM125	1	43269983..43274002	0.123935	-1.93373	-3.82042	0.0296209	ENSG00000179178	ENSG00000179178	protein_coding
C1orf210	1	complement(43281877..43285617)	0.116433	-0.618757	-1.53555	0.451712	ENSG00000253313	ENSG00000253313	protein_coding
TIE1	1	43300982..43323108	2.75406	0.0648722	1.04599	0.8591	ENSG00000066056	ENSG00000066056	protein_coding
MPL	1	43337818..43354466	1.47882	0.342509	1.26796	0.447317	ENSG00000117400	ENSG00000117400	protein_coding
CDC20	1	43358981..43363203	5.10454	-0.484203	-1.39881	0.222487	ENSG00000117399	ENSG00000117399	protein_coding
ELOVL1	1	complement(43363398..43368074)	68.6711	0.00349255	1.00242	0.978647	ENSG00000066322	ENSG00000066322	protein_coding
MED8	1	complement(43383917..43389808)	33.3624	-0.141539	-1.10308	0.332557	ENSG00000159479	ENSG00000159479	protein_coding
SZT2	1	43389882..43454247	21.8867	-0.0926916	-1.06636	0.436432	ENSG00000198198	ENSG00000198198	protein_coding
HYI	1	complement(43450989..43453989)	7.98535	0.0504623	1.0356	0.85711	ENSG00000178922	ENSG00000178922	protein_coding
PTPRF	1	43525187..43623666	0.911323	-0.414294	-1.33265	0.314834	ENSG00000142949	ENSG00000142949	protein_coding
KDM4A	1	43650149..43705518	25.4679	0.0425727	1.02995	0.740855	ENSG00000066135	ENSG00000066135	protein_coding
gene:ENSG00000284989	1	43650149..43931014	1.01324	0.84562	1.79704	0.528257	ENSG00000284989	ENSG00000284989	protein_coding
ST3GAL3	1	43705824..43931165	2.63473	0.208989	1.15588	0.410001	ENSG00000126091	ENSG00000126091	protein_coding
ARTN	1	43933320..43937240	0.308098	-0.0476893	-1.03361	0.939357	ENSG00000117407	ENSG00000117407	protein_coding
IPO13	1	43946950..43968022	11.1829	0.028913	1.02024	0.858695	ENSG00000117408	ENSG00000117408	protein_coding
DPH2	1	43970000..43973369	31.344	0.0612043	1.04334	0.704873	ENSG00000132768	ENSG00000132768	protein_coding
ATP6V0B	1	43974487..43978295	147.817	-0.103572	-1.07443	0.563775	ENSG00000117410	ENSG00000117410	protein_coding
B4GALT2	1	43978943..43991170	1.08502	0.32681	1.25424	0.383193	ENSG00000117411	ENSG00000117411	protein_coding
CCDC24	1	43991359..43996528	2.53988	-0.368689	-1.29118	0.398727	ENSG00000159214	ENSG00000159214	protein_coding
SLC6A9	1	complement(43991500..44031467)	1.80554	-0.857025	-1.8113	0.143601	ENSG00000196517	ENSG00000196517	protein_coding
KLF17	1	44118821..44135140	0.0330266	-1.29337	-2.45101	0.20111	ENSG00000171872	ENSG00000171872	protein_coding
KLF18	1	complement(44137821..44141631)	0	#N/A	#N/A	#N/A	ENSG00000283039	ENSG00000283039	protein_coding
DMAP1	1	44213455..44220681	56.1216	0.00855055	1.00594	0.956998	ENSG00000178028	ENSG00000178028	protein_coding
ERI3	1	complement(44221070..44355260)	22.7091	-0.0755173	-1.05374	0.709258	ENSG00000117419	ENSG00000117419	protein_coding
RNF220	1	44405194..44651723	71.9819	-0.034171	-1.02397	0.779392	ENSG00000187147	ENSG00000187147	protein_coding
TMEM53	1	complement(44635238..44674481)	2.94776	0.202117	1.15038	0.512918	ENSG00000126106	ENSG00000126106	protein_coding
ARMH1	1	44674692..44725591	54.9754	-0.0762771	-1.05429	0.675898	ENSG00000198520	ENSG00000198520	protein_coding
KIF2C	1	44739818..44767767	3.64188	-0.31293	-1.24223	0.306746	ENSG00000142945	ENSG00000142945	protein_coding
RPS8	1	44775251..44778779	6756.72	-0.0946029	-1.06777	0.423596	ENSG00000142937	ENSG00000142937	protein_coding
BEST4	1	complement(44781836..44788170)	2.59432	-0.352907	-1.27713	0.499188	ENSG00000142959	ENSG00000142959	protein_coding
PLK3	1	44800377..44805995	168.684	-0.16051	-1.11768	0.394332	ENSG00000173846	ENSG00000173846	protein_coding
DYNLT4	1	complement(44805893..44807351)	13.2828	-0.630366	-1.54796	0.0467128	ENSG00000188396	ENSG00000188396	protein_coding
BTBD19	1	44808523..44817381	17.5503	-0.242975	-1.18343	0.368046	ENSG00000222009	ENSG00000222009	protein_coding
PTCH2	1	complement(44819154..44843253)	4.57552	0.101297	1.07274	0.699889	ENSG00000117425	ENSG00000117425	protein_coding
EIF2B3	1	complement(44850522..44986722)	9.57001	-0.277726	-1.21228	0.332688	ENSG00000070785	ENSG00000070785	protein_coding
HECTD3	1	complement(45002540..45011324)	30.2555	-0.0816633	-1.05824	0.60854	ENSG00000126107	ENSG00000126107	protein_coding
UROD	1	45010950..45015575	34.8705	-0.234617	-1.17659	0.164855	ENSG00000126088	ENSG00000126088	protein_coding
ZSWIM5	1	complement(45016399..45306209)	0.442809	-1.25954	-2.3942	0.025207	ENSG00000162415	ENSG00000162415	protein_coding
HPDL	1	45326895..45328710	2.34053	-0.0056828	-1.00395	0.989787	ENSG00000186603	ENSG00000186603	protein_coding
MUTYH	1	complement(45329163..45340893)	15.6996	-0.0646906	-1.04586	0.6885	ENSG00000132781	ENSG00000132781	protein_coding
gene:ENSG00000288208	1	complement(45329262..45491155)	0.0819622	3.81784	14.1021	0.0056737	ENSG00000288208	ENSG00000288208	protein_coding
TOE1	1	45340052..45343973	26.6616	0.0926208	1.06631	0.586312	ENSG00000132773	ENSG00000132773	protein_coding
TESK2	1	complement(45343883..45491163)	8.82983	-0.0346581	-1.02431	0.893774	ENSG00000070759	ENSG00000070759	protein_coding
CCDC163	1	complement(45493866..45500079)	1.28215	-0.666992	-1.58776	0.267381	ENSG00000280670	ENSG00000280670	protein_coding
MMACHC	1	45500300..45513382	1.22609	0.148856	1.10869	0.699094	ENSG00000132763	ENSG00000132763	protein_coding
PRDX1	1	complement(45510914..45542732)	77.2843	-0.0199568	-1.01393	0.90022	ENSG00000117450	ENSG00000117450	protein_coding
AKR1A1	1	45550543..45570049	44.1537	0.0849999	1.06069	0.626927	ENSG00000117448	ENSG00000117448	protein_coding
NASP	1	45583846..45618904	69.146	0.0799634	1.05699	0.567305	ENSG00000132780	ENSG00000132780	protein_coding
CCDC17	1	complement(45620044..45624057)	3.66436	-0.00319339	-1.00222	0.993236	ENSG00000159588	ENSG00000159588	protein_coding
GPBP1L1	1	complement(45627304..45688113)	93.9723	-0.0696106	-1.04943	0.505685	ENSG00000159592	ENSG00000159592	protein_coding
TMEM69	1	45688181..45694436	33.7162	0.195643	1.14523	0.198919	ENSG00000159596	ENSG00000159596	protein_coding
IPP	1	complement(45694324..45750653)	2.85319	-0.0459934	-1.03239	0.857228	ENSG00000197429	ENSG00000197429	protein_coding
MAST2	1	45786987..46036122	9.00068	0.0841043	1.06003	0.604419	ENSG00000086015	ENSG00000086015	protein_coding
PIK3R3	1	complement(46040140..46133036)	1.2207	0.0839675	1.05993	0.822376	ENSG00000117461	ENSG00000117461	protein_coding
P3R3URF-PIK3R3	1	complement(46043661..46176488)	0.543669	0.572691	1.48729	0.521797	ENSG00000278139	ENSG00000278139	protein_coding
TSPAN1	1	46175073..46185962	0.537193	-2.88258	-7.37469	0.000902338	ENSG00000117472	ENSG00000117472	protein_coding
P3R3URF	1	complement(46175486..46176488)	0	-0.0132547	-1.00923	0.992345	ENSG00000250719	ENSG00000250719	protein_coding
POMGNT1	1	complement(46188683..46220305)	17.2104	-0.0124415	-1.00866	0.940184	ENSG00000085998	ENSG00000085998	protein_coding
LURAP1	1	46203334..46221256	0.0749639	0.181543	1.1341	0.827225	ENSG00000171357	ENSG00000171357	protein_coding
RAD54L	1	46246461..46278480	1.31939	0.0784333	1.05587	0.825436	ENSG00000085999	ENSG00000085999	protein_coding
LRRC41	1	complement(46261196..46303616)	23.7674	0.0936618	1.06708	0.435287	ENSG00000132128	ENSG00000132128	protein_coding
UQCRH	1	46303698..46316776	241.029	-0.0375939	-1.0264	0.756384	ENSG00000173660	ENSG00000173660	protein_coding
NSUN4	1	46340789..46369218	10.1208	-0.0820346	-1.05851	0.619495	ENSG00000117481	ENSG00000117481	protein_coding
FAAH	1	46394317..46413848	11.6476	0.109543	1.07889	0.61279	ENSG00000117480	ENSG00000117480	protein_coding
DMBX1	1	46489836..46516216	0.0706099	0.377779	1.29934	0.663769	ENSG00000197587	ENSG00000197587	protein_coding
TMEM275	1	complement(46532166..46543969)	0.0387426	-2.29733	-4.91548	0.0400729	ENSG00000282881	ENSG00000282881	protein_coding
KNCN	1	complement(46545641..46551647)	0.0202812	-1.40804	-2.65376	0.171446	ENSG00000162456	ENSG00000162456	protein_coding
MKNK1	1	complement(46557407..46616843)	31.676	-0.0755876	-1.05379	0.626077	ENSG00000079277	ENSG00000079277	protein_coding
MOB3C	1	complement(46607719..46616811)	16.8209	0.0552951	1.03907	0.728257	ENSG00000142961	ENSG00000142961	protein_coding
ATPAF1	1	complement(46632737..46673867)	9.23597	-0.0958649	-1.06871	0.574647	ENSG00000123472	ENSG00000123472	protein_coding
TEX38	1	46668855..46673594	0.152108	-1.46222	-2.75532	0.0701271	ENSG00000186118	ENSG00000186118	protein_coding
EFCAB14	1	complement(46674659..46719146)	46.4111	-0.0174744	-1.01219	0.859378	ENSG00000159658	ENSG00000159658	protein_coding
CYP4B1	1	46757838..46819413	0.0261794	-2.10025	-4.28784	0.0624888	ENSG00000142973	ENSG00000142973	protein_coding
CYP4A11	1	complement(46929177..46941484)	0.00805272	-0.702431	-1.62724	0.495008	ENSG00000187048	ENSG00000187048	protein_coding
CYP4X1	1	47023669..47050751	0.017047	-1.50533	-2.8389	0.186885	ENSG00000186377	ENSG00000186377	protein_coding
CYP4Z1	1	47067231..47118318	0.0169028	-1.5053	-2.83883	0.186896	ENSG00000186160	ENSG00000186160	protein_coding
CYP4A22	1	47137435..47149727	0.0107929	-1.52948	-2.88682	0.191266	ENSG00000162365	ENSG00000162365	protein_coding
PDZK1IP1	1	complement(47183582..47191044)	2.1933	0.156318	1.11444	0.802154	ENSG00000162366	ENSG00000162366	protein_coding
TAL1	1	complement(47216290..47232225)	9.1166	-0.540526	-1.4545	0.175804	ENSG00000162367	ENSG00000162367	protein_coding
STIL	1	complement(47250139..47314892)	2.44991	0.269496	1.20539	0.312646	ENSG00000123473	ENSG00000123473	protein_coding
CMPK1	1	47333790..47394866	54.8304	-0.0936338	-1.06705	0.595689	ENSG00000162368	ENSG00000162368	protein_coding
FOXE3	1	47416285..47418052	0.186804	0.398166	1.31783	0.619089	ENSG00000186790	ENSG00000186790	protein_coding
FOXD2	1	47438044..47440691	0.52978	-1.77058	-3.41192	0.00623501	ENSG00000186564	ENSG00000186564	protein_coding
TRABD2B	1	complement(47760528..47997385)	0.0163596	-1.79301	-3.46537	0.120208	ENSG00000269113	ENSG00000269113	protein_coding
gene:ENSG00000279096	1	48102068..48104736	0	#N/A	#N/A	#N/A	ENSG00000279096	ENSG00000279096	TEC
SLC5A9	1	48222685..48248644	0.0789066	-0.916524	-1.88756	0.278554	ENSG00000117834	ENSG00000117834	protein_coding
gene:ENSG00000279214	1	complement(48262230..48263179)	0	#N/A	#N/A	#N/A	ENSG00000279214	ENSG00000279214	TEC
SPATA6	1	complement(48295373..48472208)	1.38038	0.0377956	1.02654	0.932439	ENSG00000132122	ENSG00000132122	protein_coding
AGBL4	1	complement(48532854..50023954)	0.122908	1.0934	2.13377	0.228152	ENSG00000186094	ENSG00000186094	protein_coding
BEND5	1	complement(48727519..48776969)	6.07359	-0.00341589	-1.00237	0.989273	ENSG00000162373	ENSG00000162373	protein_coding
gene:ENSG00000279324	1	49994318..49996218	0	#N/A	#N/A	#N/A	ENSG00000279324	ENSG00000279324	TEC
ELAVL4	1	50024029..50203772	0.0710036	-1.1536	-2.22469	0.125196	ENSG00000162374	ENSG00000162374	protein_coding
DMRTA2	1	complement(50417550..50423443)	0.118813	-2.93214	-7.6324	0.000690844	ENSG00000142700	ENSG00000142700	protein_coding
FAF1	1	complement(50437028..50960267)	10.5828	-0.131898	-1.09573	0.466817	ENSG00000185104	ENSG00000185104	protein_coding
CDKN2C	1	50960745..50974634	5.54538	-0.219429	-1.16427	0.376389	ENSG00000123080	ENSG00000123080	protein_coding
C1orf185	1	51102221..51148086	0.0101774	-0.00307239	-1.00213	0.997857	ENSG00000204006	ENSG00000204006	protein_coding
RNF11	1	51236273..51273447	64.298	-0.187388	-1.1387	0.290933	ENSG00000123091	ENSG00000123091	protein_coding
TTC39A	1	complement(51287258..51345116)	0.258838	0.127397	1.09232	0.784545	ENSG00000085831	ENSG00000085831	protein_coding
EPS15	1	complement(51354263..51519328)	31.9728	0.0840485	1.05999	0.5432	ENSG00000085832	ENSG00000085832	protein_coding
OSBPL9	1	51577179..51798427	27.526	-0.108688	-1.07825	0.421904	ENSG00000117859	ENSG00000117859	protein_coding
NRDC	1	complement(51789191..51878805)	75.4894	-0.0711887	-1.05058	0.753966	ENSG00000078618	ENSG00000078618	protein_coding
RAB3B	1	complement(51907956..51990700)	0.0181158	0.499395	1.41362	0.497476	ENSG00000169213	ENSG00000169213	protein_coding
TXNDC12	1	complement(52020131..52055772)	30.8285	-0.0817638	-1.05831	0.530111	ENSG00000117862	ENSG00000117862	protein_coding
gene:ENSG00000285839	1	complement(52020153..52033350)	1.51335	-0.681003	-1.60325	0.485868	ENSG00000285839	ENSG00000285839	protein_coding
KTI12	1	complement(52032103..52033810)	20.7294	0.03297	1.02312	0.84837	ENSG00000198841	ENSG00000198841	protein_coding
BTF3L4	1	52056199..52090716	21.6498	-0.0858892	-1.06134	0.565751	ENSG00000134717	ENSG00000134717	protein_coding
ZFYVE9	1	52142089..52348671	2.42051	-0.164722	-1.12095	0.505159	ENSG00000157077	ENSG00000157077	protein_coding
CC2D1B	1	complement(52345723..52366205)	33.0059	0.0378212	1.02656	0.75027	ENSG00000154222	ENSG00000154222	protein_coding
ORC1	1	complement(52372829..52404423)	5.02305	0.0237056	1.01657	0.943175	ENSG00000085840	ENSG00000085840	protein_coding
PRPF38A	1	52404602..52420836	38.1786	-0.036757	-1.02581	0.741524	ENSG00000134748	ENSG00000134748	protein_coding
TUT4	1	complement(52408282..52553487)	55.4014	0.0939438	1.06728	0.581784	ENSG00000134744	ENSG00000134744	protein_coding
GPX7	1	52602371..52609051	33.1293	-0.00976384	-1.00679	0.960138	ENSG00000116157	ENSG00000116157	protein_coding
SHISAL2A	1	52633168..52669683	18.3306	-0.253287	-1.19192	0.304282	ENSG00000182183	ENSG00000182183	protein_coding
COA7	1	complement(52684449..52698347)	7.97258	0.0303725	1.02128	0.864291	ENSG00000162377	ENSG00000162377	protein_coding
ZYG11B	1	52726453..52827336	6.95672	-0.155625	-1.1139	0.330221	ENSG00000162378	ENSG00000162378	protein_coding
ZYG11A	1	52842511..52894998	0.0598601	0.0067407	1.00468	0.992945	ENSG00000203995	ENSG00000203995	protein_coding
ECHDC2	1	complement(52895910..52927212)	28.832	-0.00914458	-1.00636	0.958654	ENSG00000121310	ENSG00000121310	protein_coding
SCP2	1	52927276..53051698	12.3235	-0.0442885	-1.03117	0.767759	ENSG00000116171	ENSG00000116171	protein_coding
PODN	1	53062052..53085501	0.954024	-0.880536	-1.84106	0.186386	ENSG00000174348	ENSG00000174348	protein_coding
SLC1A7	1	complement(53087179..53142638)	1.01989	-1.78919	-3.4562	0.0146351	ENSG00000162383	ENSG00000162383	protein_coding
CPT2	1	53196792..53214197	12.5071	-0.0722461	-1.05135	0.720364	ENSG00000157184	ENSG00000157184	protein_coding
CZIB	1	complement(53214099..53220634)	38.8666	-0.099084	-1.07109	0.624232	ENSG00000162384	ENSG00000162384	protein_coding
MAGOH	1	complement(53226900..53238518)	135.856	-0.149831	-1.10944	0.287198	ENSG00000162385	ENSG00000162385	protein_coding
LRP8	1	complement(53242364..53328469)	5.63393	0.0954559	1.0684	0.565694	ENSG00000157193	ENSG00000157193	protein_coding
gene:ENSG00000293253	1	complement(53413149..53440018)	0	-0.0132547	-1.00923	0.992345	ENSG00000293253	ENSG00000293253	protein_coding
DMRTB1	1	53459399..53467488	0.0433526	-0.914662	-1.88513	0.376269	ENSG00000143006	ENSG00000143006	protein_coding
GLIS1	1	complement(53506237..53739164)	0.0772628	0.182707	1.13501	0.810656	ENSG00000174332	ENSG00000174332	protein_coding
NDC1	1	complement(53765478..53838463)	11.3601	0.171833	1.12649	0.318064	ENSG00000058804	ENSG00000058804	protein_coding
YIPF1	1	complement(53851719..53889798)	19.158	0.111925	1.08067	0.484326	ENSG00000058799	ENSG00000058799	protein_coding
DIO1	1	53891239..53911086	0.657529	1.49718	2.8229	0.0468408	ENSG00000211452	ENSG00000211452	protein_coding
IFT25	1	complement(53916574..53945699)	11.2293	0.0501162	1.03535	0.828422	ENSG00000081870	ENSG00000081870	protein_coding
LRRC42	1	53946077..53968168	10.5697	0.0616411	1.04365	0.750741	ENSG00000116212	ENSG00000116212	protein_coding
LDLRAD1	1	complement(54007298..54018186)	0.0280003	1.47331	2.77658	0.122398	ENSG00000203985	ENSG00000203985	protein_coding
TMEM59	1	complement(54026681..54053504)	26.1176	-0.0236882	-1.01655	0.830157	ENSG00000116209	ENSG00000116209	protein_coding
gene:ENSG00000280378	1	complement(54033126..54034880)	0	#N/A	#N/A	#N/A	ENSG00000280378	ENSG00000280378	TEC
TCEANC2	1	54053584..54112519	3.3375	0.08046	1.05736	0.723516	ENSG00000116205	ENSG00000116205	protein_coding
gene:ENSG00000256407	1	complement(54132686..54200073)	0.0746583	0.13958	1.10158	0.859021	ENSG00000256407	ENSG00000256407	protein_coding
CDCP2	1	complement(54132687..54153770)	0.0863433	-0.524457	-1.43839	0.537068	ENSG00000157211	ENSG00000157211	protein_coding
CYB5RL	1	complement(54169651..54200036)	2.73616	0.0141996	1.00989	0.956213	ENSG00000215883	ENSG00000215883	protein_coding
MRPL37	1	54184041..54225464	43.8409	-0.049105	-1.03462	0.715184	ENSG00000116221	ENSG00000116221	protein_coding
SSBP3	1	complement(54225432..54413479)	60.3608	-0.181094	-1.13374	0.287898	ENSG00000157216	ENSG00000157216	protein_coding
ACOT11	1	54542257..54639192	0.571094	0.143368	1.10448	0.740105	ENSG00000162390	ENSG00000162390	protein_coding
FAM151A	1	complement(54609181..54623556)	0.0778166	-3.19504	-9.15808	0.0127175	ENSG00000162391	ENSG00000162391	protein_coding
MROH7	1	54641754..54710266	0.460384	-0.279633	-1.21389	0.630809	ENSG00000184313	ENSG00000184313	protein_coding
MROH7-TTC4	1	54641786..54742308	0.323222	-1.0212	-2.02961	0.187424	ENSG00000271723	ENSG00000271723	protein_coding
TTC4	1	54715861..54742657	25.8733	0.108285	1.07795	0.530345	ENSG00000243725	ENSG00000243725	protein_coding
PARS2	1	complement(54756898..54764523)	1.62069	0.310766	1.24037	0.46636	ENSG00000162396	ENSG00000162396	protein_coding
TTC22	1	complement(54779712..54801323)	2.2752	-0.344135	-1.26939	0.256639	ENSG00000006555	ENSG00000006555	protein_coding
CIMAP2	1	54806063..54842252	0.395894	0.0594982	1.0421	0.932785	ENSG00000162398	ENSG00000162398	protein_coding
DHCR24	1	complement(54849627..54887195)	2.57817	0.105037	1.07552	0.773745	ENSG00000116133	ENSG00000116133	protein_coding
TMEM61	1	54886833..54992296	0.0272385	-1.90828	-3.75362	0.083931	ENSG00000143001	ENSG00000143001	protein_coding
BSND	1	54998933..55017172	0.00681383	-0.588358	-1.50353	0.482826	ENSG00000162399	ENSG00000162399	protein_coding
PCSK9	1	55039445..55064852	0.0288949	-0.150241	-1.10975	0.846475	ENSG00000169174	ENSG00000169174	protein_coding
USP24	1	complement(55066359..55215378)	67.0015	0.119945	1.08669	0.424985	ENSG00000162402	ENSG00000162402	protein_coding
gene:ENSG00000284686	1	complement(56173433..56524495)	0.0690483	-0.383683	-1.30467	0.676143	ENSG00000284686	ENSG00000284686	protein_coding
PLPP3	1	complement(56494761..56645301)	9.78469	-0.445743	-1.36202	0.411368	ENSG00000162407	ENSG00000162407	protein_coding
PRKAA2	1	56645314..56715335	0.00660939	-0.7334	-1.66255	0.419986	ENSG00000162409	ENSG00000162409	protein_coding
FYB2	1	complement(56718789..56819696)	0.00650357	0.00219772	1.00152	0.998243	ENSG00000187889	ENSG00000187889	protein_coding
C8A	1	56854768..56918223	0.0215634	-0.486672	-1.40121	0.574621	ENSG00000157131	ENSG00000157131	protein_coding
C8B	1	complement(56929207..56974383)	0.0234326	-2.41788	-5.34384	0.0304163	ENSG00000021852	ENSG00000021852	protein_coding
DAB1	1	complement(56994778..58546734)	0.0834182	-0.483268	-1.39791	0.553507	ENSG00000173406	ENSG00000173406	protein_coding
OMA1	1	complement(58415384..58546802)	7.9074	0.234087	1.17616	0.37633	ENSG00000162600	ENSG00000162600	protein_coding
TACSTD2	1	complement(58575433..58577252)	1.22329	1.43732	2.70817	0.0391275	ENSG00000184292	ENSG00000184292	protein_coding
MYSM1	1	complement(58643440..58700090)	27.4843	0.0990517	1.07107	0.453913	ENSG00000162601	ENSG00000162601	protein_coding
JUN	1	complement(58776845..58784048)	363.303	-0.288813	-1.22163	0.287698	ENSG00000177606	ENSG00000177606	protein_coding
FGGY	1	59296638..59810647	0.51838	-0.168057	-1.12354	0.696884	ENSG00000172456	ENSG00000172456	protein_coding
HOOK1	1	59814786..59876322	9.14574	0.0163926	1.01143	0.937218	ENSG00000134709	ENSG00000134709	protein_coding
CYP2J2	1	complement(59893308..59926773)	0.892238	-0.29669	-1.22832	0.611867	ENSG00000134716	ENSG00000134716	protein_coding
C1orf87	1	complement(59987269..60073770)	0.0466352	-0.135318	-1.09833	0.865031	ENSG00000162598	ENSG00000162598	protein_coding
NFIA	1	60865259..61462788	0.412346	-0.741761	-1.67222	0.0779464	ENSG00000162599	ENSG00000162599	protein_coding
TM2D1	1	complement(61681046..61725423)	9.80204	-0.205319	-1.15294	0.168899	ENSG00000162604	ENSG00000162604	protein_coding
PATJ	1	61742477..62178675	4.04645	0.108143	1.07784	0.543441	ENSG00000132849	ENSG00000132849	protein_coding
L1TD1	1	62194790..62235060	0.820806	0.304988	1.23541	0.596959	ENSG00000240563	ENSG00000240563	protein_coding
KANK4	1	complement(62236165..62319434)	0.361765	1.75789	3.38204	0.0636542	ENSG00000132854	ENSG00000132854	protein_coding
USP1	1	62436297..62451804	31.681	0.0493913	1.03483	0.739923	ENSG00000162607	ENSG00000162607	protein_coding
DOCK7	1	complement(62454298..62688386)	2.01923	-0.065727	-1.04661	0.745722	ENSG00000116641	ENSG00000116641	protein_coding
ANGPTL3	1	62597520..62606313	0.0274754	-0.832627	-1.78093	0.372124	ENSG00000132855	ENSG00000132855	protein_coding
gene:ENSG00000278967	1	62607766..62609584	0	#N/A	#N/A	#N/A	ENSG00000278967	ENSG00000278967	TEC
ATG4C	1	62784132..62865516	4.67751	-0.0943819	-1.06761	0.828424	ENSG00000125703	ENSG00000125703	protein_coding
ITGB3BP	1	complement(63320884..63593721)	6.57447	0.207537	1.15472	0.549898	ENSG00000142856	ENSG00000142856	protein_coding
FOXD3	1	63322567..63325128	0.088834	-1.8602	-3.63059	0.0533626	ENSG00000187140	ENSG00000187140	protein_coding
ALG6	1	63367575..63438553	6.93608	0.033798	1.0237	0.89413	ENSG00000088035	ENSG00000088035	protein_coding
EFCAB7	1	63523372..63572693	5.28472	0.0481773	1.03396	0.86806	ENSG00000203965	ENSG00000203965	protein_coding
PGM1	1	63593411..63660245	15.3629	0.137247	1.0998	0.453754	ENSG00000079739	ENSG00000079739	protein_coding
ROR1	1	63774017..64181498	1.0083	0.505925	1.42003	0.208645	ENSG00000185483	ENSG00000185483	protein_coding
UBE2U	1	64203623..64267368	0.011702	-0.94416	-1.92407	0.434613	ENSG00000177414	ENSG00000177414	protein_coding
CACHD1	1	64470129..64693058	10.5579	-0.22563	-1.16929	0.451019	ENSG00000158966	ENSG00000158966	protein_coding
RAVER2	1	64745075..64833232	4.99274	0.0208582	1.01456	0.922989	ENSG00000162437	ENSG00000162437	protein_coding
JAK1	1	complement(64833223..65067754)	181.266	0.0281672	1.01972	0.804987	ENSG00000162434	ENSG00000162434	protein_coding
AK4	1	65147549..65232145	0.411072	-0.113974	-1.0822	0.807226	ENSG00000162433	ENSG00000162433	protein_coding
DNAJC6	1	65248219..65415871	1.04574	0.194164	1.14406	0.7199	ENSG00000116675	ENSG00000116675	protein_coding
LEPROT	1	65420587..65436007	22.7792	-0.0525549	-1.0371	0.696819	ENSG00000213625	ENSG00000213625	protein_coding
LEPR	1	65420652..65641559	0.741102	-0.89412	-1.85848	0.03092	ENSG00000116678	ENSG00000116678	protein_coding
PDE4B	1	65792514..66374579	81.9196	0.0139932	1.00975	0.937414	ENSG00000184588	ENSG00000184588	protein_coding
SGIP1	1	66533267..66751139	0.0814544	0.5765	1.49123	0.376169	ENSG00000118473	ENSG00000118473	protein_coding
DYNLT5	1	66752459..66779047	0.871091	-0.110187	-1.07937	0.851864	ENSG00000152760	ENSG00000152760	protein_coding
INSL5	1	complement(66797740..66801276)	0.0140631	-0.552517	-1.46664	0.663688	ENSG00000172410	ENSG00000172410	protein_coding
DNAI4	1	complement(66812885..66924856)	0.224811	0.465639	1.38093	0.49417	ENSG00000152763	ENSG00000152763	protein_coding
MIER1	1	66924895..66988619	25.3762	-0.127178	-1.09216	0.404142	ENSG00000198160	ENSG00000198160	protein_coding
SLC35D1	1	complement(66999350..67054148)	26.0092	0.0724836	1.05153	0.595026	ENSG00000116704	ENSG00000116704	protein_coding
C1orf141	1	complement(67092165..67231853)	0	-0.0132547	-1.00923	0.992345	ENSG00000203963	ENSG00000203963	protein_coding
IL23R	1	67138907..67259979	0.138944	-1.27328	-2.4171	0.0993405	ENSG00000162594	ENSG00000162594	protein_coding
IL12RB2	1	67307364..67398724	8.60736	0.39547	1.31537	0.311401	ENSG00000081985	ENSG00000081985	protein_coding
SERBP1	1	complement(67407810..67430415)	93.217	0.00327494	1.00227	0.977543	ENSG00000142864	ENSG00000142864	protein_coding
GADD45A	1	67685201..67688334	39.4848	-0.617307	-1.53401	0.0112786	ENSG00000116717	ENSG00000116717	protein_coding
GNG12	1	complement(67701475..67833467)	0.0834911	-0.973581	-1.96371	0.178327	ENSG00000172380	ENSG00000172380	protein_coding
DIRAS3	1	complement(68045886..68051717)	0.0388488	-1.80103	-3.4847	0.069626	ENSG00000162595	ENSG00000162595	protein_coding
WLS	1	complement(68098473..68233120)	2.41812	0.143119	1.10429	0.789868	ENSG00000116729	ENSG00000116729	protein_coding
RPE65	1	complement(68428822..68451103)	0.00961265	-0.955952	-1.93986	0.339696	ENSG00000116745	ENSG00000116745	protein_coding
DEPDC1	1	complement(68474152..68497221)	0.40944	-0.313124	-1.2424	0.566331	ENSG00000024526	ENSG00000024526	protein_coding
LRRC7	1	69567922..70151945	0.070226	-0.199819	-1.14855	0.675454	ENSG00000033122	ENSG00000033122	protein_coding
LRRC40	1	complement(70144805..70205579)	19.7079	0.120656	1.08723	0.512542	ENSG00000066557	ENSG00000066557	protein_coding
SRSF11	1	70205682..70253052	230.029	-0.0183064	-1.01277	0.89827	ENSG00000116754	ENSG00000116754	protein_coding
ANKRD13C	1	complement(70258999..70354734)	19.1428	0.0985098	1.07067	0.518625	ENSG00000118454	ENSG00000118454	protein_coding
CTH	1	70411218..70439851	2.26354	-0.331122	-1.25799	0.585137	ENSG00000116761	ENSG00000116761	protein_coding
PTGER3	1	complement(70852353..71047816)	0.120013	0.32449	1.25222	0.560405	ENSG00000050628	ENSG00000050628	protein_coding
ZRANB2	1	complement(71063291..71081289)	64.2544	-0.160463	-1.11765	0.254824	ENSG00000132485	ENSG00000132485	protein_coding
NEGR1	1	complement(71395943..72282539)	0.10512	0.331989	1.25875	0.591477	ENSG00000172260	ENSG00000172260	protein_coding
gene:ENSG00000280317	1	complement(72979014..72979314)	0	#N/A	#N/A	#N/A	ENSG00000280317	ENSG00000280317	TEC
LRRIQ3	1	complement(74026015..74198187)	0.0516937	-0.914949	-1.8855	0.237337	ENSG00000162620	ENSG00000162620	protein_coding
FPGT-TNNI3K	1	74198235..74544393	0.23649	-0.40494	-1.32403	0.434729	ENSG00000259030	ENSG00000259030	protein_coding
FPGT	1	74198238..74234086	1.63984	-0.275154	-1.21012	0.471278	ENSG00000254685	ENSG00000254685	protein_coding
TNNI3K	1	74235387..74544428	0.0881964	0.0867096	1.06195	0.913951	ENSG00000116783	ENSG00000116783	protein_coding
LRRC53	1	complement(74469376..74512611)	0	-0.0132547	-1.00923	0.992345	ENSG00000162621	ENSG00000162621	protein_coding
ERICH3	1	complement(74568117..74673792)	0.0925578	0.361316	1.2846	0.618463	ENSG00000178965	ENSG00000178965	protein_coding
CRYZ	1	complement(74705482..74733408)	9.76078	0.133744	1.09714	0.566624	ENSG00000116791	ENSG00000116791	protein_coding
TYW3	1	74733152..74766678	16.6372	0.033553	1.02353	0.809705	ENSG00000162623	ENSG00000162623	protein_coding
LHX8	1	75128434..75161533	0.00959933	-1.25185	-2.38147	0.28399	ENSG00000162624	ENSG00000162624	protein_coding
SLC44A5	1	complement(75202129..75611114)	0.024836	-3.48777	-11.2182	0.0112078	ENSG00000137968	ENSG00000137968	protein_coding
ACADM	1	75724431..75787575	7.54936	0.19607	1.14557	0.266894	ENSG00000117054	ENSG00000117054	protein_coding
RABGGTB	1	75786197..75795086	84.9557	0.15442	1.11297	0.198371	ENSG00000137955	ENSG00000137955	protein_coding
MSH4	1	75796882..75913242	0.15087	0.236545	1.17817	0.729376	ENSG00000057468	ENSG00000057468	protein_coding
ASB17	1	complement(75918873..75932404)	0.0529532	-1.90835	-3.75379	0.0876815	ENSG00000154007	ENSG00000154007	protein_coding
ST6GALNAC3	1	76074746..76634603	0.511852	0.135144	1.0982	0.753002	ENSG00000184005	ENSG00000184005	protein_coding
ST6GALNAC5	1	76867480..77067546	0.0191876	0.350073	1.27463	0.656752	ENSG00000117069	ENSG00000117069	protein_coding
PIGK	1	complement(77088989..77219430)	7.12538	-0.250621	-1.18972	0.524045	ENSG00000142892	ENSG00000142892	protein_coding
AK5	1	77282019..77559966	7.97363	-0.461836	-1.37729	0.280668	ENSG00000154027	ENSG00000154027	protein_coding
ZZZ3	1	complement(77562416..77683419)	15.803	-0.0111833	-1.00778	0.937279	ENSG00000036549	ENSG00000036549	protein_coding
USP33	1	complement(77695987..77759852)	32.7064	-0.0293109	-1.02052	0.823707	ENSG00000077254	ENSG00000077254	protein_coding
MIGA1	1	77779624..77879540	5.4323	-0.012917	-1.00899	0.943331	ENSG00000180488	ENSG00000180488	protein_coding
NEXN	1	77888513..77943895	1.64158	0.383279	1.3043	0.471773	ENSG00000162614	ENSG00000162614	protein_coding
FUBP1	1	complement(77944055..77979110)	69.8861	0.00835744	1.00581	0.956425	ENSG00000162613	ENSG00000162613	protein_coding
DNAJB4	1	77979175..78017964	6.41429	-0.102228	-1.07343	0.726661	ENSG00000162616	ENSG00000162616	protein_coding
GIPC2	1	77979542..78138444	0.0379032	-1.88967	-3.70549	0.0304191	ENSG00000137960	ENSG00000137960	protein_coding
PTGFR	1	78303884..78540701	0.00489626	-0.704522	-1.6296	0.500452	ENSG00000122420	ENSG00000122420	protein_coding
IFI44L	1	78619902..78646145	12.1247	-0.436857	-1.35365	0.20586	ENSG00000137959	ENSG00000137959	protein_coding
IFI44	1	78649796..78664078	39.3	-0.303205	-1.23388	0.275806	ENSG00000137965	ENSG00000137965	protein_coding
ADGRL4	1	complement(78889764..79282124)	0.00560169	-0.702393	-1.6272	0.495037	ENSG00000162618	ENSG00000162618	protein_coding
ADGRL2	1	81306147..81993932	0.0446841	0.741164	1.67152	0.308742	ENSG00000117114	ENSG00000117114	protein_coding
TTLL7	1	complement(83865024..83999150)	0.15459	-0.354499	-1.27854	0.584385	ENSG00000137941	ENSG00000137941	protein_coding
PRKACB	1	84078062..84238498	44.0779	0.00288114	1.002	0.98553	ENSG00000142875	ENSG00000142875	protein_coding
SAMD13	1	84298366..84389957	0.341189	0.15013	1.10967	0.822611	ENSG00000203943	ENSG00000203943	protein_coding
DNASE2B	1	84398484..84415018	0.00470709	-0.55249	-1.46662	0.663775	ENSG00000137976	ENSG00000137976	protein_coding
RPF1	1	84479259..84498352	51.5686	-0.22822	-1.17139	0.11046	ENSG00000117133	ENSG00000117133	protein_coding
GNG5	1	complement(84498323..84506581)	44.1367	-0.192902	-1.14306	0.252774	ENSG00000174021	ENSG00000174021	protein_coding
SPATA1	1	84506300..84567379	0.359911	0.723535	1.65122	0.225518	ENSG00000122432	ENSG00000122432	protein_coding
CTBS	1	complement(84549611..84574480)	7.68003	-0.178699	-1.13186	0.262146	ENSG00000117151	ENSG00000117151	protein_coding
SSX2IP	1	complement(84643706..84690803)	6.57057	-0.0761694	-1.05422	0.659393	ENSG00000117155	ENSG00000117155	protein_coding
LPAR3	1	complement(84811602..84893206)	1.22701	0.432574	1.34964	0.533843	ENSG00000171517	ENSG00000171517	protein_coding
MCOLN2	1	complement(84925583..84997113)	3.43908	0.184779	1.13664	0.617737	ENSG00000153898	ENSG00000153898	protein_coding
DNAI3	1	84999147..85133138	0.0320889	-1.07766	-2.11061	0.182445	ENSG00000162643	ENSG00000162643	protein_coding
MCOLN3	1	complement(85018082..85048500)	0.322933	-0.0738316	-1.05251	0.911728	ENSG00000055732	ENSG00000055732	protein_coding
gene:ENSG00000280099	1	complement(85152487..85154203)	0	#N/A	#N/A	#N/A	ENSG00000280099	ENSG00000280099	TEC
SYDE2	1	complement(85156889..85201724)	0.345828	0.299204	1.23046	0.607617	ENSG00000097096	ENSG00000097096	protein_coding
C1orf52	1	complement(85249953..85259672)	23.5055	-0.209958	-1.15665	0.117865	ENSG00000162642	ENSG00000162642	protein_coding
BCL10	1	complement(85265776..85276632)	20.4365	-0.0369485	-1.02594	0.821247	ENSG00000142867	ENSG00000142867	protein_coding
DDAH1	1	complement(85318481..85578363)	0.149243	0.703653	1.62862	0.277341	ENSG00000153904	ENSG00000153904	protein_coding
CCN1	1	85580761..85584589	0.12224	-0.619073	-1.53589	0.445297	ENSG00000142871	ENSG00000142871	protein_coding
ZNHIT6	1	complement(85649417..85708433)	11.3199	-0.154379	-1.11294	0.329964	ENSG00000117174	ENSG00000117174	protein_coding
COL24A1	1	complement(85729233..86156943)	1.21623	0.325088	1.25274	0.430107	ENSG00000171502	ENSG00000171502	protein_coding
ODF2L	1	complement(86346824..86396342)	15.8283	0.0601858	1.0426	0.679944	ENSG00000122417	ENSG00000122417	protein_coding
CLCA2	1	86424171..86456553	0.0223681	0.332958	1.25959	0.693685	ENSG00000137975	ENSG00000137975	protein_coding
CLCA1	1	86468368..86500259	0.0250161	-0.926539	-1.90071	0.374473	ENSG00000016490	ENSG00000016490	protein_coding
CLCA4	1	86547078..86580754	0.052715	-1.17272	-2.25437	0.291741	ENSG00000016602	ENSG00000016602	protein_coding
SH3GLB1	1	86704570..86748184	45.0872	0.0953227	1.0683	0.424151	ENSG00000097033	ENSG00000097033	protein_coding
SELENOF	1	complement(86862445..86914424)	100.523	-0.0418245	-1.02941	0.727965	ENSG00000183291	ENSG00000183291	protein_coding
HS2ST1	1	86914635..87109982	6.37262	0.275433	1.21036	0.220498	ENSG00000153936	ENSG00000153936	protein_coding
gene:ENSG00000267561	1	86993009..87169204	0.0902661	-0.0722771	-1.05137	0.930139	ENSG00000267561	ENSG00000267561	protein_coding
LMO4	1	87328880..87348923	12.2494	-0.0620233	-1.04393	0.666393	ENSG00000143013	ENSG00000143013	protein_coding
PKN2	1	88684222..88836255	27.15	0.0142792	1.00995	0.92586	ENSG00000065243	ENSG00000065243	protein_coding
GTF2B	1	complement(88852633..88891944)	94.1992	-0.219671	-1.16447	0.192843	ENSG00000137947	ENSG00000137947	protein_coding
KYAT3	1	complement(88935773..88992953)	25.2873	0.0611451	1.04329	0.713181	ENSG00000137944	ENSG00000137944	protein_coding
RBMXL1	1	complement(88979456..88992960)	18.6894	-0.102308	-1.07349	0.505777	ENSG00000213516	ENSG00000213516	protein_coding
GBP3	1	complement(89006666..89022894)	13.3029	0.0871667	1.06228	0.651607	ENSG00000117226	ENSG00000117226	protein_coding
GBP1	1	complement(89051882..89065360)	10.9958	-0.20091	-1.14942	0.438053	ENSG00000117228	ENSG00000117228	protein_coding
GBP2	1	complement(89106132..89150456)	107.267	-0.188036	-1.13921	0.16882	ENSG00000162645	ENSG00000162645	protein_coding
GBP7	1	complement(89131742..89176009)	0.0530607	-1.06975	-2.09907	0.183929	ENSG00000213512	ENSG00000213512	protein_coding
GBP4	1	complement(89181144..89198942)	34.0278	0.0687639	1.04882	0.644241	ENSG00000162654	ENSG00000162654	protein_coding
GBP5	1	complement(89256189..89272860)	16.6015	-0.27457	-1.20963	0.267517	ENSG00000154451	ENSG00000154451	protein_coding
GBP6	1	89364059..89388160	0.101023	2.2065	4.61554	0.00458401	ENSG00000183347	ENSG00000183347	protein_coding
LRRC8B	1	89524829..89597861	12.7835	-0.0359283	-1.02522	0.83322	ENSG00000197147	ENSG00000197147	protein_coding
gene:ENSG00000288629	1	89579592..89579654	0	#N/A	#N/A	#N/A	ENSG00000288629	ENSG00000288629	protein_coding
LRRC8C	1	89633072..89769903	35.3227	-0.274145	-1.20928	0.0834254	ENSG00000171488	ENSG00000171488	protein_coding
gene:ENSG00000271949	1	89633140..89933250	0	-0.0132547	-1.00923	0.992345	ENSG00000271949	ENSG00000271949	protein_coding
LRRC8D	1	89821014..89936611	35.9309	0.194807	1.14457	0.358069	ENSG00000171492	ENSG00000171492	protein_coding
ZNF326	1	89995110..90035533	22.2645	0.0513417	1.03623	0.739201	ENSG00000162664	ENSG00000162664	protein_coding
BARHL2	1	complement(90711539..90717302)	0.0699638	-1.76133	-3.39011	0.13028	ENSG00000143032	ENSG00000143032	protein_coding
ZNF644	1	complement(90915298..91022272)	19.091	-0.00839849	-1.00584	0.965347	ENSG00000122482	ENSG00000122482	protein_coding
HFM1	1	complement(91260766..91404856)	0.0886599	0.714346	1.64074	0.371704	ENSG00000162669	ENSG00000162669	protein_coding
CDC7	1	91500851..91525764	7.36533	0.264933	1.20158	0.281238	ENSG00000097046	ENSG00000097046	protein_coding
TGFBR3	1	complement(91680343..91906335)	9.44403	0.0580013	1.04102	0.870424	ENSG00000069702	ENSG00000069702	protein_coding
BRDT	1	91949343..92014426	0.0285238	0.522369	1.43631	0.555349	ENSG00000137948	ENSG00000137948	protein_coding
EPHX4	1	92029985..92063538	0.188397	-1.65492	-3.14907	0.0538626	ENSG00000172031	ENSG00000172031	protein_coding
SETSIP	1	complement(92074533..92075411)	0.0353257	-0.702433	-1.62725	0.500238	ENSG00000230667	ENSG00000230667	protein_coding
BTBD8	1	92080305..92184725	1.60809	-0.267412	-1.20365	0.469235	ENSG00000189195	ENSG00000189195	protein_coding
C1orf146	1	92217915..92245813	0.0433549	-0.650476	-1.56969	0.461213	ENSG00000203910	ENSG00000203910	protein_coding
GLMN	1	complement(92246402..92298987)	9.88195	0.368616	1.29111	0.166897	ENSG00000174842	ENSG00000174842	protein_coding
RPAP2	1	92299059..92402056	5.13383	0.2221	1.16643	0.262449	ENSG00000122484	ENSG00000122484	protein_coding
GFI1	1	complement(92473043..92486925)	15.603	0.147419	1.10759	0.592576	ENSG00000162676	ENSG00000162676	protein_coding
EVI5	1	complement(92508696..92792404)	2.0035	-0.0434208	-1.03055	0.870353	ENSG00000067208	ENSG00000067208	protein_coding
RPL5	1	92832013..92841924	2571.6	-0.0783496	-1.05581	0.49522	ENSG00000122406	ENSG00000122406	protein_coding
DIPK1A	1	complement(92832737..92961522)	15.8109	0.149721	1.10935	0.381778	ENSG00000154511	ENSG00000154511	protein_coding
MTF2	1	93079235..93139079	33.661	0.0547665	1.03869	0.711377	ENSG00000143033	ENSG00000143033	protein_coding
TMED5	1	complement(93149742..93180516)	28.7732	0.0286479	1.02006	0.86873	ENSG00000117500	ENSG00000117500	protein_coding
CCDC18	1	93179919..93278730	3.29466	0.0381539	1.0268	0.853688	ENSG00000122483	ENSG00000122483	protein_coding
DR1	1	93345907..93369493	23.2628	-0.0288594	-1.02021	0.815184	ENSG00000117505	ENSG00000117505	protein_coding
FNBP1L	1	93448118..93554661	2.07933	0.0523546	1.03696	0.839453	ENSG00000137942	ENSG00000137942	protein_coding
BCAR3	1	complement(93561741..93847150)	16.4696	0.131148	1.09516	0.852361	ENSG00000137936	ENSG00000137936	protein_coding
DNTTIP2	1	complement(93866284..93879918)	42.3817	-0.234573	-1.17656	0.190294	ENSG00000067334	ENSG00000067334	protein_coding
GCLM	1	complement(93885199..93909456)	4.3373	-0.27916	-1.21349	0.229218	ENSG00000023909	ENSG00000023909	protein_coding
ABCA4	1	complement(93992834..94121148)	0.0198569	-1.05121	-2.07227	0.196385	ENSG00000198691	ENSG00000198691	protein_coding
ARHGAP29	1	complement(94148988..94275068)	0.121248	0.401826	1.32118	0.513217	ENSG00000137962	ENSG00000137962	protein_coding
ABCD3	1	94418389..94518666	21.5239	0.135479	1.09846	0.389177	ENSG00000117528	ENSG00000117528	protein_coding
F3	1	complement(94529173..94541759)	2.67154	0.309531	1.2393	0.547088	ENSG00000117525	ENSG00000117525	protein_coding
SLC44A3	1	94820342..94895246	0.0297961	-0.934537	-1.91128	0.283177	ENSG00000143036	ENSG00000143036	protein_coding
CNN3	1	complement(94896949..94927223)	6.20412	0.132413	1.09613	0.651896	ENSG00000117519	ENSG00000117519	protein_coding
ALG14	1	complement(94974405..95072951)	0.489742	0.223853	1.16785	0.526465	ENSG00000172339	ENSG00000172339	protein_coding
TLCD4	1	95117355..95197607	1.15929	-0.8975	-1.86283	0.0991371	ENSG00000152078	ENSG00000152078	protein_coding
TLCD4-RWDD3	1	95117923..95247225	1.48672	0.570868	1.48542	0.323389	ENSG00000271092	ENSG00000271092	protein_coding
RWDD3	1	95234210..95247225	14.9298	0.247999	1.18756	0.281118	ENSG00000122481	ENSG00000122481	protein_coding
PTBP2	1	96721665..96823738	9.92287	0.0895571	1.06404	0.626062	ENSG00000117569	ENSG00000117569	protein_coding
DPYD	1	complement(97077743..97995000)	23.5216	-0.0619517	-1.04388	0.771207	ENSG00000188641	ENSG00000188641	protein_coding
SNX7-DT	1	complement(98660388..98661059)	0	#N/A	#N/A	#N/A	ENSG00000280040	ENSG00000280040	TEC
SNX7	1	98661701..98760500	0.243853	-0.808945	-1.75193	0.345425	ENSG00000162627	ENSG00000162627	protein_coding
PLPPR5	1	complement(98890245..99227929)	0.017741	-1.73965	-3.33954	0.10315	ENSG00000117598	ENSG00000117598	protein_coding
PLPPR4	1	99264292..99309590	0.0161034	-1.06242	-2.08843	0.234721	ENSG00000117600	ENSG00000117600	protein_coding
PALMD	1	99646113..99694541	0.0117904	-0.0201672	-1.01408	0.983184	ENSG00000099260	ENSG00000099260	protein_coding
FRRS1	1	complement(99703970..99766635)	1.07824	-0.13012	-1.09438	0.657973	ENSG00000156869	ENSG00000156869	protein_coding
AGL	1	99850361..99924023	6.53425	-0.0229068	-1.016	0.885525	ENSG00000162688	ENSG00000162688	protein_coding
SLC35A3	1	99969351..100035634	5.06257	0.220819	1.16539	0.178871	ENSG00000117620	ENSG00000117620	protein_coding
gene:ENSG00000283761	1	99970011..100083321	4.04218	0.356352	1.28018	0.25647	ENSG00000283761	ENSG00000283761	protein_coding
MFSD14A	1	100038095..100083377	77.955	-0.233472	-1.17566	0.11988	ENSG00000156875	ENSG00000156875	protein_coding
SASS6	1	complement(100083563..100132955)	3.43284	0.400261	1.31975	0.118481	ENSG00000156876	ENSG00000156876	protein_coding
TRMT13	1	100133150..100150496	12.749	0.185561	1.13726	0.305109	ENSG00000122435	ENSG00000122435	protein_coding
LRRC39	1	complement(100148448..100178267)	3.77488	-0.125363	-1.09078	0.726476	ENSG00000122477	ENSG00000122477	protein_coding
DBT	1	complement(100186919..100249834)	4.00703	0.00708088	1.00492	0.970963	ENSG00000137992	ENSG00000137992	protein_coding
RTCA	1	100266216..100292769	23.791	-0.0929374	-1.06654	0.459313	ENSG00000137996	ENSG00000137996	protein_coding
CDC14A	1	100325629..100520277	37.9051	-0.264827	-1.20149	0.173682	ENSG00000079335	ENSG00000079335	protein_coding
GPR88	1	100538139..100542021	0.134028	-0.126991	-1.09201	0.857629	ENSG00000181656	ENSG00000181656	protein_coding
VCAM1	1	100719742..100739045	0.353087	0.323566	1.25142	0.607364	ENSG00000162692	ENSG00000162692	protein_coding
EXTL2	1	complement(100872372..100895179)	5.08658	0.28755	1.22057	0.226667	ENSG00000162694	ENSG00000162694	protein_coding
SLC30A7	1	100896076..100996260	14.0791	0.154956	1.11339	0.371517	ENSG00000162695	ENSG00000162695	protein_coding
DPH5	1	complement(100989623..101026088)	31.0406	0.0751871	1.0535	0.650628	ENSG00000117543	ENSG00000117543	protein_coding
S1PR1	1	101236865..101243713	187.299	-0.139128	-1.10124	0.365228	ENSG00000170989	ENSG00000170989	protein_coding
OLFM3	1	complement(101802560..101996926)	0.00769548	-0.305518	-1.23586	0.747572	ENSG00000118733	ENSG00000118733	protein_coding
COL11A1	1	complement(102876467..103108872)	0.00958036	-0.450001	-1.36604	0.571659	ENSG00000060718	ENSG00000060718	protein_coding
RNPC3	1	103525691..103555239	34.2969	0.0696154	1.04944	0.647675	ENSG00000185946	ENSG00000185946	protein_coding
AMY2B	1	103553815..103579534	35.0426	0.0536006	1.03785	0.698084	ENSG00000240038	ENSG00000240038	protein_coding
AMY2A	1	103617427..103625780	0.0238002	-0.95592	-1.93982	0.343784	ENSG00000243480	ENSG00000243480	protein_coding
AMY1A	1	103655760..103664554	0.0113305	-0.94416	-1.92407	0.434613	ENSG00000237763	ENSG00000237763	protein_coding
AMY1B	1	complement(103687415..103696454)	0.00518039	-0.552517	-1.46664	0.663688	ENSG00000174876	ENSG00000174876	protein_coding
AMY1C	1	103745323..103758726	0.0349339	-1.22402	-2.33596	0.197787	ENSG00000187733	ENSG00000187733	protein_coding
PRMT6	1	107056674..107067636	10.4678	-0.077725	-1.05535	0.647353	ENSG00000198890	ENSG00000198890	protein_coding
NTNG1	1	107140007..107484923	0.0671551	-0.23691	-1.17847	0.745049	ENSG00000162631	ENSG00000162631	protein_coding
VAV3	1	complement(107571161..107965180)	30.2211	0.363071	1.28616	0.0153313	ENSG00000134215	ENSG00000134215	protein_coding
SLC25A24	1	complement(108134043..108200849)	5.10121	-0.108666	-1.07823	0.684682	ENSG00000085491	ENSG00000085491	protein_coding
NBPF4	1	complement(108222464..108244081)	0.163154	0.41697	1.33512	0.618795	ENSG00000196427	ENSG00000196427	protein_coding
NBPF6	1	108450282..108471920	0.162121	-0.139545	-1.10156	0.857425	ENSG00000186086	ENSG00000186086	protein_coding
EEIG2	1	108560089..108644900	25.2106	0.0194348	1.01356	0.929658	ENSG00000162636	ENSG00000162636	protein_coding
HENMT1	1	complement(108648290..108661526)	18.4052	0.0357136	1.02506	0.829073	ENSG00000162639	ENSG00000162639	protein_coding
PRPF38B	1	108692310..108702928	80.7473	-0.0255419	-1.01786	0.810643	ENSG00000134186	ENSG00000134186	protein_coding
FNDC7	1	108712908..108742749	0.667156	0.807738	1.75046	0.289625	ENSG00000143107	ENSG00000143107	protein_coding
STXBP3	1	108746674..108809523	46.2561	0.15196	1.11108	0.280228	ENSG00000116266	ENSG00000116266	protein_coding
AKNAD1	1	complement(108815898..108963484)	0.0164242	1.01947	2.02717	0.263604	ENSG00000162641	ENSG00000162641	protein_coding
GPSM2	1	108875350..108934545	1.12381	-0.252918	-1.19162	0.454907	ENSG00000121957	ENSG00000121957	protein_coding
CLCC1	1	complement(108881885..108963527)	3.64723	0.0974317	1.06987	0.617428	ENSG00000121940	ENSG00000121940	protein_coding
WDR47	1	complement(108970214..109042113)	11.7993	0.0257734	1.01803	0.885203	ENSG00000085433	ENSG00000085433	protein_coding
TAF13	1	complement(109062496..109076012)	16.3979	-0.029595	-1.02073	0.884349	ENSG00000197780	ENSG00000197780	protein_coding
TMEM167B	1	109090764..109096934	63.3276	-0.00640215	-1.00445	0.962557	ENSG00000215717	ENSG00000215717	protein_coding
CFAP276	1	complement(109105951..109113857)	0.0207732	0.933132	1.90942	0.43754	ENSG00000179902	ENSG00000179902	protein_coding
ELAPOR1	1	109113679..109206781	0.806031	-0.255496	-1.19375	0.515944	ENSG00000116299	ENSG00000116299	protein_coding
SARS1	1	109213918..109238182	98.417	-0.0615127	-1.04356	0.630373	ENSG00000031698	ENSG00000031698	protein_coding
CELSR2	1	109249539..109275751	3.18675	-0.0987466	-1.07084	0.701085	ENSG00000143126	ENSG00000143126	protein_coding
PSRC1	1	complement(109279556..109283186)	2.06879	-0.598311	-1.51394	0.234599	ENSG00000134222	ENSG00000134222	protein_coding
MYBPHL	1	complement(109292365..109307011)	0.0147361	0.294626	1.22657	0.779657	ENSG00000221986	ENSG00000221986	protein_coding
SORT1	1	complement(109309568..109397918)	7.09958	-0.39014	-1.31052	0.230963	ENSG00000134243	ENSG00000134243	protein_coding
PSMA5	1	complement(109399042..109426448)	23.12	0.0107178	1.00746	0.932851	ENSG00000143106	ENSG00000143106	protein_coding
SYPL2	1	109466546..109482134	0.0386668	-1.92824	-3.80591	0.0463734	ENSG00000143028	ENSG00000143028	protein_coding
ATXN7L2	1	109483479..109492804	12.5367	0.0436562	1.03072	0.79586	ENSG00000162650	ENSG00000162650	protein_coding
CYB561D1	1	109494052..109502932	18.7048	-0.0814089	-1.05805	0.622261	ENSG00000174151	ENSG00000174151	protein_coding
AMIGO1	1	complement(109504178..109509738)	9.64859	-0.267157	-1.20343	0.303749	ENSG00000181754	ENSG00000181754	protein_coding
GPR61	1	109539872..109548406	0.354643	-0.0885398	-1.06329	0.875591	ENSG00000156097	ENSG00000156097	protein_coding
GNAI3	1	109548615..109600195	26.5845	0.078686	1.05606	0.610918	ENSG00000065135	ENSG00000065135	protein_coding
GNAT2	1	complement(109603091..109619929)	0.363193	-1.35585	-2.55948	0.0597566	ENSG00000134183	ENSG00000134183	protein_coding
AMPD2	1	109616104..109632051	91.2123	-0.197039	-1.14634	0.274844	ENSG00000116337	ENSG00000116337	protein_coding
GSTM4	1	109656099..109665496	3.36551	0.0322648	1.02262	0.938075	ENSG00000168765	ENSG00000168765	protein_coding
GSTM2	1	109668022..109709551	14.2065	0.0031196	1.00216	0.984684	ENSG00000213366	ENSG00000213366	protein_coding
GSTM1	1	109687814..109709039	19.5248	-0.0741397	-1.05273	0.934575	ENSG00000134184	ENSG00000134184	protein_coding
GSTM5	1	109711780..109775428	0.438377	-0.324643	-1.25235	0.689882	ENSG00000134201	ENSG00000134201	protein_coding
GSTM3	1	complement(109733932..109741038)	2.22631	0.364241	1.2872	0.353832	ENSG00000134202	ENSG00000134202	protein_coding
EPS8L3	1	complement(109750080..109764027)	0.240246	1.3437	2.53802	0.073651	ENSG00000198758	ENSG00000198758	protein_coding
CSF1	1	109910242..109930992	9.26133	0.652363	1.57174	0.06632	ENSG00000184371	ENSG00000184371	protein_coding
AHCYL1	1	109984765..110023742	26.9299	0.0257406	1.018	0.854807	ENSG00000168710	ENSG00000168710	protein_coding
STRIP1	1	110031577..110074641	61.7797	0.0621554	1.04402	0.562197	ENSG00000143093	ENSG00000143093	protein_coding
ALX3	1	complement(110059870..110070672)	5.7492	-0.154161	-1.11277	0.553718	ENSG00000156150	ENSG00000156150	protein_coding
UBL4B	1	110112443..110113947	0.0550189	-0.434801	-1.35172	0.648685	ENSG00000186150	ENSG00000186150	protein_coding
SLC6A17	1	110150494..110202202	0.0461965	-2.72881	-6.62908	0.000654508	ENSG00000197106	ENSG00000197106	protein_coding
KCNC4	1	110210314..110283100	1.68991	0.175172	1.1291	0.379318	ENSG00000116396	ENSG00000116396	protein_coding
RBM15	1	110338506..110346681	22.1521	0.0469139	1.03305	0.731042	ENSG00000162775	ENSG00000162775	protein_coding
SLC16A4	1	complement(110362851..110391082)	0.732601	0.795929	1.7362	0.128276	ENSG00000168679	ENSG00000168679	protein_coding
LAMTOR5	1	complement(110401249..110407942)	79.0334	-0.00258248	-1.00179	0.982802	ENSG00000134248	ENSG00000134248	protein_coding
PROK1	1	110451149..110457358	0.0202214	0.726734	1.65489	0.519784	ENSG00000143125	ENSG00000143125	protein_coding
KCNA10	1	complement(110517217..110519175)	0.078283	-1.13774	-2.20036	0.267827	ENSG00000143105	ENSG00000143105	protein_coding
KCNA2	1	complement(110519837..110631474)	0.0711622	-2.23003	-4.69145	0.00352082	ENSG00000177301	ENSG00000177301	protein_coding
KCNA3	1	complement(110653560..110674940)	27.6601	-0.213167	-1.15923	0.224295	ENSG00000177272	ENSG00000177272	protein_coding
CD53	1	110871188..110899936	554.104	-0.0258063	-1.01805	0.862002	ENSG00000143119	ENSG00000143119	protein_coding
LRIF1	1	complement(110947190..110963965)	8.57624	-0.0909113	-1.06504	0.698002	ENSG00000121931	ENSG00000121931	protein_coding
DRAM2	1	complement(111117163..111140203)	39.1068	0.171948	1.12658	0.261889	ENSG00000156171	ENSG00000156171	protein_coding
CEPT1	1	111139479..111185104	34.7379	0.20986	1.15658	0.194526	ENSG00000134255	ENSG00000134255	protein_coding
DENND2D	1	complement(111185969..111204535)	60.6096	-0.0611287	-1.04328	0.731761	ENSG00000162777	ENSG00000162777	protein_coding
CHI3L2	1	111200771..111243440	25.1124	-0.0500144	-1.03528	0.817321	ENSG00000064886	ENSG00000064886	protein_coding
CHIA	1	111290851..111320566	0.0264003	-1.90824	-3.75351	0.0839394	ENSG00000134216	ENSG00000134216	protein_coding
CIMAP3	1	111346600..111353013	0.196819	-0.906042	-1.8739	0.179719	ENSG00000173947	ENSG00000173947	protein_coding
OVGP1	1	complement(111414319..111427735)	11.0658	-0.0590042	-1.04175	0.844084	ENSG00000085465	ENSG00000085465	protein_coding
WDR77	1	complement(111439890..111449256)	30.7734	0.0614955	1.04355	0.672852	ENSG00000116455	ENSG00000116455	protein_coding
ATP5PB	1	111448864..111462773	84.9809	-0.0140612	-1.00979	0.896529	ENSG00000116459	ENSG00000116459	protein_coding
C1orf162	1	111473792..111478512	113.74	-0.131497	-1.09543	0.578764	ENSG00000143110	ENSG00000143110	protein_coding
TMIGD3	1	complement(111483348..111563962)	0.834677	-1.00513	-2.00713	0.157864	ENSG00000121933	ENSG00000121933	protein_coding
ADORA3	1	complement(111499429..111503633)	0.367309	-0.354852	-1.27885	0.654276	ENSG00000282608	ENSG00000282608	protein_coding
RAP1A	1	111542218..111716691	40.7743	0.0157413	1.01097	0.905766	ENSG00000116473	ENSG00000116473	protein_coding
INKA2	1	complement(111680630..111755824)	5.05228	-0.203397	-1.15141	0.460526	ENSG00000197852	ENSG00000197852	protein_coding
DDX20	1	111754832..111775602	13.7087	0.0360378	1.02529	0.793512	ENSG00000064703	ENSG00000064703	protein_coding
KCND3	1	complement(111770662..111989668)	0.120665	-0.115299	-1.0832	0.863448	ENSG00000171385	ENSG00000171385	protein_coding
CTTNBP2NL	1	112396214..112463456	1.53112	-0.136568	-1.09929	0.741289	ENSG00000143079	ENSG00000143079	protein_coding
WNT2B	1	112466541..112530165	0.333449	-0.246024	-1.18593	0.496991	ENSG00000134245	ENSG00000134245	protein_coding
ST7L	1	complement(112523514..112620825)	2.66135	0.0244895	1.01712	0.917187	ENSG00000007341	ENSG00000007341	protein_coding
CAPZA1	1	112619805..112671616	264.875	0.159816	1.11714	0.247544	ENSG00000116489	ENSG00000116489	protein_coding
MOV10	1	112673141..112700756	31.8363	-0.06163	-1.04364	0.675563	ENSG00000155363	ENSG00000155363	protein_coding
RHOC	1	complement(112701127..112707434)	32.2307	-0.263025	-1.19999	0.255449	ENSG00000155366	ENSG00000155366	protein_coding
gene:ENSG00000271810	1	complement(112702614..112711433)	0.265662	0.181698	1.13422	0.834899	ENSG00000271810	ENSG00000271810	protein_coding
PPM1J	1	complement(112709994..112715332)	1.62028	-0.0649871	-1.04608	0.893818	ENSG00000155367	ENSG00000155367	protein_coding
TAFA3	1	112718905..112727235	0.00545033	0.540418	1.45439	0.691122	ENSG00000184599	ENSG00000184599	protein_coding
SLC16A1	1	complement(112911847..112957593)	19.3418	-0.000544869	-1.00038	0.998002	ENSG00000155380	ENSG00000155380	protein_coding
LRIG2	1	113073198..113132260	7.51346	-0.00854252	-1.00594	0.959513	ENSG00000198799	ENSG00000198799	protein_coding
MAGI3	1	113390515..113685923	3.68359	-0.424785	-1.34237	0.0951321	ENSG00000081026	ENSG00000081026	protein_coding
PHTF1	1	complement(113696831..113759489)	7.24813	0.0998733	1.07168	0.62127	ENSG00000116793	ENSG00000116793	protein_coding
RSBN1	1	complement(113761832..113812476)	16.0888	-0.0802907	-1.05723	0.522053	ENSG00000081019	ENSG00000081019	protein_coding
PTPN22	1	complement(113813811..113871753)	39.4184	0.0419034	1.02947	0.819588	ENSG00000134242	ENSG00000134242	protein_coding
BCL2L15	1	complement(113876816..113887581)	1.37958	0.0909187	1.06505	0.798592	ENSG00000188761	ENSG00000188761	protein_coding
AP4B1	1	complement(113894194..113905712)	30.2258	0.0156287	1.01089	0.901077	ENSG00000134262	ENSG00000134262	protein_coding
DCLRE1B	1	113904619..113914086	5.25232	-0.0828204	-1.05909	0.652878	ENSG00000118655	ENSG00000118655	protein_coding
HIPK1	1	113929324..113977869	103.222	0.0673104	1.04776	0.682211	ENSG00000163349	ENSG00000163349	protein_coding
OLFML3	1	113979391..114035572	0.254796	-0.622984	-1.54006	0.371751	ENSG00000116774	ENSG00000116774	protein_coding
SYT6	1	complement(114089291..114153880)	0.0343547	-1.15952	-2.23383	0.187936	ENSG00000134207	ENSG00000134207	protein_coding
TRIM33	1	complement(114392790..114511203)	35.5423	-0.0079182	-1.0055	0.955816	ENSG00000197323	ENSG00000197323	protein_coding
BCAS2	1	complement(114567557..114581629)	90.4791	-0.254244	-1.19271	0.236925	ENSG00000116752	ENSG00000116752	protein_coding
DENND2C	1	complement(114582848..114670422)	0.526365	0.538492	1.45245	0.287931	ENSG00000175984	ENSG00000175984	protein_coding
AMPD1	1	complement(114673090..114695618)	0.0398188	-0.216345	-1.16179	0.778851	ENSG00000116748	ENSG00000116748	protein_coding
NRAS	1	complement(114704469..114716771)	60.0443	0.0218556	1.01526	0.884691	ENSG00000213281	ENSG00000213281	protein_coding
CSDE1	1	complement(114716913..114758676)	268.806	-0.121807	-1.0881	0.363588	ENSG00000009307	ENSG00000009307	protein_coding
SIKE1	1	complement(114769479..114780685)	18.0872	-0.00126436	-1.00088	0.992154	ENSG00000052723	ENSG00000052723	protein_coding
SYCP1	1	114854863..114995370	0.00572796	-0.94416	-1.92407	0.434613	ENSG00000198765	ENSG00000198765	protein_coding
TSHB	1	115029826..115034302	0.32069	2.90449	7.48751	0.00383937	ENSG00000134200	ENSG00000134200	protein_coding
TSPAN2	1	complement(115048011..115089503)	5.60464	0.176771	1.13035	0.570254	ENSG00000134198	ENSG00000134198	protein_coding
NGF	1	complement(115285904..115338770)	0.451512	0.116774	1.08431	0.894215	ENSG00000134259	ENSG00000134259	protein_coding
VANGL1	1	115641970..115698224	3.23968	-0.104309	-1.07498	0.598799	ENSG00000173218	ENSG00000173218	protein_coding
CASQ2	1	complement(115698038..115837921)	0.00380922	-0.305546	-1.23589	0.74755	ENSG00000118729	ENSG00000118729	protein_coding
NHLH2	1	complement(115836377..115843917)	0.0140451	-1.76545	-3.39981	0.0621344	ENSG00000177551	ENSG00000177551	protein_coding
SLC22A15	1	115976513..116070054	6.84253	-0.0751919	-1.0535	0.807757	ENSG00000163393	ENSG00000163393	protein_coding
MAB21L3	1	116111399..116138149	0.145867	-0.133179	-1.09671	0.820267	ENSG00000173212	ENSG00000173212	protein_coding
ATP1A1	1	116372668..116410261	221.26	-0.092999	-1.06659	0.426967	ENSG00000163399	ENSG00000163399	protein_coding
CD58	1	complement(116514534..116571039)	34.6821	0.174946	1.12892	0.568553	ENSG00000116815	ENSG00000116815	protein_coding
IGSF3	1	complement(116574399..116667755)	0.267208	0.0799696	1.057	0.879943	ENSG00000143061	ENSG00000143061	protein_coding
CD2	1	116754430..116769229	176.381	-0.00492185	-1.00342	0.972489	ENSG00000116824	ENSG00000116824	protein_coding
PTGFRN	1	116909916..116990353	1.69963	-0.370255	-1.29258	0.276244	ENSG00000134247	ENSG00000134247	protein_coding
CD101	1	117001750..117036552	6.97991	-0.421291	-1.33913	0.15143	ENSG00000134256	ENSG00000134256	protein_coding
TTF2	1	117060326..117107453	7.66519	0.156769	1.11479	0.327489	ENSG00000116830	ENSG00000116830	protein_coding
TRIM45	1	complement(117111060..117122587)	0.465488	0.311338	1.24086	0.513525	ENSG00000134253	ENSG00000134253	protein_coding
VTCN1	1	complement(117143587..117210960)	0.0320317	-2.17073	-4.50252	0.0381279	ENSG00000134258	ENSG00000134258	protein_coding
MAN1A2	1	117367449..117528872	14.7405	-0.0169962	-1.01185	0.904994	ENSG00000198162	ENSG00000198162	protein_coding
gene:ENSG00000279513	1	117493515..117495006	0	#N/A	#N/A	#N/A	ENSG00000279513	ENSG00000279513	TEC
TENT5C	1	117606048..117628389	49.2207	0.090861	1.06501	0.716359	ENSG00000183508	ENSG00000183508	protein_coding
GDAP2	1	complement(117863485..117929621)	5.6549	-0.0297694	-1.02085	0.853033	ENSG00000196505	ENSG00000196505	protein_coding
WDR3	1	117929720..117966543	6.20487	-0.172259	-1.12682	0.33055	ENSG00000065183	ENSG00000065183	protein_coding
SPAG17	1	complement(117953590..118185228)	0.0269671	0.329983	1.257	0.644885	ENSG00000155761	ENSG00000155761	protein_coding
TBX15	1	complement(118883046..118989556)	0.254611	-0.240512	-1.18141	0.778789	ENSG00000092607	ENSG00000092607	protein_coding
WARS2	1	complement(119031216..119140654)	8.15106	0.272399	1.20781	0.308668	ENSG00000116874	ENSG00000116874	protein_coding
HAO2	1	119368779..119394130	0.00609566	-0.552517	-1.46664	0.663688	ENSG00000116882	ENSG00000116882	protein_coding
HSD3B2	1	119414931..119423035	0.0338249	-1.95806	-3.88538	0.0886861	ENSG00000203859	ENSG00000203859	protein_coding
HSD3B1	1	119507198..119515054	0.0412837	-1.63775	-3.1118	0.134074	ENSG00000203857	ENSG00000203857	protein_coding
ZNF697	1	complement(119619377..119648266)	5.48019	-0.113518	-1.08186	0.749475	ENSG00000143067	ENSG00000143067	protein_coding
PHGDH	1	119648411..119744218	4.75828	-0.0826244	-1.05894	0.7621	ENSG00000092621	ENSG00000092621	protein_coding
HMGCS2	1	complement(119748002..119768905)	0.0313411	-0.808195	-1.75102	0.371144	ENSG00000134240	ENSG00000134240	protein_coding
REG4	1	complement(119794017..119811580)	1.13392	0.0886422	1.06337	0.837402	ENSG00000134193	ENSG00000134193	protein_coding
ADAM30	1	complement(119893533..119896515)	0.0342685	-0.915995	-1.88687	0.228735	ENSG00000134249	ENSG00000134249	protein_coding
NOTCH2	1	complement(119911553..120100779)	45.3033	-0.0268651	-1.0188	0.87371	ENSG00000134250	ENSG00000134250	protein_coding
SEC22B	1	complement(120150898..120176520)	22.7041	0.109976	1.07921	0.35745	ENSG00000265808	ENSG00000265808	protein_coding
NBPF8	1	120415035..120469676	20.6047	-0.367552	-1.29016	0.0523385	ENSG00000270231	ENSG00000270231	protein_coding
NOTCH2NLR	1	120723912..120794851	1.53248	-0.00354592	-1.00246	0.994512	ENSG00000286106	ENSG00000286106	protein_coding
NBPF26	1	120723945..120842229	30.3741	-0.112456	-1.08107	0.561317	ENSG00000273136	ENSG00000273136	protein_coding
PPIAL4A	1	120889771..120890530	0.262162	-2.71941	-6.58604	0.0021129	ENSG00000263353	ENSG00000263353	protein_coding
gene:ENSG00000281741	1	complement(120913151..120914238)	0	#N/A	#N/A	#N/A	ENSG00000281741	ENSG00000281741	TEC
FAM72B	1	complement(121167646..121185539)	1.08595	-0.681656	-1.60398	0.20458	ENSG00000188610	ENSG00000188610	protein_coding
SRGAP2C	1	121184811..121392874	4.99853	-0.32075	-1.24898	0.214025	ENSG00000171943	ENSG00000171943	protein_coding
H3-7	1	complement(143894544..143905977)	0.946747	0.0947284	1.06786	0.834936	ENSG00000273213	ENSG00000273213	protein_coding
FAM72C	1	complement(143955287..143971986)	0.670947	-0.620819	-1.53775	0.392979	ENSG00000263513	ENSG00000263513	protein_coding
PPIAL4E	1	complement(144372875..144373634)	0.124467	2.52914	5.77226	0.0258898	ENSG00000271567	ENSG00000271567	protein_coding
NBPF15	1	complement(144421390..144461676)	9.04835	-0.0281736	-1.01972	0.892191	ENSG00000266338	ENSG00000266338	protein_coding
PPIAL4F	1	144592893..144593652	0.0284777	0.944193	1.92411	0.446997	ENSG00000279782	ENSG00000279782	protein_coding
SRGAP2B	1	complement(144887265..145095528)	4.54121	-0.0730184	-1.05192	0.819689	ENSG00000196369	ENSG00000196369	protein_coding
FAM72D	1	145095974..145112696	0.651352	-0.209595	-1.15636	0.795729	ENSG00000215784	ENSG00000215784	protein_coding
gene:ENSG00000281571	1	145214851..145215938	0	#N/A	#N/A	#N/A	ENSG00000281571	ENSG00000281571	TEC
PPIAL4D	1	complement(145241415..145242174)	0.127939	0.378224	1.29974	0.617604	ENSG00000289549	ENSG00000289549	protein_coding
NBPF20	1	complement(145289900..145425603)	2.07607	-0.253545	-1.19213	0.198138	ENSG00000162825	ENSG00000162825	protein_coding
gene:ENSG00000286620	1	145459798..145462007	0	#N/A	#N/A	#N/A	ENSG00000286620	ENSG00000286620	TEC
GPR89A	1	145607988..145670650	17.9109	0.100986	1.07251	0.612985	ENSG00000117262	ENSG00000117262	protein_coding
PDZK1	1	complement(145670852..145708148)	1.71087	1.36103	2.56868	0.000982214	ENSG00000174827	ENSG00000174827	protein_coding
CD160	1	145719471..145739288	8.74524	0.188651	1.1397	0.607055	ENSG00000117281	ENSG00000117281	protein_coding
RNF115	1	complement(145738868..145824095)	19.4966	0.128527	1.09318	0.271394	ENSG00000265491	ENSG00000265491	protein_coding
POLR3C	1	145824053..145844402	18.9725	0.102003	1.07326	0.38765	ENSG00000186141	ENSG00000186141	protein_coding
NUDT17	1	145845630..145848954	6.35688	0.331684	1.25848	0.320052	ENSG00000186364	ENSG00000186364	protein_coding
PIAS3	1	complement(145848522..145859836)	21.1441	0.0532751	1.03762	0.692096	ENSG00000131788	ENSG00000131788	protein_coding
ANKRD35	1	complement(145866560..145885866)	0.0790911	-0.685561	-1.60833	0.386238	ENSG00000198483	ENSG00000198483	protein_coding
ITGA10	1	complement(145891208..145910111)	1.53367	0.20136	1.14978	0.580132	ENSG00000143127	ENSG00000143127	protein_coding
PEX11B	1	complement(145911350..145918717)	35.2299	0.00499718	1.00347	0.972407	ENSG00000131779	ENSG00000131779	protein_coding
gene:ENSG00000289565	1	complement(145917714..145926741)	1.81948	0.301258	1.23222	0.692762	ENSG00000289565	ENSG00000289565	protein_coding
RBM8A	1	complement(145921556..145927678)	74.7535	-0.0102398	-1.00712	0.920314	ENSG00000265241	ENSG00000265241	protein_coding
gene:ENSG00000280778	1	145927258..145977811	0	#N/A	#N/A	#N/A	ENSG00000280778	ENSG00000280778	protein_coding
LIX1L	1	complement(145933423..145958017)	33.2344	-0.0376647	-1.02645	0.782189	ENSG00000271601	ENSG00000271601	protein_coding
ANKRD34A	1	complement(145959441..145964575)	1.14425	0.44813	1.36427	0.313412	ENSG00000272031	ENSG00000272031	protein_coding
POLR3GL	1	145964690..145978848	65.9179	-0.214877	-1.16061	0.216626	ENSG00000121851	ENSG00000121851	protein_coding
TXNIP	1	complement(145992435..145996579)	1271.52	-0.322483	-1.25048	0.142992	ENSG00000265972	ENSG00000265972	protein_coding
HJV	1	complement(146017468..146036746)	0.0763238	-1.51765	-2.86324	0.0742479	ENSG00000168509	ENSG00000168509	protein_coding
NBPF10	1	complement(146064711..146229000)	12.828	-0.102948	-1.07397	0.529241	ENSG00000271425	ENSG00000271425	protein_coding
NOTCH2NLA	1	complement(146146203..146229041)	11.6866	0.275979	1.21082	0.0944377	ENSG00000264343	ENSG00000264343	protein_coding
PPIAL4H	1	complement(146344006..146344765)	0.321205	-1.54684	-2.92177	0.061751	ENSG00000270339	ENSG00000270339	protein_coding
NBPF12	1	146938324..146996202	38.0975	-0.0508186	-1.03585	0.749209	ENSG00000268043	ENSG00000268043	protein_coding
PRKAB2	1	complement(147155106..147172550)	14.6796	0.153748	1.11246	0.251262	ENSG00000131791	ENSG00000131791	protein_coding
FMO5	1	complement(147175351..147243050)	1.93092	0.113566	1.0819	0.767117	ENSG00000131781	ENSG00000131781	protein_coding
CHD1L	1	147242654..147295765	38.0907	0.0435492	1.03065	0.783944	ENSG00000131778	ENSG00000131778	protein_coding
BCL9	1	147541501..147626216	11.4664	-0.157838	-1.11561	0.355406	ENSG00000116128	ENSG00000116128	protein_coding
gene:ENSG00000288626	1	147611590..147611796	0.0829903	0.933113	1.90939	0.43755	ENSG00000288626	ENSG00000288626	protein_coding
ACP6	1	complement(147629652..147670524)	2.05654	-0.141983	-1.10342	0.614807	ENSG00000162836	ENSG00000162836	protein_coding
GJA5	1	complement(147756199..147773362)	0.0495604	-0.660359	-1.58048	0.386697	ENSG00000265107	ENSG00000265107	protein_coding
GJA8	1	147902795..147909269	0.0966635	-0.354546	-1.27858	0.723037	ENSG00000121634	ENSG00000121634	protein_coding
GPR89B	1	147928393..147993592	18.2852	0.158097	1.11581	0.395032	ENSG00000188092	ENSG00000188092	protein_coding
NBPF11	1	complement(148102047..148152322)	31.4229	0.145679	1.10625	0.277376	ENSG00000263956	ENSG00000263956	protein_coding
gene:ENSG00000280649	1	148458814..148459871	0	#N/A	#N/A	#N/A	ENSG00000280649	ENSG00000280649	TEC
PPIAL4G	1	complement(148482548..148483302)	0.752014	0.993776	1.99139	0.233482	ENSG00000236334	ENSG00000236334	protein_coding
NBPF14	1	complement(148531385..148679742)	41.5517	0.076811	1.05468	0.628065	ENSG00000270629	ENSG00000270629	protein_coding
NOTCH2NLB	1	complement(148600285..148679746)	4.41401	-0.201827	-1.15015	0.548656	ENSG00000286019	ENSG00000286019	protein_coding
NUDT4B	1	148748774..148752415	11.849	-0.314518	-1.2436	0.119837	ENSG00000177144	ENSG00000177144	protein_coding
PDE4DIP	1	148808140..149048286	8.22409	0.110617	1.07969	0.542235	ENSG00000178104	ENSG00000178104	protein_coding
NBPF9	1	complement(149052186..149103561)	22.1903	0.016104	1.01122	0.89541	ENSG00000269713	ENSG00000269713	protein_coding
NOTCH2NLC	1	149390621..149471833	14.1084	-0.0317078	-1.02222	0.875181	ENSG00000286219	ENSG00000286219	protein_coding
gene:ENSG00000286185	1	149390623..149556361	1.82166	-0.246518	-1.18634	0.712687	ENSG00000286185	ENSG00000286185	protein_coding
NBPF19	1	149475045..149556361	26.3964	-0.0697628	-1.04954	0.650144	ENSG00000271383	ENSG00000271383	protein_coding
PPIAL4C	1	149583848..149584607	1.09349	0.392396	1.31257	0.624272	ENSG00000288867	ENSG00000288867	protein_coding
FCGR1A	1	149782671..149791675	11.3933	-0.133338	-1.09683	0.760531	ENSG00000150337	ENSG00000150337	protein_coding
H2BC18	1	complement(149782689..149812373)	1.14991	-0.406078	-1.32508	0.558446	ENSG00000203814	ENSG00000203814	protein_coding
H3C13	1	complement(149813225..149813693)	0.947752	0.3524	1.27668	0.651362	ENSG00000183598	ENSG00000183598	protein_coding
H4C14	1	149832657..149839767	5.29697	-0.221595	-1.16602	0.578933	ENSG00000270882	ENSG00000270882	protein_coding
H3C14	1	complement(149840687..149841208)	0.0179875	0.536188	1.45014	0.671954	ENSG00000203811	ENSG00000203811	protein_coding
H2AC18	1	complement(149842218..149842750)	93.3665	-0.426479	-1.34395	0.14181	ENSG00000288825	ENSG00000288825	protein_coding
H2AC19	1	149851061..149851594	73.9666	0.12118	1.08762	0.678917	ENSG00000288859	ENSG00000288859	protein_coding
H3C15	1	149852608..149853125	1.6442	-1.15548	-2.22758	0.103761	ENSG00000203852	ENSG00000203852	protein_coding
H4C15	1	complement(149854045..149861159)	3.95958	-1.03666	-2.05148	0.119605	ENSG00000270276	ENSG00000270276	protein_coding
H2BC21	1	complement(149884459..149886682)	19.72	-0.332456	-1.25916	0.265331	ENSG00000184678	ENSG00000184678	protein_coding
H2AC20	1	149886918..149887411	6.37561	-0.320373	-1.24865	0.482568	ENSG00000184260	ENSG00000184260	protein_coding
H2AC21	1	complement(149887469..149887965)	1.41417	-1.28305	-2.43352	0.109367	ENSG00000184270	ENSG00000184270	protein_coding
BOLA1	1	149887890..149900798	12.4869	-0.21572	-1.16128	0.486309	ENSG00000178096	ENSG00000178096	protein_coding
SV2A	1	complement(149903318..149917844)	4.56692	-0.0786468	-1.05603	0.755007	ENSG00000159164	ENSG00000159164	protein_coding
SF3B4	1	complement(149923317..149927803)	142.082	0.0574561	1.04063	0.616839	ENSG00000143368	ENSG00000143368	protein_coding
MTMR11	1	complement(149928651..149936879)	15.2797	-0.311864	-1.24131	0.396692	ENSG00000014914	ENSG00000014914	protein_coding
OTUD7B	1	complement(149937812..150010726)	1.56151	-0.116358	-1.08399	0.675427	ENSG00000264522	ENSG00000264522	protein_coding
VPS45	1	150067279..150145329	4.9108	-0.0292135	-1.02046	0.895047	ENSG00000136631	ENSG00000136631	protein_coding
PLEKHO1	1	150149183..150164720	138.658	-0.114892	-1.08289	0.622095	ENSG00000023902	ENSG00000023902	protein_coding
ANP32E	1	complement(150218417..150236156)	34.8241	-0.104414	-1.07506	0.489953	ENSG00000143401	ENSG00000143401	protein_coding
CA14	1	150257251..150265078	0.450761	0.196421	1.14585	0.756965	ENSG00000118298	ENSG00000118298	protein_coding
APH1A	1	complement(150265399..150269580)	145.081	-0.0411927	-1.02896	0.70789	ENSG00000117362	ENSG00000117362	protein_coding
C1orf54	1	150268200..150280916	10.7283	-0.228589	-1.17169	0.316329	ENSG00000118292	ENSG00000118292	protein_coding
CIART	1	150282543..150287093	0.628877	-0.615077	-1.53164	0.270625	ENSG00000159208	ENSG00000159208	protein_coding
MRPS21	1	150293861..150308979	62.9605	-0.0744925	-1.05299	0.573351	ENSG00000266472	ENSG00000266472	protein_coding
PRPF3	1	150321479..150353233	94.4797	0.0236865	1.01655	0.830552	ENSG00000117360	ENSG00000117360	protein_coding
RPRD2	1	150363091..150476566	20.4344	-0.0902855	-1.06458	0.496562	ENSG00000163125	ENSG00000163125	protein_coding
TARS2	1	150487414..150507602	19.9123	0.0462102	1.03255	0.753281	ENSG00000143374	ENSG00000143374	protein_coding
ECM1	1	150508062..150513789	1.32961	-0.360951	-1.28427	0.409476	ENSG00000143369	ENSG00000143369	protein_coding
ADAMTSL4	1	150549369..150560937	17.0254	-0.181472	-1.13404	0.599208	ENSG00000143382	ENSG00000143382	protein_coding
MCL1	1	complement(150560895..150579738)	644.533	-0.199201	-1.14806	0.254769	ENSG00000143384	ENSG00000143384	protein_coding
ENSA	1	complement(150600851..150629612)	69.6601	0.0102833	1.00715	0.942314	ENSG00000143420	ENSG00000143420	protein_coding
GOLPH3L	1	complement(150646230..150697154)	5.75324	0.179095	1.13217	0.468165	ENSG00000143457	ENSG00000143457	protein_coding
HORMAD1	1	complement(150698060..150720895)	0.53661	0.298164	1.22958	0.695259	ENSG00000143452	ENSG00000143452	protein_coding
CTSS	1	complement(150730079..150765957)	202.068	-0.31603	-1.2449	0.376752	ENSG00000163131	ENSG00000163131	protein_coding
CTSK	1	complement(150794880..150809577)	6.46678	-0.331231	-1.25809	0.195068	ENSG00000143387	ENSG00000143387	protein_coding
ARNT	1	complement(150809713..150876708)	30.344	-0.0677316	-1.04807	0.566856	ENSG00000143437	ENSG00000143437	protein_coding
CTXND2	1	150887136..150913292	0	-0.0132547	-1.00923	0.992345	ENSG00000283324	ENSG00000283324	protein_coding
SETDB1	1	150926263..150964744	27.1961	-0.0365614	-1.02567	0.76946	ENSG00000143379	ENSG00000143379	protein_coding
CERS2	1	complement(150960583..150975003)	63.427	-0.0271633	-1.01901	0.795278	ENSG00000143418	ENSG00000143418	protein_coding
ANXA9	1	150982249..150995634	1.87537	0.112945	1.08143	0.824906	ENSG00000143412	ENSG00000143412	protein_coding
MINDY1	1	complement(150996549..151008376)	8.80648	-0.0920561	-1.06589	0.748492	ENSG00000143409	ENSG00000143409	protein_coding
PRUNE1	1	151008420..151035713	17.9456	-0.00398317	-1.00276	0.982893	ENSG00000143363	ENSG00000143363	protein_coding
BNIPL	1	151036321..151047720	0.73615	0.0144032	1.01003	0.978153	ENSG00000163141	ENSG00000163141	protein_coding
C1orf56	1	151047751..151051986	4.90136	0.270751	1.20644	0.335757	ENSG00000143443	ENSG00000143443	protein_coding
CDC42SE1	1	complement(151050971..151070325)	465.42	-0.0540421	-1.03817	0.611895	ENSG00000197622	ENSG00000197622	protein_coding
MLLT11	1	151060397..151069544	7.04641	-0.114707	-1.08275	0.581208	ENSG00000213190	ENSG00000213190	protein_coding
GABPB2	1	151070578..151125542	9.64118	-0.0518933	-1.03662	0.78809	ENSG00000143458	ENSG00000143458	protein_coding
SEMA6C	1	complement(151131685..151146631)	2.61176	-0.115825	-1.08359	0.681208	ENSG00000143434	ENSG00000143434	protein_coding
TNFAIP8L2	1	151156649..151159749	25.9456	-0.0847749	-1.06052	0.715214	ENSG00000163154	ENSG00000163154	protein_coding
SCNM1	1	151156664..151170296	30.3028	-0.0418022	-1.0294	0.774779	ENSG00000163156	ENSG00000163156	protein_coding
LYSMD1	1	complement(151159748..151165948)	3.05343	0.123388	1.08929	0.714363	ENSG00000163155	ENSG00000163155	protein_coding
TMOD4	1	complement(151169986..151176284)	2.21219	0.379641	1.30102	0.397651	ENSG00000163157	ENSG00000163157	protein_coding
VPS72	1	complement(151176304..151195321)	35.0461	0.0839731	1.05993	0.607684	ENSG00000163159	ENSG00000163159	protein_coding
PIP5K1A	1	151197949..151249536	53.6581	0.0358146	1.02514	0.782228	ENSG00000143398	ENSG00000143398	protein_coding
PSMD4	1	151254709..151267479	117.358	-0.0498079	-1.03513	0.667842	ENSG00000159352	ENSG00000159352	protein_coding
ZNF687	1	151281618..151292176	27.8074	-0.0572699	-1.04049	0.617817	ENSG00000143373	ENSG00000143373	protein_coding
PI4KB	1	complement(151291797..151327715)	64.9827	-0.0785196	-1.05593	0.398857	ENSG00000143393	ENSG00000143393	protein_coding
RFX5	1	complement(151340640..151347326)	74.6003	0.165679	1.12169	0.221738	ENSG00000143390	ENSG00000143390	protein_coding
SELENBP1	1	complement(151364304..151372707)	27.5274	-0.233897	-1.17601	0.68299	ENSG00000143416	ENSG00000143416	protein_coding
PSMB4	1	151399560..151401937	379.738	0.0635062	1.045	0.549042	ENSG00000159377	ENSG00000159377	protein_coding
POGZ	1	complement(151402724..151459494)	45.9405	0.0961858	1.06894	0.381519	ENSG00000143442	ENSG00000143442	protein_coding
CGN	1	151510510..151538692	0.199967	0.232735	1.17506	0.685248	ENSG00000143375	ENSG00000143375	protein_coding
TUFT1	1	151540305..151583583	6.45756	-0.265691	-1.20221	0.361039	ENSG00000143367	ENSG00000143367	protein_coding
SNX27	1	151612006..151699091	14.3296	0.126979	1.092	0.401558	ENSG00000143376	ENSG00000143376	protein_coding
CELF3	1	complement(151700058..151716803)	0.106989	0.83645	1.78565	0.214806	ENSG00000159409	ENSG00000159409	protein_coding
RIIAD1	1	151710433..151729805	0.0113263	1.24658	2.37278	0.293097	ENSG00000178796	ENSG00000178796	protein_coding
MRPL9	1	complement(151759647..151763496)	84.3467	0.0284626	1.01992	0.838682	ENSG00000143436	ENSG00000143436	protein_coding
OAZ3	1	151762899..151771334	0.925388	-0.580942	-1.49583	0.179474	ENSG00000143450	ENSG00000143450	protein_coding
TDRKH	1	complement(151770107..151791416)	2.60594	0.0341437	1.02395	0.916568	ENSG00000182134	ENSG00000182134	protein_coding
LINGO4	1	complement(151800264..151805419)	0.109363	-1.56915	-2.9673	0.0549085	ENSG00000213171	ENSG00000213171	protein_coding
RORC	1	complement(151806071..151831845)	1.45546	-0.759994	-1.69348	0.111829	ENSG00000143365	ENSG00000143365	protein_coding
C2CD4D	1	complement(151837818..151840557)	0.462008	-0.28144	-1.21541	0.690511	ENSG00000225556	ENSG00000225556	protein_coding
THEM5	1	complement(151847101..151853712)	1.04922	-0.765389	-1.69983	0.274912	ENSG00000196407	ENSG00000196407	protein_coding
THEM4	1	complement(151870866..151909637)	16.1477	-0.389097	-1.30957	0.0452341	ENSG00000159445	ENSG00000159445	protein_coding
S100A10	1	complement(151982915..151993859)	616.971	-0.346389	-1.27137	0.154085	ENSG00000197747	ENSG00000197747	protein_coding
S100A11	1	complement(152032506..152047907)	909.952	-0.221747	-1.16614	0.364469	ENSG00000163191	ENSG00000163191	protein_coding
TCHHL1	1	complement(152084141..152089064)	0.0383106	-1.14555	-2.21231	0.218047	ENSG00000182898	ENSG00000182898	protein_coding
TCHH	1	complement(152106317..152115444)	0.106522	-1.04812	-2.06783	0.176581	ENSG00000159450	ENSG00000159450	protein_coding
RPTN	1	complement(152153595..152159228)	0.0703585	-2.31553	-4.97787	0.00551415	ENSG00000215853	ENSG00000215853	protein_coding
HRNR	1	complement(152212076..152224193)	0.313349	-1.01465	-2.02042	0.158106	ENSG00000197915	ENSG00000197915	protein_coding
FLG	1	complement(152302165..152325239)	0.174147	-1.44985	-2.7318	0.0402294	ENSG00000143631	ENSG00000143631	protein_coding
FLG2	1	complement(152348735..152360006)	0.0793647	-0.264405	-1.20114	0.729922	ENSG00000143520	ENSG00000143520	protein_coding
CRNN	1	complement(152409243..152414263)	0.0429484	-2.28163	-4.86226	0.0426866	ENSG00000143536	ENSG00000143536	protein_coding
LCE5A	1	152510803..152512177	0.0785991	-1.54462	-2.91728	0.113419	ENSG00000186207	ENSG00000186207	protein_coding
CRCT1	1	152514482..152516008	0.0576625	-1.50536	-2.83896	0.186875	ENSG00000169509	ENSG00000169509	protein_coding
LCE3E	1	complement(152565654..152566780)	0.0334424	-0.394715	-1.31468	0.713379	ENSG00000185966	ENSG00000185966	protein_coding
LCE3D	1	complement(152579381..152580516)	0.165607	-1.4019	-2.64249	0.236395	ENSG00000163202	ENSG00000163202	protein_coding
LCE3C	1	152600234..152601086	0.108723	-1.73922	-3.33855	0.125621	ENSG00000244057	ENSG00000244057	protein_coding
LCE3B	1	152613811..152614098	0.035939	-0.552517	-1.46664	0.663688	ENSG00000187238	ENSG00000187238	protein_coding
LCE3A	1	complement(152622834..152623103)	0.0383349	-0.552517	-1.46664	0.663688	ENSG00000185962	ENSG00000185962	protein_coding
LCE2D	1	152663380..152664659	0.0963241	-1.37594	-2.59537	0.15829	ENSG00000187223	ENSG00000187223	protein_coding
LCE2C	1	152675279..152676569	0.049682	-1.25187	-2.38151	0.283981	ENSG00000187180	ENSG00000187180	protein_coding
LCE2B	1	152686123..152687397	0.103556	-1.92988	-3.81024	0.0854479	ENSG00000159455	ENSG00000159455	protein_coding
LCE2A	1	152698345..152699442	0.159572	-1.01623	-2.02263	0.21162	ENSG00000187173	ENSG00000187173	protein_coding
LCE4A	1	152708160..152709434	0.042591	-1.25181	-2.3814	0.284009	ENSG00000187170	ENSG00000187170	protein_coding
KPLCE	1	152719522..152720470	0.0872533	-1.47214	-2.77434	0.210051	ENSG00000198854	ENSG00000198854	protein_coding
KPRP	1	152758025..152762056	0.0938733	-2.50008	-5.65718	0.0301201	ENSG00000203786	ENSG00000203786	protein_coding
LCE1F	1	152775140..152777024	0.0997975	-1.27141	-2.41398	0.283531	ENSG00000240386	ENSG00000240386	protein_coding
LCE1E	1	152786214..152788426	0.047808	-1.40227	-2.64318	0.158446	ENSG00000186226	ENSG00000186226	protein_coding
LCE1D	1	152796721..152798181	0.180007	-1.46166	-2.75425	0.214838	ENSG00000172155	ENSG00000172155	protein_coding
LCE1C	1	complement(152804832..152806651)	0.0864938	-1.94545	-3.85157	0.0862957	ENSG00000197084	ENSG00000197084	protein_coding
LCE1B	1	152811971..152813108	0.0699706	-2.26952	-4.82164	0.0438074	ENSG00000196734	ENSG00000196734	protein_coding
LCE1A	1	152827473..152828097	0.132485	-1.46639	-2.7633	0.211136	ENSG00000186844	ENSG00000186844	protein_coding
LCE6A	1	152842856..152843983	0.0161725	-0.552517	-1.46664	0.663688	ENSG00000235942	ENSG00000235942	protein_coding
LCE7A	1	152859996..152861252	0	#N/A	#N/A	#N/A	ENSG00000285946	ENSG00000285946	protein_coding
SMCP	1	152878322..152885047	0.0403263	-1.25187	-2.38151	0.283981	ENSG00000163206	ENSG00000163206	protein_coding
IVL	1	152908546..152911886	0.143807	-1.86729	-3.64847	0.109104	ENSG00000163207	ENSG00000163207	protein_coding
SPRR5	1	152947206..152949255	0	#N/A	#N/A	#N/A	ENSG00000283227	ENSG00000283227	protein_coding
SPRR4	1	152970648..152972574	0.0275644	-0.394729	-1.3147	0.71337	ENSG00000184148	ENSG00000184148	protein_coding
SPRR1A	1	152984081..152985814	0.045752	-0.702412	-1.62722	0.495019	ENSG00000169474	ENSG00000169474	protein_coding
SPRR3	1	153001747..153003856	0.0419896	-1.50536	-2.83896	0.188747	ENSG00000163209	ENSG00000163209	protein_coding
SPRR1B	1	153031203..153032900	0.0702221	-0.558978	-1.47322	0.543831	ENSG00000169469	ENSG00000169469	protein_coding
SPRR2D	1	complement(153039732..153041931)	0.0688717	-1.26084	-2.39635	0.287232	ENSG00000163216	ENSG00000163216	protein_coding
SPRR2A	1	complement(153056120..153057512)	0.0764433	-1.18979	-2.2812	0.232502	ENSG00000241794	ENSG00000241794	protein_coding
SPRR2B	1	complement(153070226..153071611)	0.0459338	-0.702464	-1.62728	0.49499	ENSG00000196805	ENSG00000196805	protein_coding
SPRR2E	1	complement(153093135..153106184)	0	-0.0132547	-1.00923	0.992345	ENSG00000203785	ENSG00000203785	protein_coding
SPRR2F	1	complement(153112121..153113516)	0.0306679	-0.94416	-1.92407	0.434613	ENSG00000244094	ENSG00000244094	protein_coding
SPRR2G	1	complement(153149582..153150890)	0.0527186	-1.25187	-2.38151	0.283981	ENSG00000159516	ENSG00000159516	protein_coding
LELP1	1	153203430..153205120	0.077242	-0.955925	-1.93982	0.338205	ENSG00000203784	ENSG00000203784	protein_coding
PRR9	1	153217584..153219310	0.0244974	-1.25187	-2.38151	0.283981	ENSG00000203783	ENSG00000203783	protein_coding
LORICRIN	1	153259687..153262124	0.203938	-1.67566	-3.19466	0.194589	ENSG00000203782	ENSG00000203782	protein_coding
PGLYRP3	1	complement(153297116..153312952)	0.0392223	-2.43778	-5.41806	0.0298055	ENSG00000159527	ENSG00000159527	protein_coding
PGLYRP4	1	complement(153330120..153348841)	0.0167692	-0.250939	-1.18998	0.77461	ENSG00000163218	ENSG00000163218	protein_coding
S100A9	1	153357854..153361023	3543.38	-0.22979	-1.17266	0.537141	ENSG00000163220	ENSG00000163220	protein_coding
S100A12	1	complement(153373711..153375621)	253.118	-0.399983	-1.31949	0.239526	ENSG00000163221	ENSG00000163221	protein_coding
S100A8	1	complement(153390032..153391073)	1614.17	-0.17308	-1.12746	0.578991	ENSG00000143546	ENSG00000143546	protein_coding
S100A7A	1	153416520..153423222	0.00232176	-0.552517	-1.46664	0.663688	ENSG00000184330	ENSG00000184330	protein_coding
S100A7	1	complement(153457744..153460651)	0.0420681	-0.404527	-1.32365	0.710663	ENSG00000143556	ENSG00000143556	protein_coding
S100A6	1	complement(153534599..153536244)	849.769	-0.480334	-1.39507	0.0512415	ENSG00000197956	ENSG00000197956	protein_coding
S100A5	1	complement(153537147..153541765)	1.23949	-0.995143	-1.99328	0.122573	ENSG00000196420	ENSG00000196420	protein_coding
S100A4	1	complement(153543613..153550136)	874.302	-0.360239	-1.28364	0.204234	ENSG00000196154	ENSG00000196154	protein_coding
S100A3	1	complement(153547329..153549258)	0.321493	-1.57767	-2.98487	0.0375506	ENSG00000188015	ENSG00000188015	protein_coding
S100A2	1	complement(153561108..153567890)	1.18477	-0.439991	-1.3566	0.466142	ENSG00000196754	ENSG00000196754	protein_coding
S100A16	1	complement(153606886..153613145)	0.123422	0.0184044	1.01284	0.981008	ENSG00000188643	ENSG00000188643	protein_coding
S100A14	1	complement(153614255..153616986)	0.0727708	-0.452939	-1.36883	0.57293	ENSG00000189334	ENSG00000189334	protein_coding
S100A13	1	complement(153618779..153634412)	4.23596	-0.0359488	-1.02523	0.905785	ENSG00000189171	ENSG00000189171	protein_coding
S100A1	1	153627926..153632039	1.30882	0.771933	1.70756	0.2596	ENSG00000160678	ENSG00000160678	protein_coding
CHTOP	1	153633982..153646306	69.4294	0.0882298	1.06306	0.343378	ENSG00000160679	ENSG00000160679	protein_coding
SNAPIN	1	153658703..153661852	42.6722	0.0536168	1.03786	0.682816	ENSG00000143553	ENSG00000143553	protein_coding
ILF2	1	complement(153661788..153671028)	190.016	-0.0629942	-1.04463	0.62143	ENSG00000143621	ENSG00000143621	protein_coding
NPR1	1	153678688..153693992	0.0482061	-1.53711	-2.90212	0.0631151	ENSG00000169418	ENSG00000169418	protein_coding
INTS3	1	153728050..153774808	35.409	0.0425926	1.02996	0.879783	ENSG00000143624	ENSG00000143624	protein_coding
SLC27A3	1	153774354..153780157	14.5381	-0.37133	-1.29354	0.163677	ENSG00000143554	ENSG00000143554	protein_coding
GATAD2B	1	complement(153789030..153923360)	40.1926	0.116987	1.08447	0.568749	ENSG00000143614	ENSG00000143614	protein_coding
DENND4B	1	complement(153929501..153946718)	103.006	-0.0369687	-1.02596	0.787638	ENSG00000198837	ENSG00000198837	protein_coding
CRTC2	1	complement(153947669..153958615)	247.22	0.0101623	1.00707	0.951665	ENSG00000160741	ENSG00000160741	protein_coding
SLC39A1	1	complement(153959099..153968184)	36.7512	0.129029	1.09356	0.335232	ENSG00000143570	ENSG00000143570	protein_coding
gene:ENSG00000285779	1	complement(153959151..153975887)	0.215544	-3.05041	-8.28445	0.00533769	ENSG00000285779	ENSG00000285779	protein_coding
CREB3L4	1	153967534..153974361	8.93592	0.0653549	1.04634	0.748928	ENSG00000143578	ENSG00000143578	protein_coding
JTB	1	complement(153974269..153977674)	167.669	-0.0156242	-1.01089	0.877964	ENSG00000143543	ENSG00000143543	protein_coding
gene:ENSG00000285641	1	complement(153975850..153986246)	3.05301	-0.152771	-1.1117	0.785922	ENSG00000285641	ENSG00000285641	protein_coding
RAB13	1	complement(153981617..153986358)	6.46302	-0.238427	-1.17971	0.553258	ENSG00000143545	ENSG00000143545	protein_coding
RPS27	1	153990762..153992155	11506.5	-0.177804	-1.13116	0.173049	ENSG00000177954	ENSG00000177954	protein_coding
NUP210L	1	complement(153992690..154155116)	0.116641	-0.920101	-1.89225	0.224022	ENSG00000143552	ENSG00000143552	protein_coding
TPM3	1	complement(154155308..154194648)	95.5591	-0.00777686	-1.00541	0.953578	ENSG00000143549	ENSG00000143549	protein_coding
CFAP141	1	complement(154199085..154206333)	0.852343	-0.78014	-1.7173	0.231889	ENSG00000163263	ENSG00000163263	protein_coding
C1orf43	1	complement(154206696..154220637)	116.718	-0.0538015	-1.038	0.617785	ENSG00000143612	ENSG00000143612	protein_coding
UBAP2L	1	154220179..154271510	97.0303	0.0733144	1.05213	0.553729	ENSG00000143569	ENSG00000143569	protein_coding
HAX1	1	154272355..154275875	64.3534	-0.0629442	-1.0446	0.606792	ENSG00000143575	ENSG00000143575	protein_coding
AQP10	1	154321090..154325325	1.26253	-0.424199	-1.34183	0.557853	ENSG00000143595	ENSG00000143595	protein_coding
ATP8B2	1	154325525..154351304	48.0155	-0.133115	-1.09666	0.407948	ENSG00000143515	ENSG00000143515	protein_coding
IL6R	1	154405193..154469450	62.7329	-0.328056	-1.25532	0.191077	ENSG00000160712	ENSG00000160712	protein_coding
SHE	1	complement(154469772..154502412)	0.120406	-0.735753	-1.66527	0.260564	ENSG00000169291	ENSG00000169291	protein_coding
TDRD10	1	154502219..154548147	0.0408154	-0.820674	-1.76623	0.344533	ENSG00000163239	ENSG00000163239	protein_coding
UBE2Q1	1	complement(154548577..154559028)	65.2407	-0.0440931	-1.03103	0.700046	ENSG00000160714	ENSG00000160714	protein_coding
CHRNB2	1	154567778..154580013	0.251721	-0.0856409	-1.06116	0.865946	ENSG00000160716	ENSG00000160716	protein_coding
ADAR	1	complement(154581695..154628013)	157.637	0.0516393	1.03644	0.681045	ENSG00000160710	ENSG00000160710	protein_coding
KCNN3	1	complement(154697455..154870281)	0.0261433	-0.329438	-1.25652	0.673464	ENSG00000143603	ENSG00000143603	protein_coding
PMVK	1	complement(154924740..154936719)	21.9064	-0.0677927	-1.04811	0.781994	ENSG00000163344	ENSG00000163344	protein_coding
PBXIP1	1	complement(154944076..154956123)	310.028	0.0766482	1.05457	0.60685	ENSG00000163346	ENSG00000163346	protein_coding
PYGO2	1	complement(154957026..154963853)	44.0525	0.0715674	1.05086	0.717526	ENSG00000163348	ENSG00000163348	protein_coding
SHC1	1	complement(154962298..154974395)	51.8423	-0.00613817	-1.00426	0.95954	ENSG00000160691	ENSG00000160691	protein_coding
CKS1B	1	154974653..154979251	10.6249	0.101986	1.07325	0.694138	ENSG00000173207	ENSG00000173207	protein_coding
FLAD1	1	154983338..154993111	19.1514	0.0420407	1.02957	0.752946	ENSG00000160688	ENSG00000160688	protein_coding
LENEP	1	154993586..154994315	0.0539908	-1.56234	-2.95332	0.198853	ENSG00000163352	ENSG00000163352	protein_coding
ZBTB7B	1	155002630..155018523	38.7505	-0.141266	-1.10287	0.553576	ENSG00000160685	ENSG00000160685	protein_coding
DCST2	1	complement(155018520..155033781)	0.99919	-1.05688	-2.08043	0.0328552	ENSG00000163354	ENSG00000163354	protein_coding
DCST1	1	155033824..155050930	0.234418	-0.538098	-1.45206	0.419391	ENSG00000163357	ENSG00000163357	protein_coding
ADAM15	1	155050566..155062775	36.545	-0.253418	-1.19203	0.291463	ENSG00000143537	ENSG00000143537	protein_coding
EFNA4	1	155063737..155069553	4.07294	-0.217254	-1.16252	0.567564	ENSG00000243364	ENSG00000243364	protein_coding
EFNA4-EFNA3	1	155063748..155086807	0.907761	-2.91245	-7.52897	0.000793912	ENSG00000251246	ENSG00000251246	protein_coding
EFNA3	1	155078837..155087538	1.07695	0.288637	1.22149	0.608386	ENSG00000143590	ENSG00000143590	protein_coding
EFNA1	1	155127876..155134899	18.9494	-0.256845	-1.19486	0.472544	ENSG00000169242	ENSG00000169242	protein_coding
SLC50A1	1	155135344..155138857	42.9257	0.215511	1.16112	0.171835	ENSG00000169241	ENSG00000169241	protein_coding
DPM3	1	complement(155139891..155140595)	26.0319	-0.100358	-1.07204	0.659687	ENSG00000179085	ENSG00000179085	protein_coding
KRTCAP2	1	complement(155169408..155173475)	96.2806	-0.0529158	-1.03736	0.704571	ENSG00000163463	ENSG00000163463	protein_coding
gene:ENSG00000273088	1	complement(155169409..155187272)	5.43522	0.0316731	1.0222	0.942541	ENSG00000273088	ENSG00000273088	protein_coding
TRIM46	1	155173787..155184971	2.29738	-0.0589161	-1.04168	0.873589	ENSG00000163462	ENSG00000163462	protein_coding
MUC1	1	complement(155185824..155192916)	3.26701	0.0205093	1.01432	0.954954	ENSG00000185499	ENSG00000185499	protein_coding
THBS3	1	complement(155195588..155209051)	20.5769	-0.0850155	-1.0607	0.578417	ENSG00000169231	ENSG00000169231	protein_coding
MTX1	1	155208695..155213824	46.1078	-0.0342801	-1.02405	0.825769	ENSG00000173171	ENSG00000173171	protein_coding
GBA1	1	complement(155234452..155244699)	30.6182	-0.174992	-1.12896	0.30503	ENSG00000177628	ENSG00000177628	protein_coding
ENTREP3	1	complement(155247205..155255483)	9.8991	0.0874716	1.06251	0.709262	ENSG00000160767	ENSG00000160767	protein_coding
SCAMP3	1	complement(155255979..155262433)	55.5999	0.0990978	1.0711	0.39111	ENSG00000116521	ENSG00000116521	protein_coding
CLK2	1	complement(155262868..155278491)	84.9275	0.0430613	1.0303	0.717368	ENSG00000176444	ENSG00000176444	protein_coding
HCN3	1	155277463..155289848	1.36055	-0.29803	-1.22946	0.45063	ENSG00000143630	ENSG00000143630	protein_coding
PKLR	1	complement(155289293..155301438)	0.679669	-0.395457	-1.31536	0.555181	ENSG00000143627	ENSG00000143627	protein_coding
FDPS	1	155308748..155320666	65.2092	-0.201694	-1.15005	0.108976	ENSG00000160752	ENSG00000160752	protein_coding
RUSC1	1	155320894..155331114	9.565	-0.137276	-1.09983	0.458997	ENSG00000160753	ENSG00000160753	protein_coding
ASH1L	1	complement(155335268..155563162)	22.456	-0.109716	-1.07902	0.448245	ENSG00000116539	ENSG00000116539	protein_coding
MSTO1	1	155563235..155614951	24.1697	0.00212871	1.00148	0.989745	ENSG00000125459	ENSG00000125459	protein_coding
gene:ENSG00000287839	1	complement(155626755..155648640)	5.77137	-0.195509	-1.14513	0.489858	ENSG00000287839	ENSG00000287839	protein_coding
YY1AP1	1	complement(155659446..155689334)	63.5466	0.0259755	1.01817	0.858209	ENSG00000163374	ENSG00000163374	protein_coding
DAP3	1	155687960..155739010	75.4427	-0.0313317	-1.02196	0.768357	ENSG00000132676	ENSG00000132676	protein_coding
GON4L	1	complement(155749659..155859400)	38.2794	-0.0588512	-1.04164	0.643148	ENSG00000116580	ENSG00000116580	protein_coding
SYT11	1	155859567..155885199	9.23356	0.254333	1.19278	0.238731	ENSG00000132718	ENSG00000132718	protein_coding
RIT1	1	complement(155897808..155911404)	65.7374	-0.042751	-1.03008	0.812619	ENSG00000143622	ENSG00000143622	protein_coding
KHDC4	1	complement(155913045..155934413)	29.4178	0.0927385	1.06639	0.486077	ENSG00000132680	ENSG00000132680	protein_coding
RXFP4	1	155941638..155943087	3.70211	-0.455072	-1.37085	0.273933	ENSG00000173080	ENSG00000173080	protein_coding
ARHGEF2	1	complement(155946851..156007070)	81.5311	-0.124117	-1.08984	0.543369	ENSG00000116584	ENSG00000116584	protein_coding
SSR2	1	complement(156009048..156020951)	225.815	-0.163116	-1.1197	0.161242	ENSG00000163479	ENSG00000163479	protein_coding
UBQLN4	1	complement(156035299..156053798)	30.6828	0.0127152	1.00885	0.930799	ENSG00000160803	ENSG00000160803	protein_coding
LAMTOR2	1	156054782..156058506	55.4762	-0.155257	-1.11362	0.454697	ENSG00000116586	ENSG00000116586	protein_coding
RAB25	1	156061160..156070504	5.55629	-0.286467	-1.21965	0.436481	ENSG00000132698	ENSG00000132698	protein_coding
MEX3A	1	complement(156072013..156082465)	0.444454	-0.455387	-1.37115	0.327463	ENSG00000254726	ENSG00000254726	protein_coding
LMNA	1	156082572..156140081	48.21	0.238433	1.17971	0.540479	ENSG00000160789	ENSG00000160789	protein_coding
SEMA4A	1	156147366..156177752	23.4066	-0.287553	-1.22057	0.329301	ENSG00000196189	ENSG00000196189	protein_coding
SLC25A44	1	156193932..156212796	43.9403	-0.0327072	-1.02293	0.800589	ENSG00000160785	ENSG00000160785	protein_coding
PMF1-BGLAP	1	156212982..156243332	3.44597	-0.0677792	-1.0481	0.904469	ENSG00000260238	ENSG00000260238	protein_coding
PMF1	1	156212993..156240042	66.9901	0.10349	1.07437	0.442524	ENSG00000160783	ENSG00000160783	protein_coding
BGLAP	1	156242184..156243317	3.07046	0.40936	1.3281	0.573677	ENSG00000242252	ENSG00000242252	protein_coding
PAQR6	1	complement(156243320..156248117)	7.84577	0.237992	1.17935	0.429409	ENSG00000160781	ENSG00000160781	protein_coding
SMG5	1	complement(156249224..156282825)	80.9493	-0.00927713	-1.00645	0.937619	ENSG00000198952	ENSG00000198952	protein_coding
TMEM79	1	156282935..156293185	7.17224	-0.0506099	-1.0357	0.862126	ENSG00000163472	ENSG00000163472	protein_coding
GLMP	1	complement(156290089..156295689)	12.3121	-0.19668	-1.14606	0.33084	ENSG00000198715	ENSG00000198715	protein_coding
VHLL	1	complement(156298624..156299307)	0.2073	-3.16637	-8.97786	0.00639952	ENSG00000189030	ENSG00000189030	protein_coding
CCT3	1	complement(156308968..156367873)	128.645	0.0150698	1.0105	0.899821	ENSG00000163468	ENSG00000163468	protein_coding
TSACC	1	156337314..156346995	0.209451	0.749137	1.68079	0.320264	ENSG00000163467	ENSG00000163467	protein_coding
RHBG	1	156369211..156385219	0.0437071	-1.90188	-3.73701	0.054013	ENSG00000132677	ENSG00000132677	protein_coding
MEF2D	1	complement(156463727..156500779)	134.016	-0.167722	-1.12328	0.215337	ENSG00000116604	ENSG00000116604	protein_coding
IQGAP3	1	complement(156525405..156572604)	2.77512	0.0298883	1.02093	0.940794	ENSG00000183856	ENSG00000183856	protein_coding
TTC24	1	156579723..156587719	19.4152	0.44921	1.36529	0.0338002	ENSG00000187862	ENSG00000187862	protein_coding
NAXE	1	156591756..156609507	10.3525	-0.0806945	-1.05753	0.690771	ENSG00000163382	ENSG00000163382	protein_coding
GPATCH4	1	complement(156594301..156601496)	28.1739	0.0944601	1.06767	0.56531	ENSG00000160818	ENSG00000160818	protein_coding
HAPLN2	1	156619331..156625725	0.185754	-1.22678	-2.34044	0.115884	ENSG00000132702	ENSG00000132702	protein_coding
BCAN	1	156641390..156659532	0.106159	-1.72996	-3.31718	0.0461165	ENSG00000132692	ENSG00000132692	protein_coding
[truncated: 20,151 more rows]

## Sheet: PFOA_L_A vs. PFOA_L_NA
Name	Chromosome	Region	Max group mean	Log₂ fold change	Fold change	P-value	Gene ID	ENSEMBL	Biotype
[truncated: 21,542 more rows]
