# Supplementary material for: Per- and Polyfluoroalkyl Substance-Induced Skin Barrier Disruption and the Potential Role of Calcitriol in Atopic Dermatitis
Source: Int J Mol Sci. 2025 Jul 23;26(15):7085. doi: 10.3390/ijms26157085 (PMC12346516; doi:10.3390/ijms26157085)
Supplement: Supplementary file 1 [file ijms-26-07085-s001.zip › Table S3. Downstream molecules in calcitriol pathway-SYHwang.xlsx]

## Sheet: Sheet0
© 2000-2025 QIAGEN. All rights reserved.
Target	Expr Log Ratio	Molecule Type	calcitriol	IL6	INSULIN (family)	P38 MAPK (family)	ADIPOQ	PPARG	GATA3	RELA	PPARGC1A	ESR1	CEBPB	CTNNB1	JUN	FOXO1	STAT3	EP300	HIF1A	SIRT1	SP1
CCL8	2.762	cytokine				Activated									Inhibited
RLBP1	3.238	transporter									Activated										Activated
ERBB4	-2.985	kinase										Activated							Inhibited
LAMA3	-1.959	other				Affected												Activated
FOXO6	-2.177	transcription regulator						Affected
C1QA	2.194	other											Inhibited			Inhibited
CXCR6	1.847	G-protein coupled receptor							Activated								Activated
ENPEP	-3.417	peptidase	Affected													Activated
TNC	-2.474	other		Inhibited	Affected								Inhibited	Affected	Inhibited			Inhibited			Inhibited
LAG3	1.753	transmembrane receptor		Affected													Activated
NPY	-4.741	other		Activated	Activated							Inhibited				Inhibited	Activated			Affected
CYP26A1	3.014	enzyme						Activated									Activated				Affected
SST	1.858	other		Activated									Activated		Activated
PON1	2.037	phosphatase		Activated
BCAT1	-1.368	enzyme	Inhibited									Affected
CCNA1	-2.247	other	Activated	Affected										Inhibited
ADRA1B	-2.323	G-protein coupled receptor																			Affected
AGRP	-2.457	other		Activated	Activated							Affected				Inhibited	Activated
C1QB	1.979	other													Affected
BIRC5	1.116	other	Inhibited	Activated	Activated	Affected	Inhibited	Inhibited		Affected		Activated	Activated	Inhibited	Activated	Activated	Activated	Affected	Activated	Affected	Activated
MAF	1.116	transcription regulator	Inhibited	Activated					Activated						Affected		Activated	Affected	Affected	Activated
CDO1	2.732	enzyme											Inhibited
GREM1	2.126	other		Activated								Activated		Activated
PRSS35	3.578	peptidase												Activated
EOMES	1.252	transcription regulator		Inhibited					Inhibited	Affected				Inhibited		Activated	Affected
NRP1	-1.159	transmembrane receptor											Inhibited				Activated
TFF2	3.167	other										Affected
HNF1A	-3.1	transcription regulator			Activated									Inhibited
UBE2C	1.122	enzyme		Affected														Affected
CD34	-1.311	other			Affected									Affected
COL13A1	2.444	other										Affected
PCDHB5	1.918	other										Activated
CNMD	-2.433	other	Activated											Affected
NOX1	2.197	enzyme	Activated			Activated		Activated		Activated				Activated			Activated
POU1F1	-3.459	transcription regulator	Inhibited			Activated
PLA2G4E	-3.296	enzyme		Inhibited
AP1S3	-1.091	transporter										Inhibited
GNAO1	3.139	enzyme									Activated			Affected
C1QTNF5	-2.937	transmembrane receptor										Inhibited
TFPI2	3.121	other								Affected							Affected				Activated
PTF1A	-2.779	transcription regulator																		Affected
ADGRV1	-3.342	G-protein coupled receptor												Inhibited
GSTA1	2.184	enzyme								Activated			Affected
SFRP5	-1.909	transmembrane receptor																		Affected
ID4	-2.702	transcription regulator							Inhibited					Affected							Activated
PRDM14	-2.778	transcription regulator												Affected
SLC5A1	2.114	transporter																			Affected
SLC5A2	1.705	transporter		Inhibited	Affected
DCN	2.085	other	Inhibited	Activated			Affected				Inhibited		Activated
VSNL1	1.834	other												Activated
RAMP3	2.443	G-protein coupled receptor										Inhibited
EDA2R	2.753	transmembrane receptor														Activated
HSD3B1	3.097	enzyme																			Affected
SLC7A11	-1.794	transporter										Activated						Affected		Affected
PAX6	-2.836	transcription regulator	Affected														Activated
CXCL13	3.343	cytokine		Activated													Affected
MYO6	2.239	other										Activated
CA3	1.39	enzyme			Activated									Activated	Affected
HES6	1.087	transcription regulator																Affected	Affected
TBX21	1.188	transcription regulator	Inhibited	Inhibited	Activated	Activated			Affected	Affected				Affected		Inhibited	Inhibited		Inhibited
MTTP	-3.103	transporter		Activated	Affected			Inhibited								Inhibited
GJB1	-2.568	transporter										Affected		Affected
MT1E	2.665	other		Activated
SHBG	-2.684	other					Inhibited	Activated		Activated
NKG7	1.001	other							Affected											Inhibited
IL20RA	-2.31	transmembrane receptor										Inhibited
UBD	-2.091	other								Inhibited							Inhibited
SLC2A12	-2.308	transporter										Inhibited									Activated
IL1RN	-1.058	cytokine	Inhibited	Inhibited		Inhibited				Affected	Affected		Activated				Inhibited
TBX3	-2.548	transcription regulator							Inhibited
C15orf48	-1.428	other	Inhibited
NEUROG3	-3.04	transcription regulator				Inhibited													Activated
KRT7	3.508	other										Inhibited		Affected
HOXC6	1.926	transcription regulator										Activated
MYH1	2.006	enzyme									Activated
CGA	6.287	other					Inhibited					Inhibited			Activated
KSR2	-2.072	kinase	Inhibited
AFAP1L1	-1.841	other																	Inhibited		Inhibited
PRF1	1.106	transporter	Activated	Inhibited													Inhibited
DMP1	-2.774	other										Inhibited
OLR1	-2.05	transmembrane receptor						Affected		Activated	Affected	Inhibited						Affected		Activated
PDE6H	2.178	enzyme									Activated
BMPR1A	1.479	kinase			Affected
SHANK2	-2.995	other										Inhibited								Affected
GULP1	2.24	other										Activated
GZMH	1.546	peptidase															Activated
PPARG	-2.397	ligand-dependent nuclear receptor	Affected	Affected	Inhibited	Inhibited	Inhibited	Inhibited	Activated	Activated	Inhibited	Affected	Inhibited	Activated		Activated			Inhibited	Activated
AGR2	3.064	other	Affected
ALDH1A2	-2.094	enzyme	Inhibited					Inhibited					Inhibited	Inhibited
H4C6	-3.437	other																Inhibited
C1QL1	-3.256	other		Affected
CPA3	-1.831	peptidase							Inhibited
PDLIM3	-2.72	other										Affected
CALCR	2.361	G-protein coupled receptor	Activated	Inhibited
ODAD2	-2.034	other												Inhibited
GPAT3	-1.438	enzyme												Activated
PMP22	-2.088	other												Inhibited
KIF5C	1.54	enzyme																		Affected
MYBL1	1.126	transcription regulator																			Affected
FLT4	2.357	transmembrane receptor														Inhibited
MYF6	-2.117	transcription regulator						Activated									Inhibited
MSR1	-1.145	transmembrane receptor		Activated			Activated						Activated		Affected
RIMS2	-2.537	other																		Activated
NR2F2	-2.022	ligand-dependent nuclear receptor						Activated
DOK5	2.361	other	Affected
ABCA3	1.196	transporter						Activated				Affected
ABCA4	-2.334	transporter										Inhibited
ZFYVE28	1.056	other			Inhibited
CPE	-1.916	peptidase										Inhibited
REN	2.813	peptidase	Inhibited		Activated			Affected				Activated					Inhibited	Activated
CYP7A1	2.652	enzyme	Inhibited		Inhibited		Affected				Activated	Inhibited			Inhibited	Activated		Affected
FOXQ1	-3.242	transcription regulator												Affected
PLA2R1	-2.286	transmembrane receptor									Activated
GFPT2	1.834	enzyme			Activated									Affected		Activated
NKX3-1	-1.473	transcription regulator							Affected							Activated		Inhibited
CAVIN1	-1.122	transcription regulator	Inhibited																Activated
MIA	2.162	other	Inhibited							Affected			Inhibited					Activated
TRPV5	2.799	ion channel	Activated
LMX1B	-2.855	transcription regulator												Inhibited
B3GALT5	-2.314	enzyme	Inhibited
ADGRG2	-2.944	G-protein coupled receptor												Affected
CYP11A1	1.964	enzyme			Activated		Inhibited	Activated	Activated		Activated	Inhibited	Activated	Affected	Activated			Activated			Activated
PTPN13	1.727	phosphatase										Activated					Affected
MUC4	-1.569	other																			Inhibited
OLIG2	-1.332	transcription regulator																			Inhibited
MNX1	-3.384	transcription regulator																	Inhibited
ALK	-2.261	kinase										Activated
HJURP	1.249	other																		Inhibited
MMP1	3.705	peptidase	Inhibited	Activated	Affected	Activated	Activated			Activated		Activated	Activated	Affected	Activated	Activated	Inhibited	Activated	Activated	Inhibited	Affected
HHIP	-1.617	other												Inhibited
CYP19A1	2.633	enzyme	Inhibited	Activated	Affected	Activated	Inhibited	Activated	Activated	Activated		Inhibited	Inhibited	Activated	Inhibited			Affected		Activated	Activated
GABBR2	-2.836	G-protein coupled receptor										Affected
CSH1	7.96	other	Activated	Activated			Inhibited						Activated
TWIST2	-2.361	transcription regulator								Inhibited				Activated
CSH2	7.826	other											Activated
MAT1A	-3.623	enzyme			Activated
PDIA2	-3.51	enzyme			Activated
HES1	-1.177	transcription regulator	Inhibited	Inhibited	Affected			Inhibited		Affected		Inhibited		Activated	Affected						Activated
CACNA2D2	1.435	ion channel									Activated
EHD2	-1.434	other																	Inhibited
TMPRSS4	-2.082	peptidase																Affected		Activated
REG1A	4.75	growth factor															Affected
FGFBP1	-2.352	other	Inhibited											Inhibited							Inhibited
FLG	-2.768	other	Affected						Activated						Activated		Activated
HSD17B1	1.16	enzyme							Affected												Affected
MAFA	-1.432	transcription regulator													Activated	Inhibited
PARVA	1.928	other													Affected
FXYD3	2.17	ion channel	Inhibited
FGF23	-3.117	growth factor	Inhibited	Inhibited	Activated											Inhibited	Affected
WT1	-2.792	transcription regulator								Inhibited			Inhibited	Activated					Inhibited
MB	-2.919	transporter									Inhibited					Activated			Inhibited
AKAP12	-1.714	transporter	Inhibited												Activated			Affected	Affected		Activated
STRA6	-4.421	transporter												Inhibited
IGFBP3	1.923	other	Inhibited	Inhibited	Activated			Affected			Inhibited	Affected	Activated		Activated				Activated		Affected
NTRK2	-2.553	kinase																	Inhibited	Affected
SPC24	1.266	other											Activated
SLC27A6	-2.453	transporter																		Activated
INSL6	2.888	other												Affected
BCL6B	-1.027	transcription regulator																	Affected
MMP13	2.566	peptidase	Inhibited	Activated	Activated	Activated	Activated	Inhibited					Activated	Activated	Activated		Activated		Inhibited	Inhibited
CCL27	2.325	cytokine						Affected
RPRM	4.098	other										Inhibited
CEBPA	1.051	transcription regulator	Affected	Inhibited	Activated	Activated	Activated	Activated	Inhibited		Activated	Activated	Activated	Inhibited			Activated	Affected			Affected
EDIL3	-2.494	other											Affected	Affected
GRIN2B	-3.018	ion channel			Inhibited												Inhibited
GRK1	-4.484	kinase									Inhibited
MMP19	-1.147	peptidase									Activated
CPB1	3.92	peptidase																		Affected
FRZB	1.999	other													Activated
ZNF608	-1.284	other	Activated																Inhibited
OLIG1	-1.696	transcription regulator												Inhibited
LRP2	-2.61	transporter															Inhibited
ST8SIA1	3.082	enzyme									Activated
SALL4	-1.913	transcription regulator															Inhibited
CCL20	-1.132	cytokine	Affected	Inhibited			Inhibited			Inhibited		Activated	Inhibited		Inhibited	Inhibited	Inhibited				Inhibited
KCNH1	-2.323	ion channel	Activated
SLC2A8	1.097	transporter			Affected
ABCC8	-2.442	transporter			Inhibited														Inhibited		Inhibited
FCAMR	-2.816	transmembrane receptor												Affected
SOX13	1.282	transcription regulator															Activated
CYP1A1	2.255	enzyme	Activated	Inhibited	Inhibited	Affected				Activated	Activated	Activated		Inhibited				Activated	Affected	Activated
TEK	-2.302	kinase							Inhibited			Affected
PPARGC1A	-1.792	transcription regulator			Activated	Inhibited	Affected	Inhibited			Inhibited	Activated	Inhibited			Affected	Activated	Inhibited		Inhibited
CDX2	-3.507	transcription regulator		Inhibited	Inhibited	Inhibited			Inhibited					Activated			Inhibited
CTSL	-1.252	peptidase						Inhibited							Activated	Inhibited	Affected
CDKN1C	1.031	other						Activated				Affected		Affected		Activated	Inhibited		Activated
WNT6	-2.908	other					Inhibited						Activated	Inhibited
SLC14A2	1.825	transporter		Inhibited
KRT1	-1.775	other										Affected		Affected
GFRA1	1.988	transmembrane receptor									Activated							Affected
SFTPA2	-2.515	other																			Affected
CYP26B1	1.917	enzyme										Affected
FBLN1	2.331	other									Inhibited	Activated	Activated
CDCP1	-1.205	other																Inhibited	Inhibited
ANTXR1	2.923	transmembrane receptor											Activated
SERPINA3	-2.258	other		Inhibited										Affected			Inhibited
ARR3	-2.781	other									Inhibited
PVALB	2.928	other									Activated
FGFR2	3.354	kinase					Activated					Activated	Activated
EMCN	-2.725	other											Inhibited
ACOD1	-3.593	enzyme						Activated
RSPO3	-3.541	kinase			Inhibited									Activated
VSX1	-3.211	transcription regulator													Affected
SELE	-2.317	transmembrane receptor				Inhibited		Activated		Inhibited		Activated						Affected
VCAM1	1.71	transmembrane receptor		Inhibited		Activated	Affected	Inhibited	Inhibited	Activated	Inhibited			Activated	Activated	Activated			Activated	Inhibited
HOMER1	-1.229	other				Inhibited									Affected
PTGDS	1.349	enzyme								Affected		Affected			Affected
NLGN1	-1.969	transmembrane receptor										Inhibited								Affected
IL1R1	-1.688	transmembrane receptor		Inhibited										Affected		Activated	Inhibited	Affected
ITGB6	-2.621	other														Inhibited	Affected
NPHS1	-2.072	other	Inhibited		Activated
PSG5	3.355	other																Activated			Activated
GSG1	2.015	other										Affected
SOST	-3.382	other										Inhibited							Inhibited	Affected
ANO2	1.794	ion channel										Affected
GIPR	1.317	G-protein coupled receptor						Activated
NFKB1	-1.014	transcription regulator	Activated	Inhibited		Inhibited			Inhibited	Inhibited	Activated	Activated					Inhibited		Activated		Inhibited
KLK10	-2.967	peptidase	Inhibited
ABCG8	2.64	transporter										Inhibited		Activated
PTGIS	-2.257	enzyme																	Inhibited
CAV1	-1.409	transmembrane receptor				Activated		Inhibited		Inhibited		Activated			Affected	Activated			Affected	Inhibited	Inhibited
PHLDB1	-1.519	other										Activated
SPON2	1.159	other	Activated
ARHGEF28	1.813	other	Activated
COL2A1	2.929	other	Inhibited	Inhibited			Affected			Inhibited	Activated			Activated		Activated		Activated		Activated	Activated
PPP2R2B	1.267	phosphatase						Inhibited
ADORA1	1.76	G-protein coupled receptor										Activated
